# Supplementary material for: Landscape of the lipidome and transcriptome under heat stress in Arabidopsis thaliana
Source: Sci Rep. 2015 May 27;5:10533. doi: 10.1038/srep10533 (PMC4444972; doi:10.1038/srep10533)
Supplement: Supporting Information [file srep10533-s2.xls]

## Sheet: Sheet1
	Supplementary information
	Title: Landscape of lipidome and transcriptome under heat stress in Arabidopsis thaliana
	Author list: Yasuhiro Higashi, Yozo Okazaki, Fumiyoshi Myouga, Kazuo Shinozaki, Kazuki Saito
	Supplementary Table S1. Lipidomics data
0	Lipid species \ Sample names *1	COL2w1d22Cr1*2	COL2w1d22Cr2*2	COL2w1d22Cr3*2	COL2w1d22Cr4*2	COL2w1d30Cr1*2	COL2w1d30Cr2*2	COL2w1d30Cr3*2	COL2w1d30Cr4*2	COL2w1d34Cr1*2	COL2w1d34Cr2*2	COL2w1d34Cr3*2	COL2w1d34Cr4*2	COL2w1d38Cr1*2	COL2w1d38Cr2*2	COL2w1d38Cr3*2	COL2w1d38Cr4*2	NOS1d22Cr1*3	NOS1d22Cr2*3	NOS1d22Cr3*3	NOS1d22Cr4*3	NOS1d30Cr1*3	NOS1d30Cr2*3	NOS1d30Cr3*3	NOS1d30Cr4*3	NOS1d34Cr1*3	NOS1d34Cr2*3	NOS1d34Cr3*3	NOS1d34Cr4*3	NOS1d38Cr1*3	NOS1d38Cr2*3	NOS1d38Cr3*3	NOS1d38Cr4*3	COL3w1d22Cr1*6	COL3w1d22Cr2*6	COL3w1d22Cr3*6	COL3w1d22Cr4*6	COL3w1d22Cr5*6	COL3w1d22Cr6*6	COL3w1d22Cr7*6	COL3w1d22Cr8*6	COL3w1d38Cr1*6	COL3w1d38Cr2*6	COL3w1d38Cr3*6	COL3w1d38Cr4*6	COL3w1d38Cr5*6	COL3w1d38Cr6*6	COL3w1d38Cr7*6	COL3w1d38Cr8*6
1	MGDG_34:0	0	0	0	0	0	0	0	0	0	0	0	0	0	0	0	0	0	0	0	0	0	0	0	0	0	0	0	0	0	0	0	0	0	0	0	0	0	0	0	0	0	0	0	0	0	0	0	0
2	MGDG_34:1	0.0155863	0.0116952	0.0136174	0.010076	0.0165006	0.0187421	0.0175525	0.0162114	0.0117531	0.0151843	0.0129097	0.0115934	0.00995762	0.00973181	0.00834116	0.0119431	0.00772966	0.00634076	0.00610653	0.0069082	0.00672675	0.00714903	0.00910207	0.00748223	0.00610983	0.00594488	0.00729419	0.00649912	0.00638695	0.00617581	0.00790121	0.00746244	0.00619946	0.0085371	0.0116956	0.00766159	0.0118798	0.0106769	0.00887581	0.00940126	0.00889271	0.00884875	0.00861221	0.00928866	0.00877135	0.0083915	0.00772993	0.00926199
3	MGDG_34:2	0.0257064	0.021942	0.0243185	0.0192654	0.031839	0.0350417	0.0318969	0.030531	0.0325578	0.0319079	0.0313131	0.0340035	0.0274964	0.0248417	0.0286089	0.027422	0.0160202	0.0134403	0.0133512	0.0138263	0.0187617	0.0178082	0.0210017	0.0190553	0.0243832	0.0223345	0.0276526	0.0265276	0.0288996	0.0263297	0.0263264	0.0267981	0.0137982	0.0162287	0.0204527	0.014857	0.0187994	0.0180428	0.0163367	0.0166912	0.0194733	0.0192966	0.022186	0.0201771	0.0219299	0.0189798	0.0180966	0.0210943
4	MGDG_34:3	0.0291624	0.0266069	0.0293607	0.0226387	0.0372116	0.0397066	0.0378147	0.0356806	0.0265794	0.0277001	0.0265078	0.0281931	0.0201108	0.018117	0.0201273	0.0208433	0.022638	0.0199757	0.0210413	0.0202462	0.0287314	0.024954	0.0305789	0.0286192	0.032004	0.0311958	0.0295693	0.0364709	0.0354284	0.0324362	0.0325847	0.0300642	0.0251922	0.0312389	0.0328029	0.026165	0.0316572	0.0309545	0.0337971	0.0298783	0.0260852	0.025977	0.0281786	0.0298811	0.0298846	0.0270642	0.0274314	0.0259532
5	MGDG_34:4	0.0355016	0.0334445	0.0332848	0.0274826	0.0228976	0.0253925	0.0253732	0.0223716	0.0341908	0.0387124	0.0385032	0.0370767	0.0403372	0.0366003	0.0367077	0.0373108	0.0195435	0.0182371	0.0174849	0.0193885	0.0111079	0.0114642	0.0134667	0.0120811	0.0146939	0.0143838	0.020398	0.0143607	0.0252047	0.0276031	0.0255445	0.0292229	0.0236475	0.0223356	0.0273232	0.0227116	0.0244496	0.0245667	0.0212715	0.0234873	0.0292552	0.028747	0.0328903	0.0286741	0.0307235	0.0295807	0.0255923	0.0324423
6	MGDG_34:5	0.108933	0.109124	0.111803	0.089927	0.0943358	0.105238	0.099824	0.0921603	0.115292	0.115521	0.117222	0.123107	0.101011	0.0899738	0.100656	0.0912763	0.0780785	0.0675941	0.0694647	0.0731926	0.0612171	0.0619231	0.0667232	0.0652386	0.0792035	0.0772109	0.0919708	0.0801734	0.0776199	0.0725724	0.0751621	0.0779201	0.0627148	0.0654746	0.069707	0.0638503	0.0796258	0.0805533	0.076318	0.072836	0.0715364	0.0677819	0.0750304	0.0743766	0.0831996	0.07628	0.0717883	0.0814713
7	MGDG_34:6	0.47774	0.494497	0.48593	0.480474	0.472119	0.469437	0.456368	0.466568	0.454768	0.446845	0.444915	0.451265	0.433357	0.410958	0.442258	0.439118	0.481981	0.488968	0.494187	0.480298	0.447532	0.4355	0.454302	0.450617	0.419962	0.430915	0.432221	0.449007	0.418091	0.389594	0.414126	0.38807	0.47603	0.464757	0.477496	0.460978	0.480807	0.47401	0.46622	0.460342	0.387388	0.403219	0.408928	0.417792	0.389352	0.417923	0.403992	0.401681
8	MGDG_36:0	0	0	0	0	0	0	0	0	0	0	0	0	0	0	0	0	0	0	0	0	0	0	0	0	0	0	0	0	0	0	0	0	0	0	0	0	0	0	0	0	0	0	0	0	0	0	0	0
9	MGDG_36:1	0	0	0	0	0	0	0	0	0	0	0	0	0	0	0	0	0	0	0	0	0	0	0	0	0	0	0	0	0	0	0	0	0	0	0	0	0	0	0	0	0	0	0	0	0	0	0	0
10	MGDG_36:2	0	0	0	0	0	0	0	0	0	0	0	0	0	0	0	0	0	0	0	0	0	0	0	0	0	0	0	0	0	0	0	0	0	0	0	0	0	0	0	0	0	0	0	0	0	0	0	0
11	MGDG_36:3	0	0	0	0	0	0	0	0	0	0	0	0	0	0	0	0	0	0	0	0	0	0	0	0	0	0	0	0	0	0	0	0	0	0	0	0	0	0	0	0	0	0	0	0	0	0	0	0
12	MGDG_36:4	0.011318	0.010255	0.0108636	0.00921961	0.0134274	0.0143526	0.0133916	0.0133117	0.0280031	0.0292891	0.0291817	0.0293249	0.042744	0.038784	0.0433939	0.0415874	0.00883814	0.00775606	0.00801998	0.00839277	0.0105998	0.0102039	0.011451	0.0114576	0.0212228	0.0209489	0.0241424	0.0231923	0.0558132	0.0537184	0.0553844	0.0510824	0.00863984	0.010317	0.0107452	0.00923758	0.0117975	0.0117627	0.0119652	0.0114904	0.0450558	0.0448149	0.0492419	0.047951	0.0511498	0.0462529	0.0477692	0.0485985
13	MGDG_36:5	0.0386711	0.0360716	0.0383517	0.0319244	0.0512035	0.0562044	0.0512338	0.0500965	0.0867574	0.086482	0.0871925	0.092645	0.112354	0.0998461	0.117666	0.109278	0.034762	0.0292724	0.0303908	0.0306415	0.0459227	0.0442897	0.0470906	0.0496473	0.0783358	0.077643	0.0822287	0.0872498	0.142374	0.13695	0.135103	0.125212	0.0344695	0.0449215	0.0433362	0.0398097	0.0417961	0.0441701	0.046655	0.041106	0.123206	0.122085	0.136883	0.136523	0.128851	0.119782	0.122504	0.121479
14	MGDG_36:6	0.313968	0.317008	0.332443	0.288424	0.3097	0.321428	0.301119	0.309879	0.262437	0.257403	0.254586	0.271163	0.233409	0.200521	0.245044	0.228268	0.32613	0.314429	0.328608	0.300705	0.283814	0.25976	0.280854	0.2874	0.258335	0.258302	0.253037	0.288333	0.253505	0.243295	0.239877	0.220162	0.320874	0.357325	0.353386	0.329477	0.350053	0.345235	0.369989	0.329427	0.246948	0.246505	0.273325	0.274945	0.26862	0.261361	0.2627	0.252318
15	DGDG_34:0	0.00575087	0.00525548	0.00554266	0.00419289	0.00784014	0.00822784	0.00801963	0.00712218	0.00837143	0.00865861	0.00857964	0.00908939	0.00811296	0.00737346	0.00791911	0.00767501	0.00589242	0.00510106	0.00522939	0.00565715	0.00800984	0.00763555	0.00846968	0.00805261	0.00994546	0.00890814	0.0102556	0.0102877	0.00900438	0.00845899	0.00824511	0.0086087	0.00590014	0.00790121	0.00767732	0.00688103	0.0100909	0.0099859	0.0106999	0.00878885	0.0070716	0.00661343	0.00674342	0.00683197	0.00976539	0.00802232	0.0075183	0.00908287
16	DGDG_34:1	0.0541558	0.0474716	0.0459208	0.0450952	0.0401699	0.0425679	0.0412038	0.0389781	0.0394807	0.0523681	0.0447146	0.0392581	0.0502501	0.0517794	0.0459639	0.0576954	0.0386269	0.0369907	0.0348519	0.0411935	0.0311197	0.0330553	0.0367661	0.0329483	0.0324457	0.0310769	0.0366806	0.0323816	0.0451289	0.0396535	0.0501551	0.0453214	0	0	0	0	0	0	0	0	0	0	0	0	0	0	0	0
17	DGDG_34:2	0.110466	0.106151	0.10941	0.0903195	0.127603	0.142587	0.134252	0.117588	0.171988	0.177566	0.172361	0.177961	0.177875	0.164679	0.183877	0.167579	0.102021	0.0899048	0.0933162	0.102171	0.0984601	0.104737	0.113603	0.108983	0.130906	0.123923	0.146198	0.136028	0.16856	0.14746	0.162475	0.163501	0.111134	0.121399	0.128298	0.110988	0.13178	0.132484	0.132767	0.113373	0.150085	0.143746	0.161773	0.14866	0.175179	0.153201	0.149453	0.16891
18	DGDG_34:3	0.228929	0.237774	0.253577	0.210707	0.25222	0.263657	0.247977	0.241371	0.233258	0.227421	0.224507	0.240998	0.227745	0.20734	0.245414	0.225469	0.241675	0.224981	0.24237	0.22635	0.211411	0.204556	0.226425	0.222383	0.218084	0.213838	0.21079	0.242979	0.237525	0.205272	0.22018	0.201508	0.262472	0.292882	0.296679	0.260555	0.293287	0.284561	0.309794	0.265356	0.218622	0.21093	0.237085	0.234219	0.251979	0.224216	0.228626	0.226473
19	DGDG_34:4	0.011193	0.0107407	0.0102597	0.00896016	0.00815604	0.00921145	0.00812732	0.00761757	0.00941247	0.0100156	0.0100227	0.00990069	0.0119325	0.0100658	0.01171	0.0101448	0.0088012	0.00831997	0.00824511	0.00783873	0.0059245	0.00653406	0.00625602	0.0066517	0.00637365	0.00654475	0.00751791	0.00671586	0.00866218	0.00865148	0.00908994	0.00913271	0.011851	0.0118358	0.0125266	0.0111756	0.0111725	0.0112145	0.0110464	0.0098914	0.012778	0.0119895	0.0135154	0.0129961	0.0136401	0.0122645	0.012023	0.012863
20	DGDG_34:5	0.0122843	0.0123561	0.0124495	0.0109274	0.0101735	0.011394	0.0101089	0.00985761	0.0111715	0.0110853	0.0110997	0.0110781	0.01199	0.0105971	0.0120259	0.0106402	0.0114212	0.01094	0.0115389	0.0107475	0.00867287	0.00932521	0.00886536	0.009507	0.00896161	0.00888675	0.00957117	0.00953909	0.0102877	0.00940006	0.0102128	0.00961395	0.0149988	0.0148965	0.0149595	0.01391	0.013199	0.0137136	0.01238	0.011645	0.0129118	0.0127566	0.0136834	0.0139581	0.0126635	0.01196	0.0119705	0.012611
21	DGDG_34:6	0.0736628	0.0787675	0.0791193	0.0698002	0.0644011	0.0665837	0.059598	0.0582985	0.0619242	0.0606534	0.0582913	0.0604882	0.0664258	0.0579395	0.0705612	0.063676	0.0731686	0.0674259	0.0772431	0.0661854	0.0518447	0.0529034	0.0486686	0.0535772	0.0484761	0.0509999	0.0458561	0.0550957	0.0589135	0.0554058	0.0562614	0.0530852	0.101153	0.101918	0.103711	0.0907314	0.0820398	0.0811683	0.0769471	0.0695968	0.081634	0.0816779	0.084618	0.0887623	0.0760441	0.0702898	0.0714239	0.0739335
22	DGDG_36:0	0	0	0	0	0	0	0	0	0	0	0	0	0	0	0	0	0	0	0	0	0	0	0	0	0	0	0	0	0	0	0	0	0	0	0	0	0	0	0	0	0	0	0	0	0	0	0	0
23	DGDG_36:1	0	0	0	0	0	0	0	0	0	0	0	0	0	0	0	0	0	0	0	0	0	0	0	0	0	0	0	0	0	0	0	0	0.000174435	0.000265701	0.000264267	0.000251237	0.000357014	0.000378015	0.00025201	0.000262511	0.00103386	0.00102421	0.00112999	0.00126814	0.00107104	0.00103954	0.00113405	0.00116555
24	DGDG_36:2	0.00453752	0.00394161	0.00403494	0.00407084	0.00689961	0.00651191	0.00656935	0.00618883	0.0122771	0.012672	0.0126577	0.0132392	0.0123489	0.0115735	0.0127869	0.0125069	0.00533633	0.00547535	0.00515453	0.00535772	0.00793498	0.00795637	0.00864079	0.00842691	0.0143193	0.0144583	0.0171426	0.014437	0.0190675	0.0166827	0.0177093	0.0169928	0.00467457	0.00497553	0.00483357	0.00446847	0.00540772	0.00546022	0.00536572	0.0048617	0.0146639	0.0145461	0.0149517	0.0153418	0.0147741	0.0138081	0.0135035	0.0143751
25	DGDG_36:3	0.0163623	0.0151203	0.0167716	0.0145459	0.0196147	0.0192342	0.0180711	0.0189255	0.0190978	0.0184731	0.0184157	0.0207491	0.0165993	0.01535	0.0190188	0.0170875	0.0255695	0.0233451	0.0248957	0.0230671	0.0268527	0.0250454	0.0287991	0.0278473	0.0305208	0.029569	0.0315795	0.0336007	0.0304352	0.0260828	0.0270025	0.0250561	0.0210006	0.0260455	0.0254007	0.0212821	0.0293172	0.0288132	0.0326143	0.0282671	0.0244475	0.0244171	0.0264628	0.0275045	0.0306297	0.0272381	0.0283091	0.0271436
26	DGDG_36:4	0.0137202	0.0135264	0.0128443	0.011631	0.0130095	0.0145459	0.0133613	0.0121694	0.0239297	0.0267369	0.0261984	0.0242886	0.0413043	0.0388991	0.0415053	0.0391576	0.0129826	0.0127152	0.0128649	0.0122126	0.0118169	0.0119559	0.0127045	0.012619	0.0178163	0.0180195	0.0199658	0.0193883	0.039044	0.0369265	0.0388087	0.0375575	0.0153081	0.0153882	0.0156173	0.0140863	0.0158346	0.0159501	0.0166852	0.0147216	0.0445787	0.0416665	0.0465287	0.0441319	0.0455298	0.0429362	0.0435768	0.0455928
27	DGDG_36:5	0.0508891	0.0458634	0.0453034	0.0430777	0.0521312	0.0562954	0.0511332	0.0492163	0.0846261	0.0869021	0.0870097	0.0855738	0.118456	0.109705	0.122434	0.11389	0.0430328	0.040509	0.0395252	0.0408833	0.0420811	0.0454818	0.0464549	0.0469362	0.0655545	0.0648701	0.0722917	0.0696824	0.113945	0.108202	0.113346	0.106299	0.0434582	0.0446742	0.0454971	0.0428197	0.0505175	0.0534472	0.0539092	0.0459079	0.113415	0.10839	0.120593	0.119751	0.125375	0.117689	0.119621	0.124987
28	DGDG_36:6	0.24868	0.242132	0.244229	0.258236	0.247496	0.242721	0.233546	0.247862	0.265969	0.260153	0.261855	0.259234	0.265825	0.261087	0.273306	0.272703	0.268442	0.293402	0.285959	0.267458	0.270185	0.254165	0.287178	0.271565	0.278697	0.275436	0.285157	0.305315	0.320212	0.293594	0.312362	0.2809	0.287726	0.293179	0.293554	0.281635	0.280918	0.275941	0.284036	0.2753	0.293631	0.300291	0.312351	0.31422	0.277453	0.299567	0.290872	0.288499
29	SQDG_34:0	0.0172908	0.0205388	0.0223538	0.0159534	0.027799	0.0304738	0.0293275	0.0248376	0.0271303	0.0308559	0.0299962	0.0337218	0.0309515	0.0252197	0.0306649	0.0285632	0	0	0	0	0	0	0	0	0	0	0	0	0	0	0	0	0.0177268	0.0263862	0.0246699	0.0223208	0.0265961	0.0244422	0.0303421	0.0212582	0.0243321	0.0241836	0.027205	0.0274142	0.0296865	0.0257533	0.025566	0.0279072
30	SQDG_34:1	0.0683034	0.0629538	0.0673481	0.0593237	0.0764234	0.0805311	0.0819641	0.075277	0.0659152	0.0778563	0.0722201	0.0671571	0.0535919	0.050726	0.0502484	0.0576997	0.0483791	0.0485308	0.0494408	0.0488341	0.0454976	0.0454976	0.0517156	0.0473175	0.044891	0.0388246	0.0423128	0.0451943	0.0512607	0.0497441	0.0583886	0.0497441	0.0569618	0.0494437	0.0647364	0.0503103	0.0575937	0.0518812	0.0447639	0.0432655	0.0600053	0.0577859	0.0611383	0.0554974	0.0516002	0.0507574	0.0525367	0.049259
31	SQDG_34:2	0.234906	0.237581	0.255445	0.207107	0.396924	0.442109	0.435804	0.382212	0.473347	0.437428	0.469526	0.487963	0.363298	0.318112	0.385365	0.346293	0.273289	0.22673	0.259488	0.240076	0.325156	0.314389	0.352152	0.324246	0.420246	0.388701	0.384152	0.448152	0.384758	0.352607	0.367469	0.351393	0.247858	0.275265	0.302995	0.247772	0.314471	0.308478	0.331234	0.263058	0.328353	0.287127	0.351247	0.329699	0.372158	0.328799	0.333013	0.340505
32	SQDG_34:3	0.27713	0.288307	0.31859	0.298433	0.290218	0.288976	0.288976	0.295663	0.275029	0.273118	0.27159	0.273596	0.293561	0.286301	0.302828	0.309897	0.322123	0.332284	0.363678	0.321517	0.344265	0.302559	0.369137	0.316209	0.326218	0.321213	0.290427	0.343507	0.35928	0.341232	0.378085	0.332436	0.311067	0.311158	0.340415	0.325749	0.289373	0.26849	0.293494	0.258282	0.333003	0.309585	0.34364	0.336756	0.266242	0.290684	0.290216	0.266148
33	SQDG_34:4	0	0	0	0	0	0	0	0	0	0	0	0	0	0	0	0	0	0	0	0	0	0	0	0	0	0	0	0	0	0	0	0	0	0	0	0	0	0	0	0	0	0	0	0	0	0	0	0
34	SQDG_34:5	0	0	0	0	0	0	0	0	0	0	0	0	0	0	0	0	0	0	0	0	0	0	0	0	0	0	0	0	0	0	0	0	0	0	0	0	0	0	0	0	0	0	0	0	0	0	0	0
35	SQDG_34:6	0	0	0	0	0	0	0	0	0	0	0	0	0	0	0	0	0	0	0	0	0	0	0	0	0	0	0	0	0	0	0	0	0	0	0	0	0	0	0	0	0	0	0	0	0	0	0	0
36	SQDG_36:0	0	0	0	0	0	0	0	0	0	0	0	0	0	0	0	0	0	0	0	0	0	0	0	0	0	0	0	0	0	0	0	0	0	0	0	0	0	0	0	0	0	0	0	0	0	0	0	0
37	SQDG_36:1	0	0	0	0	0	0	0	0	0	0	0	0	0	0	0	0	0	0	0	0	0	0	0	0	0	0	0	0	0	0	0	0	0	0	0	0	0	0	0	0	0	0	0	0	0	0	0	0
38	SQDG_36:2	0	0	0	0	0	0	0	0	0	0	0	0	0	0	0	0	0	0	0	0	0	0	0	0	0	0	0	0	0	0	0	0	0	0	0	0	0	0	0	0	0	0	0	0	0	0	0	0
39	SQDG_36:3	0	0	0	0	0	0	0	0	0	0	0	0	0	0	0	0	0	0	0	0	0	0	0	0	0	0	0	0	0	0	0	0	0	0	0	0	0.0230375	0.0243486	0.0250977	0.0211645	0	0	0	0	0.0268771	0.0230375	0.0250977	0.0242549
40	SQDG_36:4	0.0198701	0.0193924	0.0191058	0.0169087	0.0255063	0.0265571	0.0256018	0.0231181	0.0327665	0.032671	0.0332442	0.0335308	0.0320978	0.0281811	0.0335308	0.031047	0	0	0	0	0	0	0	0	0	0	0	0	0	0	0	0	0.0235037	0.0239949	0.025634	0.02429	0.025566	0.0238803	0.0280008	0.0218201	0.0353157	0.0315366	0.037124	0.0345917	0.0409243	0.0362419	0.039145	0.0386767
41	SQDG_36:5	0.0614253	0.0580818	0.0610432	0.0499618	0.0957203	0.0993504	0.0957203	0.0890332	0.110336	0.104605	0.110432	0.115399	0.107757	0.0920902	0.114062	0.104127	0.064	0.0561137	0.0653649	0.0606635	0.0721896	0.0758294	0.0782559	0.0781043	0.0926635	0.0846256	0.083109	0.0996398	0.103431	0.089327	0.0975166	0.0859905	0.0647978	0.0742633	0.0769907	0.067796	0.093742	0.0886849	0.10704	0.0772599	0.0931633	0.0813317	0.0977365	0.0983315	0.123616	0.104792	0.114719	0.112659
42	SQDG_36:6	0.21752	0.211406	0.252484	0.200516	0.183034	0.190867	0.181888	0.179117	0.15428	0.151414	0.146064	0.151796	0.129538	0.112916	0.14807	0.133263	0.257517	0.243109	0.294521	0.225972	0.177896	0.160455	0.169555	0.176379	0.150749	0.138161	0.125573	0.168493	0.145896	0.139223	0.139678	0.12254	0.208357	0.223841	0.238626	0.216864	0.1961	0.183176	0.204809	0.151148	0.126484	0.122663	0.143853	0.140898	0.127549	0.11706	0.123054	0.121462
43	PG_34:0	0	0	0	0	0	0	0	0	0	0	0	0	0	0	0	0	0	0	0	0	0	0	0	0	0	0	0	0	0	0	0	0	0	0	0	0	0	0	0	0	0	0	0	0	0	0	0	0
44	PG_34:1	0.258563	0.215716	0.242699	0.196486	0.152822	0.155577	0.151955	0.144763	0.105078	0.133184	0.118238	0.100334	0.131653	0.117218	0.121554	0.152516	0.148171	0.138852	0.137125	0.137927	0.0991715	0.103183	0.111946	0.1038	0.0834966	0.0821389	0.0916426	0.0858417	0.119722	0.127683	0.151318	0.133298	0.14037	0.1365	0.176447	0.135048	0.178607	0.171094	0.142755	0.143327	0.157474	0.162181	0.170835	0.169046	0.152719	0.184487	0.166684	0.185059
45	PG_34:2	0.241373	0.236425	0.25387	0.222959	0.178275	0.173532	0.166186	0.156444	0.143998	0.158943	0.148537	0.130531	0.110383	0.0928358	0.114974	0.106404	0.214882	0.202169	0.222472	0.197541	0.147677	0.147986	0.151195	0.145949	0.113921	0.118364	0.124967	0.131756	0.0825709	0.0818304	0.0893593	0.0868291	0.178141	0.203886	0.201975	0.183152	0.216909	0.219196	0.187264	0.173544	0.098962	0.103382	0.108594	0.10637	0.106005	0.118173	0.116621	0.125605
46	PG_34:3	0.481012	0.479023	0.556556	0.409651	0.159453	0.230814	0.217042	0.187253	0.28468	0.243669	0.276212	0.315693	0.262899	0.255299	0.261267	0.228213	0.417298	0.382122	0.445871	0.3359	0.17335	0.183038	0.216733	0.183224	0.28005	0.248453	0.299983	0.263264	0.235679	0.200256	0.203342	0.214882	0.276908	0.355351	0.299625	0.286812	0.159905	0.137773	0.0856694	0.0735826	0.164496	0.132522	0.176383	0.165268	0.0412422	0.054554	0.0715409	0.0425488
47	PG_34:4	0.604606	0.652911	0.641128	0.600984	0.596496	0.602566	0.576449	0.60175	0.534061	0.519524	0.506261	0.519473	0.510393	0.466475	0.535744	0.516412	0.762948	0.758566	0.791274	0.728698	0.668713	0.623664	0.662049	0.658963	0.565531	0.599287	0.543006	0.637425	0.588796	0.578799	0.575096	0.53054	0.760177	0.729415	0.75687	0.729931	0.895567	0.885849	0.875722	0.847057	0.543015	0.55222	0.596043	0.593209	0.653423	0.66796	0.680863	0.632516
48	PG_34:5	0	0	0	0	0	0	0	0	0	0	0	0	0	0	0	0	0	0	0	0	0	0	0	0	0	0	0	0	0	0	0	0	0	0	0	0	0	0	0	0	0	0	0	0	0	0	0	0
49	PG_34:6	0	0	0	0	0	0	0	0	0	0	0	0	0	0	0	0	0	0	0	0	0	0	0	0	0	0	0	0	0	0	0	0	0	0	0	0	0	0	0	0	0	0	0	0	0	0	0	0
50	PG_36:0	0	0	0	0	0	0	0	0	0	0	0	0	0	0	0	0	0	0	0	0	0	0	0	0	0	0	0	0	0	0	0	0	0	0	0	0	0	0	0	0	0	0	0	0	0	0	0	0
51	PG_36:1	0	0	0	0	0	0	0	0	0	0	0	0	0	0	0	0	0	0	0	0	0	0	0	0	0	0	0	0	0	0	0	0	0	0	0	0	0	0	0	0	0	0	0	0	0	0	0	0
52	PG_36:2	0	0	0	0	0	0	0	0	0	0	0	0	0	0	0	0	0	0	0	0	0	0	0	0	0	0	0	0	0	0	0	0	0	0	0	0	0	0	0	0	0	0	0	0	0	0	0	0
53	PG_36:3	0	0	0	0	0	0	0	0	0	0	0	0	0	0	0	0	0	0	0	0	0	0	0	0	0	0	0	0	0	0	0	0	0	0	0	0	0	0	0	0	0	0	0	0	0	0	0	0
54	PG_36:4	0	0	0	0	0	0	0	0	0	0	0	0	0	0	0	0	0	0	0	0	0	0	0	0	0	0	0	0	0	0	0	0	0	0	0	0	0	0	0	0	0	0	0	0	0	0	0	0
55	PG_36:5	0	0	0	0	0	0	0	0	0	0	0	0	0	0	0	0	0	0	0	0	0	0	0	0	0	0	0	0	0	0	0	0	0	0	0	0	0	0	0	0	0	0	0	0	0	0	0	0
56	PG_36:6	0.0139254	0.0156087	0.000867148	0	0.00805937	0	0	0.00607003	0.00627407	0	0	0.00510087	0	0.00632508	0.00943661	0	0	0	0	0	0	0	0	0	0	0	0	0	0	0	0	0	0	0	0	0	0	0	0	0	0	0	0	0	0	0	0	0
57	PC_34:0	0	0	0	0	0	0	0	0	0	0	0	0	0	0	0	0	0	0	0	0	0	0	0	0	0	0	0	0	0	0	0	0	0	0	0	0	0	0	0	0	0	0	0	0	0	0	0	0
58	PC_34:1	0.0380418	0.0359705	0.0374411	0.0331874	0.0384861	0.0363898	0.0370077	0.0368638	0.0514738	0.0736963	0.0644913	0.0492007	0.0911911	0.0870423	0.0831626	0.0951491	0.0416861	0.0435833	0.045167	0.0443397	0.0417184	0.0427075	0.0410914	0.0431444	0.0533303	0.0567545	0.0508546	0.0534455	0.0877895	0.0834834	0.0940637	0.0891669	0.045829	0.0384031	0.0474535	0.0380502	0.0349627	0.034488	0.0253738	0.0239991	0.107731	0.102905	0.117993	0.103549	0.0953748	0.0949278	0.0930764	0.0978579
59	PC_34:2	0.240851	0.244721	0.246051	0.234793	0.23599	0.236739	0.225022	0.225571	0.235042	0.214944	0.21909	0.232015	0.186581	0.167674	0.197986	0.179073	0.241763	0.234995	0.246486	0.233887	0.201151	0.196649	0.19567	0.206616	0.208331	0.213216	0.204337	0.226573	0.198453	0.184531	0.186006	0.176186	0.249968	0.235367	0.251493	0.234611	0.254678	0.264044	0.24263	0.220506	0.17035	0.169054	0.186417	0.180088	0.191147	0.171903	0.182188	0.179687
60	PC_34:3	0.130669	0.133763	0.138612	0.136434	0.154062	0.153863	0.146299	0.145922	0.1717	0.159243	0.164546	0.169246	0.198468	0.185322	0.206792	0.201599	0.154014	0.149538	0.156215	0.145857	0.160537	0.150703	0.148836	0.161352	0.178965	0.18297	0.172586	0.198855	0.236745	0.220451	0.232378	0.205724	0.162992	0.168693	0.173025	0.164373	0.186405	0.189536	0.196844	0.172313	0.216105	0.219467	0.234948	0.234443	0.242381	0.238096	0.247153	0.234759
61	PC_34:4	0.0080004	0.00847755	0.00824132	0.00772506	0.00662528	0.00666596	0.00631553	0.00611998	0.00652516	0.00610433	0.00622166	0.00595415	0.00758427	0.0067301	0.00762338	0.00765623	0.0102668	0.00938897	0.0099816	0.00989463	0.00854554	0.00814304	0.00725714	0.00836351	0.00759896	0.00813698	0.00768391	0.00804394	0.00958112	0.00959933	0.00971259	0.0093202	0.0112284	0.0103124	0.0114309	0.0107463	0.0095194	0.00984122	0.00847052	0.00827187	0.0095088	0.00918213	0.0103024	0.00980743	0.00854998	0.00826193	0.00874069	0.00872678
62	PC_34:5	0.00183349	0.00188668	0.00181002	0.00177091	0.00159257	0.0015472	0.00157693	0.00148306	0.00200401	0.00187729	0.00196803	0.00183975	0.00274711	0.00249993	0.00265637	0.00266732	0.00298133	0.00264356	0.00294695	0.00289436	0.0058676	0.00554196	0.00466819	0.00560871	0.00569164	0.00639753	0.00590806	0.00593637	0.00674744	0.00639348	0.00636517	0.00632269	0.0033682	0.00336727	0.00330296	0.00333739	0.00317843	0.00328769	0.00259042	0.00271359	0.00517257	0.00510139	0.00569135	0.00556053	0.00543114	0.00487691	0.0055702	0.00535367
63	PC_34:6	0.00119521	0.00127343	0.00118113	0.00109822	0.00122806	0.00104033	0.00123276	0.00110604	0.00219174	0.00210883	0.00208223	0.00192579	0.0040221	0.00352462	0.00376867	0.00401272	0.0028357	0.00223903	0.00256872	0.00248984	0.00895411	0.00789628	0.00628426	0.00825833	0.00791853	0.00985215	0.00782347	0.00892984	0.0100868	0.00963573	0.00970046	0.00910581	0.00334033	0.00376206	0.00359922	0.00349773	0.00353402	0.00337311	0.0025348	0.00253083	0.00886413	0.0104374	0.0102385	0.00989262	0.00932274	0.00839304	0.0102127	0.00852614
64	PC_36:0	0	0	0	0	0	0	0	0	0	0	0	0	0	0	0	0	0	0	0	0	0	0	0	0	0	0	0	0	0	0	0	0	0	0	0	0	0	0	0	0	0	0	0	0	0	0	0	0
65	PC_36:1	0.00334628	0.00274867	0.00286757	0.00256876	0.00450863	0.00399864	0.00424112	0.00404087	0.00734178	0.0120241	0.0102219	0.0073981	0.0102688	0.00991368	0.0087654	0.0114296	0.0041322	0.0046864	0.00454684	0.00461763	0.00686071	0.00764346	0.00674542	0.00720657	0.0102809	0.0109585	0.0108068	0.00948606	0.0121438	0.0114318	0.0120952	0.0130742	0.00331592	0.00276424	0.00331227	0.00286369	0.00305527	0.00301156	0.0020342	0.0024613	0.0116683	0.0116746	0.0124376	0.0111245	0.0107352	0.0115635	0.00991671	0.0121277
66	PC_36:2	0.0342935	0.0307391	0.0312538	0.0299726	0.0460641	0.04294	0.0412441	0.0404056	0.0518039	0.0511813	0.0507167	0.0532604	0.0295533	0.0257815	0.0292889	0.029691	0.0377521	0.0380838	0.0375316	0.0364313	0.0454947	0.0488421	0.0440384	0.0488866	0.0545216	0.0565503	0.0595801	0.0551203	0.0328432	0.0306102	0.0280071	0.030948	0.0254275	0.0230369	0.0243591	0.0243179	0.0338761	0.0357057	0.0311109	0.0323445	0.0129963	0.013813	0.0130508	0.0136249	0.0254831	0.0243031	0.0228549	0.025791
67	PC_36:3	0.0431715	0.0436971	0.0429071	0.0404322	0.0184726	0.0170145	0.0188793	0.0219393	0.0274007	0.0412848	0.0311787	0.0346423	0.047713	0.0522842	0.0418011	0.0510546	0.0297466	0.0395643	0.0408083	0.0405413	0.0355171	0.0289052	0.0309864	0.037119	0.0521753	0.0584596	0.0588156	0.0578933	0.0438907	0.0404199	0.0313889	0.0324164	0.0423647	0.0247312	0.0405271	0.0323235	0.015761	0.0191361	0.0262062	0.02387	0.0417797	0.04082	0.0499965	0.028442	0.0277735	0.0264227	0.0251493	0.0278411
68	PC_36:4	0.2082	0.210958	0.209021	0.205166	0.183041	0.177805	0.170937	0.172104	0.161103	0.15376	0.154371	0.154781	0.144574	0.136063	0.143158	0.14965	0.201545	0.201582	0.208248	0.203782	0.1478	0.146421	0.140491	0.149744	0.132825	0.136804	0.128699	0.137584	0.124652	0.119532	0.126231	0.120588	0.211279	0.186844	0.205141	0.196002	0.181796	0.187841	0.155789	0.155558	0.138636	0.139629	0.150213	0.140138	0.123643	0.124426	0.123724	0.130447
69	PC_36:5	0.220562	0.22229	0.222987	0.224432	0.196179	0.186814	0.183748	0.186238	0.184482	0.167578	0.171938	0.175108	0.192518	0.176819	0.195797	0.195442	0.237485	0.235414	0.245487	0.234332	0.195775	0.184911	0.174432	0.193774	0.176291	0.182873	0.167485	0.193718	0.19091	0.183607	0.188489	0.171566	0.25261	0.23593	0.250906	0.245165	0.226678	0.23162	0.208144	0.199292	0.17938	0.182322	0.19743	0.193556	0.177944	0.174893	0.186528	0.181121
70	PC_36:6	0.0677015	0.068978	0.0712511	0.0739716	0.0665203	0.0637466	0.0644303	0.0631224	0.0688466	0.063404	0.0653877	0.0659963	0.0960768	0.0900804	0.0948534	0.101892	0.0719909	0.0706742	0.0724561	0.0705548	0.0720455	0.0647681	0.0608948	0.0692118	0.0659413	0.0706459	0.0629619	0.073162	0.0916143	0.0896018	0.0939706	0.0824195	0.0550777	0.050279	0.0539744	0.0559685	0.073972	0.0749335	0.0690991	0.0648658	0.0644088	0.066865	0.072042	0.0711411	0.0854581	0.09107	0.0989187	0.0913481
71	PE_34:0	0	0	0	0	0	0	0	0	0	0	0	0	0	0	0	0	0	0	0	0	0	0	0	0	0	0	0	0	0	0	0	0	0	0	0	0	0	0	0	0	0	0	0	0	0	0	0	0
72	PE_34:1	0.0123909	0.0121511	0.012359	0.0128066	0.0127587	0.0109999	0.0129825	0.0126467	0.0181467	0.0275638	0.021856	0.0170595	0.0266845	0.0288269	0.0246859	0.0294025	0.00872278	0.0102552	0.00988469	0.0113497	0.0104236	0.0103899	0.00983417	0.0102215	0.0152564	0.016351	0.0142292	0.0154248	0.0310349	0.0293341	0.0339313	0.0317422	0.00833856	0.00731323	0.00766604	0.0077552	0.00627845	0.00605249	0.00419639	0.00472901	0.0286049	0.0282174	0.0307612	0.0267464	0.0226282	0.0260015	0.0251622	0.0252268
73	PE_34:2	0.604502	0.600137	0.599897	0.579927	0.540037	0.542387	0.519412	0.514791	0.503503	0.464652	0.46697	0.493351	0.339831	0.306767	0.355116	0.325202	0.472764	0.457559	0.476991	0.455201	0.360076	0.362602	0.346773	0.370364	0.349349	0.362568	0.343287	0.388804	0.326599	0.319122	0.321379	0.299572	0.500956	0.460252	0.489647	0.464764	0.477824	0.508603	0.453097	0.440008	0.31794	0.31403	0.338702	0.33701	0.320895	0.311243	0.321347	0.32012
74	PE_34:3	0.275382	0.274583	0.275398	0.278388	0.263679	0.261025	0.259666	0.248842	0.250073	0.235108	0.237474	0.248266	0.216945	0.202476	0.228745	0.215298	0.253651	0.244406	0.25131	0.240348	0.213775	0.208606	0.197525	0.215274	0.221926	0.231507	0.211418	0.251411	0.267661	0.25685	0.267762	0.237822	0.279793	0.265818	0.28417	0.267138	0.274589	0.282143	0.275267	0.251186	0.257432	0.255191	0.274278	0.27826	0.245618	0.254237	0.259918	0.250492
75	PE_34:4	0	0	0	0	0	0	0	0	0	0	0	0	0	0	0	0	0	0	0	0	0	0	0	0	0	0	0	0	0	0	0	0	0	0	0	0	0	0	0	0	0	0	0	0	0	0	0	0
76	PE_34:5	0	0	0	0	0	0	0	0	0	0	0	0	0	0	0	0	0	0	0	0	0	0	0	0	0	0	0	0	0	0	0	0	0	0	0	0	0	0	0	0	0	0	0	0	0	0	0	0
77	PE_34:6	0	0	0	0	0	0	0	0	0	0	0	0	0	0	0	0	0	0	0	0	0	0	0	0	0	0	0	0	0	0	0	0	0	0	0	0	0	0	0	0	0	0	0	0	0	0	0	0
78	PE_36:0	0	0	0	0	0	0	0	0	0	0	0	0	0	0	0	0	0	0	0	0	0	0	0	0	0	0	0	0	0	0	0	0	0	0	0	0	0	0	0	0	0	0	0	0	0	0	0	0
79	PE_36:1	0	0	0	0	0	0	0	0	0	0	0	0	0	0	0	0	0	0	0	0	0	0	0	0	0	0	0	0	0	0	0	0	0	0	0	0	0	0	0	0	0	0	0	0	0	0	0	0
80	PE_36:2	0.0473413	0.0417135	0.0432803	0.042385	0.061459	0.056039	0.054712	0.0533689	0.0612032	0.0620186	0.060116	0.0621305	0.0309054	0.0274999	0.0305217	0.0294185	0.0433108	0.0431087	0.0413406	0.0412901	0.05136	0.0575063	0.0493056	0.0545089	0.0611436	0.062575	0.0664649	0.0629623	0.0399598	0.0394883	0.0355142	0.0385284	0.037357	0.0349228	0.0360307	0.0355372	0.0525679	0.0547468	0.0470319	0.0506956	0.0295592	0.030912	0.0304062	0.0304251	0.0406243	0.0393977	0.0367184	0.0420446
81	PE_36:3	0.0521538	0.0515623	0.0520579	0.049132	0.0369969	0.0326801	0.0161642	0.0332077	0.0391713	0.0208008	0.0386277	0.0365972	0.0366132	0.0370609	0.0352222	0.0369969	0.0381916	0.0418289	0.0449779	0.047066	0.0299572	0.0334766	0.0266567	0.0329041	0.0410038	0.0451294	0.0459546	0.0444053	0.0334598	0.0330051	0.035531	0.00838599	0.0126377	0.0215882	0.0101301	0.0198429	0.0270829	0.0257917	0.0280513	0.0283579	0.0238645	0.02868	0.0279797	0.0326088	0.0252429	0.0284709	0.025259	0.0237096
82	PE_36:4	0.300036	0.307119	0.309358	0.296695	0.272537	0.264319	0.253095	0.256436	0.242878	0.225867	0.232198	0.229832	0.163928	0.148547	0.165463	0.158828	0.281166	0.268369	0.286959	0.277698	0.205794	0.201028	0.186967	0.208858	0.192406	0.1967	0.180248	0.209448	0.150678	0.143656	0.146485	0.137375	0.265466	0.25128	0.269521	0.247814	0.276736	0.292731	0.253769	0.248814	0.136776	0.137938	0.148692	0.143078	0.148923	0.142871	0.147842	0.150602
83	PE_36:5	0.216817	0.217057	0.214819	0.226458	0.168533	0.157341	0.158124	0.157133	0.156861	0.145382	0.151361	0.149714	0.146053	0.137947	0.149762	0.148435	0.189847	0.193652	0.198687	0.195117	0.133637	0.131465	0.117673	0.132542	0.128097	0.134344	0.118077	0.141029	0.132542	0.128956	0.133603	0.119913	0.188251	0.16401	0.185268	0.176569	0.178799	0.185642	0.160948	0.15659	0.116667	0.117434	0.124392	0.128099	0.126586	0.125779	0.134607	0.131073
84	PE_36:6	0.0711	0.069693	0.0697569	0.0721392	0.0461902	0.0444315	0.045023	0.0418094	0.0442236	0.0417135	0.0431844	0.0433603	0.0535448	0.0504591	0.0572061	0.0556073	0.0618004	0.0627939	0.0631812	0.0616151	0.041509	0.0402123	0.0347396	0.0414079	0.0406165	0.0432939	0.0380737	0.0461735	0.0564118	0.0563949	0.0582978	0.0490025	0.064066	0.0556706	0.0654585	0.061631	0.0614933	0.0599277	0.0562155	0.0497434	0.0532303	0.0536253	0.0580237	0.060436	0.0592821	0.0602666	0.0662707	0.0615417
85	PI_34:0	0	0	0	0	0	0	0	0	0	0	0	0	0	0	0	0	0	0	0	0	0	0	0	0	0	0	0	0	0	0	0	0	0	0	0	0	0	0	0	0	0	0	0	0	0	0	0	0
86	PI_34:1	0.0154619	0.0152687	0.0144956	0.0152687	0.0146888	0.0146888	0.0191341	0.0156552	0.0258987	0.0440665	0.0373019	0.026092	0.0649401	0.0622342	0.0699652	0.0732509	0	0	0	0	0	0	0	0	0	0	0	0	0	0	0	0	0.0173814	0.0131537	0.0175504	0.0144513	0.0117534	0.0112737	0.00671624	0.00791557	0.0738839	0.0607583	0.0731124	0.0570437	0.0597266	0.0623651	0.0578076	0.0546894
87	PI_34:2	0.578856	0.569579	0.600503	0.532663	0.562041	0.591225	0.607654	0.556436	0.604948	0.545999	0.571705	0.585234	0.520874	0.468303	0.614418	0.547739	0.783026	0.694695	0.734617	0.680864	0.615796	0.594735	0.586876	0.593792	0.602593	0.648487	0.518035	0.700982	0.607623	0.611081	0.688094	0.606051	0.627304	0.572849	0.642456	0.605768	0.550252	0.51859	0.492444	0.442792	0.57563	0.502822	0.584848	0.538351	0.513792	0.485728	0.515951	0.442552
88	PI_34:3	0.174333	0.168535	0.179552	0.174333	0.182257	0.191148	0.200618	0.184577	0.223232	0.208156	0.222845	0.222652	0.266718	0.256668	0.300928	0.288365	0.282593	0.261847	0.253988	0.244558	0.265305	0.244244	0.25336	0.24833	0.282279	0.283536	0.244244	0.31057	0.355206	0.353635	0.424047	0.354263	0.266822	0.255254	0.291613	0.28551	0.237707	0.231231	0.238426	0.215879	0.39179	0.365057	0.402915	0.373788	0.323819	0.345886	0.362437	0.301271
89	PI_34:4	0	0	0	0	0	0	0	0	0	0	0	0	0	0	0	0	0	0	0	0	0	0	0	0	0	0	0	0	0	0	0	0	0	0	0	0	0	0	0	0	0	0	0	0	0	0	0	0
90	PI_34:5	0	0	0	0	0	0	0	0	0	0	0	0	0	0	0	0	0	0	0	0	0	0	0	0	0	0	0	0	0	0	0	0	0	0	0	0	0	0	0	0	0	0	0	0	0	0	0	0
91	PI_34:6	0	0	0	0	0	0	0	0	0	0	0	0	0	0	0	0	0	0	0	0	0	0	0	0	0	0	0	0	0	0	0	0	0	0	0	0	0	0	0	0	0	0	0	0	0	0	0	0
92	PI_36:0	0	0	0	0	0	0	0	0	0	0	0	0	0	0	0	0	0	0	0	0	0	0	0	0	0	0	0	0	0	0	0	0	0	0	0	0	0	0	0	0	0	0	0	0	0	0	0	0
93	PI_36:1	0	0	0	0	0	0	0	0	0	0	0	0	0	0	0	0	0	0	0	0	0	0	0	0	0	0	0	0	0	0	0	0	0	0	0	0	0	0	0	0	0	0	0	0	0	0	0	0
94	PI_36:2	0.046579	0.0438732	0.0467723	0.0384615	0.0498647	0.0529571	0.056436	0.0481252	0.0533436	0.0506378	0.0517974	0.0537302	0.0258987	0.0206803	0.0276382	0.026092	0	0	0	0	0	0	0	0	0	0	0	0	0	0	0	0	0	0	0	0	0	0	0	0	0	0	0	0	0	0	0	0
95	PI_36:3	0	0	0	0	0	0	0	0	0	0	0	0	0	0	0	0	0	0	0	0	0	0	0	0	0	0	0	0	0	0	0	0	0	0	0	0	0	0	0	0	0	0	0	0	0	0	0	0
96	PI_36:4	0	0	0	0	0	0	0	0	0	0	0	0	0	0	0	0	0	0	0	0	0	0	0	0	0	0	0	0	0	0	0	0	0	0	0	0	0.0343008	0.0311825	0.0261454	0.0227872	0	0	0	0	0.0388582	0.0400576	0.0417366	0.0417366
97	PI_36:5	0.0492849	0.0456127	0.0510244	0.0459992	0.0456127	0.0498647	0.0504445	0.0425203	0.0498647	0.0504445	0.0467723	0.0485118	0.0916119	0.0771164	0.100503	0.0960572	0	0	0	0	0	0	0	0	0	0	0	0	0	0	0	0	0	0	0	0	0.0438954	0.041017	0.0400576	0.0355001	0	0	0	0	0.0755577	0.0748381	0.085632	0.0755577
98	PI_36:6	0	0	0	0	0	0	0	0	0	0	0	0	0	0	0	0	0	0	0	0	0	0	0	0	0	0	0	0	0	0	0	0	0	0	0	0	0	0	0	0	0	0	0	0	0	0	0	0
99	DAG_34:0	0	0	0	0	0	0	0	0	0	0	0	0	0	0	0	0	0	0	0	0	0	0	0	0	0	0	0	0	0	0	0	0	0	0	0	0	0	0	0	0	0	0	0	0	0	0	0	0
100	DAG_34:1	0.0292096	0.0268153	0.0253788	0.0251052	0.023053	0.0228478	0.0242159	0.0218217	0.0251052	0.0383076	0.0322879	0.0251052	0.0370079	0.0382392	0.0305093	0.0359818	0.0133666	0.01517	0.0146926	0.0152761	0.0160187	0.0169204	0.0162308	0.0161248	0.0204212	0.0216411	0.0191481	0.0201559	0.0302339	0.032833	0.0358033	0.0345834	0.0154813	0.0117144	0.0179266	0.0146806	0.0165562	0.0169387	0.0111468	0.0109282	0.0352825	0.0360558	0.0393583	0.0386584	0.037757	0.0434397	0.0458439	0.0483027
101	DAG_34:2	0.281493	0.271916	0.288128	0.267332	0.239286	0.222868	0.216917	0.208982	0.205151	0.19058	0.194958	0.202825	0.120053	0.127989	0.118206	0.106919	0.154883	0.142046	0.18135	0.170159	0.147244	0.151647	0.146873	0.136583	0.154352	0.162361	0.148093	0.170795	0.163157	0.162202	0.157482	0.140986	0.17756	0.154154	0.150571	0.170639	0.161082	0.161574	0.143815	0.159279	0.12497	0.130786	0.125728	0.127932	0.129445	0.129827	0.138515	0.124308
102	DAG_34:3	0.261381	0.247495	0.268427	0.251325	0.237097	0.220816	0.219927	0.205151	0.220542	0.211855	0.215002	0.220748	0.181961	0.203372	0.182577	0.178199	0.165703	0.143372	0.167188	0.151382	0.145547	0.146131	0.149897	0.142205	0.167931	0.173447	0.15711	0.196361	0.234233	0.233225	0.233438	0.20941	0.211326	0.236834	0.21078	0.223577	0.212007	0.230804	0.247797	0.224083	0.269873	0.275674	0.275388	0.312498	0.245393	0.262332	0.296373	0.276812
103	DAG_34:4	0	0	0	0	0	0	0	0	0	0	0	0	0	0	0	0	0	0	0	0	0	0	0	0	0	0	0	0	0	0	0	0	0	0	0	0	0	0	0	0	0	0	0	0	0	0	0	0
104	DAG_34:5	0	0	0	0	0	0	0	0	0	0	0	0	0	0	0	0	0	0	0	0	0	0	0	0	0	0	0	0	0	0	0	0	0	0	0	0	0	0	0	0	0	0	0	0	0	0	0	0
105	DAG_34:6	0	0	0	0	0	0	0	0	0	0	0	0	0	0	0	0	0	0	0	0	0	0	0	0	0	0	0	0	0	0	0	0	0	0	0	0	0	0	0	0	0	0	0	0	0	0	0	0
106	DAG_36:0	0	0	0	0	0	0	0	0	0	0	0	0	0	0	0	0	0	0	0	0	0	0	0	0	0	0	0	0	0	0	0	0	0	0	0	0	0	0	0	0	0	0	0	0	0	0	0	0
107	DAG_36:1	0	0	0	0	0	0	0	0	0	0	0	0	0	0	0	0	0	0	0	0	0	0	0	0	0	0	0	0	0	0	0	0	0	0	0	0	0	0	0	0	0	0	0	0	0	0	0	0
108	DAG_36:2	0.0461744	0.0375552	0.0423436	0.0368027	0.0483634	0.0452851	0.0428909	0.0374867	0.0495263	0.0500051	0.0468584	0.0490474	0.021206	0.0214796	0.0199747	0	0.0284305	0.0285896	0.0324086	0.0295444	0.0283774	0.0315069	0.0336286	0.0314539	0.0329391	0.0362807	0.037925	0.0349546	0.022808	0.0262027	0.0257784	0.025248	0.0278463	0.0278248	0.0241368	0.028555	0.0257359	0.0283587	0.0229493	0.0247524	0.0205341	0.0208996	0.0205451	0.0224499	0.0178676	0.0196708	0.0208183	0.0235503
109	DAG_36:3	0.0625919	0.0554092	0.0543147	0.0519889	0.0443958	0.0409755	0.0433013	0.0400178	0.0456955	0.05924	0.0502788	0.0412491	0.0489106	0.0484318	0.0419332	0.0453535	0.0245584	0.0285366	0.0289609	0.0279531	0.0193073	0.0204212	0.018936	0.0204742	0.0208455	0.0203151	0.0192012	0.0178221	0.0246645	0.0287487	0.0359094	0.0310826	0.0230171	0.0161208	0.0253711	0.0206967	0.0201079	0.0214193	0.0139335	0.0137696	0.0270981	0.0300451	0.0283545	0.0281301	0.0245885	0.0303258	0.0352435	0.0318557
110	DAG_36:4	0.232787	0.22752	0.220406	0.205151	0.162944	0.159729	0.149673	0.143106	0.14981	0.127852	0.13134	0.147074	0.126484	0.113486	0.120669	0.105209	0.112608	0.112767	0.119928	0.114677	0.0718719	0.0716597	0.0735692	0.073357	0.0737814	0.0742587	0.0688485	0.0775473	0.0942025	0.105394	0.127195	0.102106	0.116963	0.0958315	0.112892	0.104985	0.0988457	0.107698	0.0912506	0.087535	0.0888309	0.0945699	0.0946304	0.10131	0.0876443	0.0935455	0.119664	0.104419
111	DAG_36:5	0.187365	0.184013	0.185724	0.187297	0.135992	0.133666	0.127236	0.125868	0.161029	0.136403	0.139754	0.153709	0.225057	0.203851	0.216849	0.188255	0.104917	0.102689	0.107304	0.102053	0.0762743	0.0719779	0.0766456	0.0767517	0.096059	0.0943086	0.0833289	0.101363	0.166074	0.18501	0.220548	0.173659	0.148525	0.135239	0.139804	0.13893	0.1142	0.120156	0.117041	0.10737	0.186703	0.200504	0.198126	0.20964	0.171464	0.174414	0.249382	0.196216
112	DAG_36:6	0.107398	0.106646	0.111229	0.117386	0.0911858	0.0987105	0.0883128	0.0874919	0.152615	0.126962	0.133119	0.147211	0.292096	0.264049	0.290112	0.245579	0.0659842	0.0688485	0.0722431	0.0666207	0.0600965	0.0552697	0.0664085	0.0600435	0.0919217	0.0886862	0.0788734	0.101204	0.205325	0.232218	0.283934	0.216305	0.0814799	0.0803918	0.0783671	0.0828972	0.0628372	0.0595041	0.0681374	0.0565535	0.196782	0.206163	0.206745	0.225736	0.165726	0.180589	0.277795	0.196872
113	TAG_50:1	0	0	0	0	0	0	0	0	0.000341501	0	0.000330829	0	0	0	0	0.00017075	0	0	0	0	0	0	0	0	0	0	0	0	0	0	0	0	0	0	0	0	0.000209319	0.000279091	0.000261648	0	0	0	0.000479544	0.000326286	0.000331421	0.000409916	0.000375029	0.000444802
114	TAG_50:2	0.000469564	0.00044822	0.000362845	0.000725689	0.000650986	0.000757705	0.000725689	0.000576283	0.0012166	0.000821737	0.000907112	0.0012166	0.000416204	0.000650986	0.000373517	0.000362845	0	0	0	0	0	0	0	0	0	0	0	0	0	0	0	0	0.000361463	0.000406356	0	0	0.000610513	0.000985542	0.00125591	0.000837274	0.000984201	0.000806571	0.00105785	0.00113006	0.000985542	0.00102043	0.0012123	0.00107276
115	TAG_50:3	0.000352173	0.000330829	0.000298813	0.000885768	0.000490908	0.000458892	0.000640314	0.000352173	0.000949799	0.000747033	0.000864424	0.00108853	0.000320157	0.000405532	0.000309485	0.000277469	0.000266019	0.000249393	0.000307584	0.000166262	0.000482159	0.000490472	0.000482159	0.000440594	0.00246067	0.00206165	0.0015878	0.002602	0.00135503	0.00160443	0.00150467	0.00134672	0.000223102	0.000284984	0.000361935	0.000226885	0	0	0	0	0.000845989	0.00120797	0.00121983	0.00120537	0.00126463	0	0	0.00108148
116	TAG_50:4	0	0	0	0	0	0	0	0	0	0	0	0	0	0	0	0	0	0	0	0	0	0	0	0	0	0	0	0	0	0	0	0	0	0	0	0	0.00027037	0.0003227	0	0.00027037	0	0	0	0	0.00156117	0.00159605	0.00176176	0.00138674
117	TAG_50:5	0	0	0	0	0	0	0	0	0	0	0	0	0	0	0	0	0	0	0	0	0.000556977	0.000689986	0.000498785	0.000573603	0.00428955	0.0039404	0.00335849	0.00477171	0.00648421	0.00635951	0.00691649	0.00543676	0	0.000241956	0	0.000158498	0.00027037	0.000331421	0.000287813	0.0003227	0.00271873	0.00382409	0.00359336	0.00331701	0.00393345	0.00346248	0.00385495	0.00296535
118	TAG_50:6	0	0	0	0	0	0	0	0	0	0	0	0	0	0	0	0	0	1.66262e-05	0	0	0.000307584	0.000224453	0.000232766	0.000232766	0.00222791	0.00199514	0.00148804	0.00236092	0.00416486	0.00411498	0.00423136	0.00314235	0	8.61647e-05	2.43213e-05	0	0	8.72161e-05	0	0	0.00217823	0.00333686	0.00296774	0.00293453	0.00275603	0	0.00285197	0.0023025
119	TAG_52:1	4.26876e-05	0	0	0	0	0.000266798	0	8.53752e-05	0.000192094	0.000384189	0.000256126	9.60471e-05	0	0.000405532	3.20157e-05	5.33595e-05	0	0	0	0	0	0	0	0	0	0	0	0	0	0	0	0	8.22956e-05	9.78763e-05	0.000108972	0	5.23297e-05	0	9.59377e-05	0	0.000224829	0	0	0.000145322	0.000174432	0.000165711	0.000148267	0
120	TAG_52:2	0	2.13438e-05	0.000234782	0.000266798	0	0	0	0	0	0	0	0	0.000416204	0.00109921	0.000213438	0.00039486	0	0	0	0	0	0	0	0	0	0	0	0	0	0	0	0	0.000250348	0.000223628	0	0.00014123	0	0.000418637	0	0	0	0.000437762	0.000435528	0.000460547	0.00048841	0.000558183	0.00054074	0.000505853
121	TAG_52:3	0.00084308	0.000960471	0	0.000789721	0.000715018	0.000907112	0.000693674	0.000704346	0.00181422	0.0018996	0.00195296	0.00151541	0.00330829	0.00369248	0.00240118	0.00289209	0.000374089	0.000382402	0.000332524	0.000432281	0	0.00034915	0.000399028	0.000290958	0.00144648	0.00103914	0.0013966	0.0012054	0.00405679	0.00438931	0.00468027	0.00433943	0.00031426	0.000429433	0.000418432	0.000209865	0.000409916	0.000610513	0.000348864	0	0.00361039	0.00402459	0.00518906	0.00487305	0.00506725	0.00592197	0.0050062	0.00549461
122	TAG_52:4	0.00306284	0.00293477	0.00257193	0.00327627	0.00378853	0.0039486	0.00344702	0.00358576	0.0104051	0.00790788	0.00879365	0.00954068	0.0112802	0.0124008	0.00949799	0.00973278	0.000980944	0.00115552	0.00102251	0.000956005	0.00194526	0.0024773	0.00214478	0.00239417	0.0126276	0.0106408	0.0105327	0.0131513	0.0212316	0.0223206	0.02395	0.019037	0.00124595	0.00134656	0.0014842	0.00105825	0.00215424	0.00303512	0.00307001	0.00204086	0.0152163	0.0181152	0.0206398	0.0196068	0.0223535	0.0233914	0.0219	0.0197719
123	TAG_52:5	0.00437548	0.00439682	0.00433279	0.00558141	0.00695808	0.00700077	0.006798	0.00647785	0.0215999	0.0156877	0.0193161	0.0208316	0.0225284	0.0245774	0.0208956	0.0191667	0.00168756	0.00195358	0.00177069	0.0014631	0.00454726	0.00494629	0.00478834	0.00510424	0.0351311	0.0297525	0.0268762	0.0384231	0.0645594	0.064044	0.0659976	0.0503939	0.0021974	0.00300776	0.00300454	0.00214555	0.00447419	0.00559927	0.00736976	0.00505853	0.0386613	0.0467372	0.0521724	0.0505824	0.0547019	0.0524256	0.0534983	0.0443407
124	TAG_52:6	0	0	0	0	0	0	0	0	0	0	0	0	0	0	0	0	0	0	0	0	0	0	0	0	0	0	0	0	0	0	0	0	0.00312765	0.00430544	0.00415072	0.00338788	0.00627956	0.00566032	0.00788433	0.00638422	0.051139	0.062316	0.0652232	0.0642585	0.0601006	0.0611472	0.0655429	0.0507598
125	TAG_52:7	0	0	0	0	0	0	0	0	0	0	0	0	0	0	0	0	0	0	0	0	0	0	0	0	0	0	0	0	0	0	0	0	0.000731708	0.00101762	0.000864615	0.00065185	0.00139546	0.00144779	0.0012123	0.00119486	0.0143953	0.0143479	0.0163611	0.017698	0.019955	0.0189957	0.0178008	0.0178444
126	TAG_54:1	0	0	0	0	0	0	0	0	0	0	0	0	0	0	0	0	0	0	0	0	0	0	0	0	0	0	0	0	0	0	0	0	0	0	0	0	0	0	0	0	0	0	0	0	0	0	0	0
127	TAG_54:2	0	0	0	0	0	0	0	0	0	0	0	0	0	0	0	0	0	0	0	0	0	0	0	0	0	0	0	0	0	0	0	0	0	0	0	0	0	0	8.72161e-06	0	0	0	0	0	0	0	0	0
128	TAG_54:3	0	0	0	0	0.000320157	0.000501579	0.000362845	0.000234782	0	0	0	0	0.00067233	0.00110988	0.000650986	0.000789721	0	0	0	0	0	0	0	0	0	0	0	0	0	0	0	0	0.000250305	0	0.000244948	0.000154663	0.000261648	0.000593069	0	0.000235483	0	0	0	0	0	0	0	0.000915769
129	TAG_54:4	0	0	0	0	0	0	0	0.000779049	0.00293477	0.00210236	0.00256126	0.00277469	0.00429011	0.00493042	0.00378853	0.00472765	0	0	0	0	0	0.00078143	0	0.000739865	0.00365776	0.003558	0.00440594	0.00361619	0.00344993	0.00369932	0.00315066	0.00315066	0	0	0	0	0	0	0	0	0.00174097	0.00207622	0.00236676	0.00226866	0.00267753	0.00293046	0.00237228	0.00241589
130	TAG_54:5	0.00433279	0.00458892	0.00391659	0.0039486	0.00346837	0.00338299	0.00318023	0.00318023	0.00519722	0.00546401	0.0044075	0.00273201	0.0236703	0.0251964	0.0216319	0.0247588	0	0	0	0	0	0	0	0	0.00759816	0.00725733	0.00783924	0.0073072	0.00936885	0.00939379	0.0121704	0.012162	0.00129265	0.000918699	0.0013783	0.000900653	0.00146523	0	0	0.00081111	0.0112814	0.0107448	0.0141303	0.0120335	0.0134487	0.01651	0.0120794	0.0132917
131	TAG_54:6	0.0138948	0.012945	0.0110881	0.0131585	0.0150047	0.01366	0.0127423	0.0135426	0.0312153	0.0227312	0.0271493	0.0266798	0.087691	0.0894199	0.0847136	0.0838491	0.00461376	0.00511255	0.00491303	0.00507098	0.00349981	0.00422305	0.00427293	0.00460545	0.0119459	0.0103914	0.0114222	0.0130848	0.0648005	0.0658147	0.0757239	0.0696221	0.00451287	0.00365333	0.00471387	0.00330761	0.00645399	0.00761396	0.00513703	0.00368052	0.0570931	0.0599576	0.0697052	0.0654774	0.0707584	0.0753547	0.0597081	0.0626648
132	TAG_54:7	0.0393473	0.0367754	0.0331042	0.0398809	0.046903	0.0434133	0.0396354	0.0404038	0.102792	0.0689618	0.0856313	0.0897934	0.253799	0.24841	0.260149	0.238368	0.0135836	0.0140574	0.0143151	0.0144648	0.0145978	0.0166345	0.0148804	0.0171083	0.0536693	0.0501196	0.0515162	0.0608019	0.208816	0.216016	0.234895	0.204136	0.0174244	0.0144264	0.0154367	0.014842	0.0213243	0.0223971	0.0164577	0.0146872	0.178947	0.188185	0.208057	0.21155	0.207871	0.20706	0.174284	0.165161
133	TAG_54:8	0.0398062	0.0395181	0.0364872	0.0414177	0.0478421	0.0497311	0.0416845	0.0408841	0.129269	0.0883527	0.107157	0.111649	0.383015	0.361095	0.404262	0.349804	0.0154457	0.0145645	0.0157367	0.0151714	0.019037	0.0206913	0.0184135	0.0222874	0.0761978	0.0734295	0.0739948	0.0924166	0.348476	0.361985	0.385012	0.327353	0.0194021	0.0179002	0.0179235	0.0175782	0.0271591	0.0269847	0.0223709	0.020112	0.300344	0.312742	0.346363	0.360847	0.352728	0.346954	0.305413	0.273527
134	TAG_54:9	0.0100636	0.00989285	0.00881499	0.0114083	0.0142043	0.0161466	0.012913	0.0120806	0.0555366	0.0410121	0.0474793	0.046935	0.224665	0.210183	0.244291	0.208999	0.00443088	0.00423967	0.004381	0.00412329	0.00842116	0.00820502	0.00768129	0.00920259	0.036827	0.0368436	0.0372925	0.0455058	0.243016	0.252618	0.266676	0.222832	0.00688953	0.00681391	0.00644155	0.00651397	0.0118178	0.0101258	0.00982053	0.00830297	0.215893	0.228541	0.247529	0.268237	0.258177	0.266253	0.23278	0.205028
135	TAG_56:4	0	0	0	0.000490908	0	0	0	0	0	0	0	0	3.20157e-05	0	0	0	0	0	0	0	0	0	0	0	0	0	0	0	0	0	0	0	0	0	0	0	0	0	0	0	0	0	0	0	0	0	0	0
136	TAG_56:5	0.000576283	0.000629642	0.000629642	0.000779049	0.00039486	0.00022411	0	0.000256126	0.000362845	0	0.000181422	0.000128063	0.000693674	0.000768377	0.000640314	0.000661658	0	0	0	0	0	0	0	0	0	0	0	0	0	0	0	0	0	0	0	0	0	0	0	0	0	0	0	0	0	0	0	0
137	TAG_56:6	0	0	0	0	0	0	0	0	0	0	0	0	0	0	0	0	0	0	0	0	0	0	0	0	0	0	0	0	0	0	0	0	0	0.000195564	0.000216852	0.000205825	0.000305256	0.000767502	0.000165711	0.000209319	0.000913181	0.000922378	0	0.00104811	0.00115125	0.00119486	0.000959377	0.00109892
138	TAG_58:4	0	0	0	0	0	0	0	0	0	0	0	0	0	0	0	0	0	0	0	0	0	0	0	0	0	0	0	0	0	0	0	0	0	0	0	0	0	0	0	0	0	0	0	0	0	0	0	0
139	TAG_60:4	0	0	0	0	0	0	0	0	0	0	0	0	0	0	0	0	0	0	0	0	0	0	0	0	0	0	0	0	0	0	0	0	0	0	0	0	0	0	0	0	0	0	0	0	0	0	0	0
	*1, calculated by 'sum of peak areas of lipid species of the same class / that of ‘1d38C’ from each experiment'
	*2, experiment 1
	*3, experiment 2
	*4, experiment 3
	*5, experiment 4
	*6, experiment 5-1, 5-2
[truncated: 29 more columns]
