# Supplementary material for: Landscape of the lipidome and transcriptome under heat stress in Arabidopsis thaliana
Source: Sci Rep. 2015 May 27;5:10533. doi: 10.1038/srep10533 (PMC4444972; doi:10.1038/srep10533)
Supplement: Supporting Information [file srep10533-s3.xls]

## Sheet: Sheet1
	Supplementary information
	Title: Landscape of lipidome and transcriptome under heat stress in Arabidopsis thaliana
	Author list: Yasuhiro Higashi, Yozo Okazaki, Fumiyoshi Myouga, Kazuo Shinozaki, Kazuki Saito
	Supplementary Table S2. Microarray data of genes involved in glycerolipid metabolism including putative genes
0		Abbreviation	Gene AGI	Probe set ID	Overlapped AGI	Another probe set ID	ARALIP protein family name/isoform or TAIR10 annotation	ARALIP pathway(s)	[Control08hr](raw)	[Control24hr](raw)	[Heat08hr](raw)	[Heat24hr](raw)	[Recovery08hr](raw)	[Recovery24hr](raw)	C08 divided by C24 > 1.5 significantly, p (corr) < 0.05 among the selected genes*1	C24 divided by C08 > 1.5 significantly, p (corr) < 0.05 among the selected genes*1	H08 divided by C08 > 1.5 significantly, p (corr) < 0.05 among the selected genes*1	H24 divided by C24 > 1.5 significantly, p (corr) < 0.05 among the selected genes*1	R08 divided by C08 > 1.5 significantly, p (corr) < 0.05 among the selected genes*1	R24 divided by C24 > 1.5 significantly, p (corr) < 0.05 among the selected genes*1	H08 divided by C08 < 2.0 significantly, p (corr) < 0.05 among the selected genes*1	H24 divided by C24 < 2.0 significantly, p (corr) < 0.05 among the selected genes*1	R08 divided by C08 < 2.0 significantly, p (corr) < 0.05 among the selected genes*1	R24 divided by C24 < 2.0 significantly, p (corr) < 0.05 among the selected genes*1
1	Plastidial Fatty Acid Synthesis
2	1	PDH E1alpha	AT1G01090	261583_at	0	0	Pyruvate Dehydrogenase alpha Subunit, E1a Component of Pyruvate Dehydrogenase Complex	Plastidial Fatty Acid Synthesis	4976.44	5827.42	3493.08	3185.13	3566.04	4942.7
3	2	PDH E1beta	AT1G30120	256160_at	0	0	Pyruvate Dehydrogenase beta Subunit, E1b Component of Pyruvate Dehydrogenase Complex	Plastidial Fatty Acid Synthesis	2517.22	3766.63	1049.98	739.416	1959.48	2791.31							1	1
4	3	PDH E1beta	AT2G34590	266904_at	0	0	Pyruvate Dehydrogenase beta Subunit, E1b Component of Pyruvate Dehydrogenase Complex	Plastidial Fatty Acid Synthesis	1895.38	2110.49	8635.52	7468.18	3177.45	3029.3			1	1	1
5	4	PDH E2/LTA2	AT3G25860	258086_at	0	0	Dihydrolipoamide Acetyltransferase, E2 Component of Pyruvate Dehydrogenase Complex	Plastidial Fatty Acid Synthesis	2288.69	2208.02	1138.16	638.752	642.214	2243.86							1	1	1
6	5	PDH E2/EMB3003	AT1G34430	261165_at	0	0	Dihydrolipoamide Acetyltransferase, E2 Component of Pyruvate Dehydrogenase Complex	Plastidial Fatty Acid Synthesis	2027.02	1915.39	1830	1235.66	730.405	1855.19									1
7	6	PDH E3/LPD1	AT3G16950	257895_at	0	0	Dihydrolipoamide Dehydrogenase, E3 Component of Pyruvate Dehydrogenase Complex	Plastidial Fatty Acid Synthesis	441.567	604.81	163.952	172.373	245.098	640.137							1	1
8	7	PDH E3/LPD2	AT4G16155	245291_at	0	0	Dihydrolipoamide Dehydrogenase, E3 Component of Pyruvate Dehydrogenase Complex	Plastidial Fatty Acid Synthesis	1501.64	1590.97	1107.83	490.175	380.183	1189.83								1	1
9	8	ACC alphaCT/CAC3	AT2G38040	266099_at	0	0	Carboxyltransferase alpha Subunit, Subunit of Heteromeric ACCase	Plastidial Fatty Acid Synthesis	1277.64	1166.97	2013.63	1599.03	659.468	1162.75			1
10	9	ACC betaCT/ACCD	ATCG00500	245016_at	0	0	Carboxyltransferase beta Subunit, Subunit of Heteromeric ACCase	Plastidial Fatty Acid Synthesis	1903.67	1827.6	1983.01	1144.82	829.375	1045.02									1
11	10	ACC BC/CAC2	AT5G35360	246613_at	0	0	Biotin Carboxylase of Heteromeric ACCase	Plastidial Fatty Acid Synthesis	3981.04	3975.38	2636.99	1937.11	1187.52	3438.52								1	1
12	11	ACC BCCP1/CAC1A	AT5G16390	250125_at	0	0	Biotin Carboxyl Carrier Protein of Heteromeric ACCase	Plastidial Fatty Acid Synthesis	2855.79	3277.66	2503.8	1178.02	907.632	2802.8								1	1
13	12	ACC BCCP2/CAC1B	AT5G15530	246565_at	0	0	Biotin Carboxyl Carrier Protein of Heteromeric ACCase	Plastidial Fatty Acid Synthesis	360.44	347.351	137.673	51.2797	66.3495	163.937							1	1	1	1
14	13	PII	AT4G01900	255558_at	0	0	PII	Plastidial Fatty Acid Synthesis	1544.73	1388.97	1105.67	405.973	452.13	1219.78								1	1
15	14	MCMT/EMB3147	AT2G30200	267308_at	0	0	Malonyl-CoA : ACP Malonyltransferase	Plastidial Fatty Acid Synthesis	1474.36	1316.17	1111.53	889.28	803.878	1325.18
16	15	KASIII	AT1G62640	265120_at	0	0	Ketoacyl-ACP Synthase III	Plastidial Fatty Acid Synthesis	721.007	629.779	290.748	218.931	310.586	517.487							1	1	1
17	16	0	AT1G24360	265026_at	0	0	Ketoacyl-ACP Reductase	Plastidial Fatty Acid Synthesis	3698.46	4204.44	1961.61	1754.75	3676.49	3718.63								1
18	17	0	AT1G62610	265107_s_at	AT1G63380	0	Ketoacyl-ACP Reductase	Plastidial Fatty Acid Synthesis	253.307	197.238	104.956	154.705	192.371	206.95							1
19	18	0	AT3G46170	252505_at	0	0	Ketoacyl-ACP Reductase	Plastidial Fatty Acid Synthesis	1.68122	2.18619	1.48107	1.51498	1.20336	1.55668
20	19	SDRD	AT3G55290	251780_s_at	AT3G55310	0	Ketoacyl-ACP Reductase	Plastidial Fatty Acid Synthesis	150.855	158.925	60.3741	66.8915	101.172	353.468						1	1	1
21	20	0	AT3G55310	251780_s_at	AT3G55290	0	Ketoacyl-ACP Reductase	Plastidial Fatty Acid Synthesis	150.855	158.925	60.3741	66.8915	101.172	353.468						1	1	1
22	21	HAD	AT2G22230	263432_at	0	0	Hydroxyacyl-ACP Dehydrase	Plastidial Fatty Acid Synthesis	1690.16	1809.08	926.038	367.071	317.197	1180.11								1	1
23	22	HAD	AT5G10160	250470_at	0	0	Hydroxyacyl-ACP Dehydrase	Plastidial Fatty Acid Synthesis	1439.25	1411.38	2849.1	2527.96	766.362	1296.08			1	1
24	23	ENR1/MOD1	AT2G05990	266035_at	0	0	Enoyl-ACP Reductase	Plastidial Fatty Acid Synthesis	1922.63	1983.5	710.707	380.254	720.145	2220.89							1	1	1
25	24	KASI	AT5G46290	248903_at	0	0	Ketoacyl-ACP Synthase I	Plastidial Fatty Acid Synthesis	3138.74	3168.38	2041.54	1285.63	1515.44	2547.74								1	1
26	25	HACPS	AT3G11470	267482_s_at	AT2G02770	0	Holo-ACP Synthase (Plastidial)	Plastidial Fatty Acid Synthesis	117.016	230.904	67.7263	111.17	124.114	101.943		1						1		1
27	26	LIP1P	AT5G08415	246005_at	0	0	Lipoate Synthase	Plastidial Fatty Acid Synthesis	584.959	513.758	323.455	158.284	283.427	540.457								1	1
28	27	0	AT4G31050	253553_at	0	0	Lipoyltransferase	Plastidial Fatty Acid Synthesis	264.532	75.2959	506.884	464.783	123.735	131.456	1		1	1		1			1
29	28	ACP1	AT3G05020	259095_at	0	0	Acyl Carrier Protein	Plastidial Fatty Acid Synthesis	529.859	603.533	221.536	104.457	346.395	855.879							1	1
30	29	ACP2	AT1G54580	264189_s_at	AT1G54630	0	Acyl Carrier Protein	Plastidial Fatty Acid Synthesis	4686.83	4774.2	4564.42	4680.25	3696.38	5077.36
31	30	ACP3	AT1G54630	264189_s_at	AT1G54580	0	Acyl Carrier Protein	Plastidial Fatty Acid Synthesis	4686.83	4774.2	4564.42	4680.25	3696.38	5077.36
32	31	ACP4	AT4G25050	254102_at	0	0	Acyl Carrier Protein	Plastidial Fatty Acid Synthesis	9658.85	12171.3	8750.32	5764.22	2907.99	6426.82								1	1
33	32	ACP5	AT5G27200	246814_at	0	0	Acyl Carrier Protein	Plastidial Fatty Acid Synthesis	36.2079	36.3174	6.38541	27.3762	26.7871	22.0957
34	33	ABCD2	AT1G54350	263000_at	0	0	ABC Acyl Transporter	Plastidial Fatty Acid Synthesis	1466.77	1217.66	653.812	243.645	519.187	840.027							1	1	1
35	34	ACC2	AT1G36180	256459_at	0	0	Acetyl-CoA Carboxylase (Plastidial, Homomeric)	Plastidial Fatty Acid Synthesis	48.905	77.3931	77.4663	117.42	130.044	81.9973
36	Fatty Acid Elongation, Desaturation and Export from the Plastid
37	1	KASII/FAB1	AT1G74960	262176_at	0	0	Ketoacyl-ACP Synthase II	Fatty Acid Elongation, Desaturation and Export from Plastid	1348.16	1875.48	1430.17	1225.95	902.988	1690.19
38	2	FAB2/SSI2/FAD1	AT2G43710	260570_at	0	0	Stearoyl-ACP Desaturase	Fatty Acid Elongation, Desaturation and Export from Plastid	1843.34	3945.23	1551.27	1074.1	2126.08	2117.67		1						1
39	3	DES1	AT5G16240	246502_at	0	0	Stearoyl-ACP Desaturase	Fatty Acid Elongation, Desaturation and Export from Plastid	164.027	221.04	225.49	177.024	112.23	138.857
40	4	DES2	AT3G02610	258473_s_at	AT3G02620	0	Stearoyl-ACP Desaturase	Fatty Acid Elongation, Desaturation and Export from Plastid	12.5691	6.80221	11.2541	13.7242	6.82963	11.8204
41	5	DES3	AT5G16230	246498_at	0	0	Stearoyl-ACP Desaturase	Fatty Acid Elongation, Desaturation and Export from Plastid	73.7735	61.024	6.8192	3.4467	49.3957	56.2456							1	1
42	6	DES4	AT3G02620	258473_s_at	AT3G02610	0	Stearoyl-ACP Desaturase	Fatty Acid Elongation, Desaturation and Export from Plastid	12.5691	6.80221	11.2541	13.7242	6.82963	11.8204
43	7	DES5	AT3G02630	258485_at	0	0	Stearoyl-ACP Desaturase	Fatty Acid Elongation, Desaturation and Export from Plastid	1248.48	592.8	1143.09	1350.41	477.861	1043.27	1			1		1			1
44	8	DES6/SAD6	AT1G43800	260869_at	0	0	Stearoyl-ACP Desaturase	Fatty Acid Elongation, Desaturation and Export from Plastid	4.78158	5.54209	4.38857	4.45142	4.39715	4.71216
45	9	FATA1	AT3G25110	257814_at	0	0	Acyl-ACP Thioesterase A	Fatty Acid Elongation, Desaturation and Export from Plastid	195.269	130.366	454.253	589.414	205.754	241.602			1	1		1
46	10	0	AT4G13050	254798_at	0	0	Acyl-ACP Thioesterase A	Fatty Acid Elongation, Desaturation and Export from Plastid	517.016	759.031	331.713	277.743	508.583	554.009								1
47	11	FATB	AT1G08510	261722_at	0	0	Acyl-ACP Thioesterase B	Fatty Acid Elongation, Desaturation and Export from Plastid	1532.79	1791.89	825.461	674.766	1302.81	1325.14								1
48	12	AAE15	AT4G14070	245621_at	0	0	Acyl-ACP Synthetase	Fatty Acid Elongation, Desaturation and Export from Plastid	1485.19	951.676	2221.45	1907.19	959.58	1368.76	1			1
49	13	LACS8	AT2G04350	263811_at	0	0	Long-chain Acyl-CoA Synthetase (Plastidial)	Fatty Acid Elongation, Desaturation and Export from Plastid	1004.57	1216.76	633.535	922.407	2771.08	1670.81					1
50	14	LACS9	AT1G77590	259761_at	0	0	Long-chain Acyl-CoA Synthetase (Plastidial)	Fatty Acid Elongation, Desaturation and Export from Plastid	875.195	1100.96	628.977	925.571	806.384	777.952
51	Plastidial Glycerolipid, Galactolipid and Sulfolipid Synthesis
52	1	GPDHP	AT5G40610	249366_at	0	0	NAD-dependent Glycerol-3-phosphate Dehydrogenase (Plastidial)	Plastidial Glycerolipid, Galactolipid and Sulfolipid Synthesis	585.343	561.55	249.791	294.549	327.266	508.271							1
53	2	SFD1/GLY1	AT2G40690	266058_at	0	0	NAD-dependent Glycerol-3-phosphate Dehydrogenase (Plastidial?)	Eukaryotic Phospholipid Synthesis	214.119	212.168	157.866	95.0157	87.2622	157.457								1	1
54	3	ATS1	AT1G32200	245790_at	0	0	Glycerol-3-phosphate Acyltransferase (Plastidial)	Plastidial Glycerolipid, Galactolipid and Sulfolipid Synthesis	2418.84	2441.04	1427.93	691.817	1043.57	1875.75								1	1
55	4	LPAAT1/ATS2	AT4G30580	253624_at	0	0	1-Acylglycerol-3-phosphate Acyltransferase	Plastidial Glycerolipid, Galactolipid and Sulfolipid Synthesis	799.124	899.912	1122.26	674.187	242.323	649.638									1
56	5	CDS4/CDP-DAGS	AT2G45150	266104_at	0	0	CDP-DAG Synthase (Plastidial)	Plastidial Glycerolipid, Galactolipid and Sulfolipid Synthesis	278.986	249.632	339.706	226.487	179.119	192.217
57	6	CDS5/CDP-DAGS	AT3G60620	251343_at	0	0	CDP-DAG Synthase (Plastidial)	Plastidial Glycerolipid, Galactolipid and Sulfolipid Synthesis	419.035	326.449	168.179	89.2584	107.744	195.097							1	1	1
58	7	0	AT4G26770	253931_at	0	0	CDP-DAG Synthase (Plastidial)	Plastidial Glycerolipid, Galactolipid and Sulfolipid Synthesis	31.1813	13.5797	9.99844	17.7684	2.97353	6.4894
59	8	PGPS1/PGP1	AT2G39290	266991_at	0	0	Phosphatidylglycerolphosphate Synthase (Plastidial)	Plastidial Glycerolipid, Galactolipid and Sulfolipid Synthesis	1140.26	752.947	1379.84	1137.02	778.621	739.212	1			1
60	9	MGD1	AT4G31780	253489_at	0	0	Monogalactosyldiacylglycerol Synthase	Plastidial Glycerolipid, Galactolipid and Sulfolipid Synthesis	2436.37	2002.6	2583.63	2515.88	1208.33	1655.78									1
61	10	MGD2	AT5G20410	246075_at	0	0	Monogalactosyldiacylglycerol Synthase	Plastidial Glycerolipid, Galactolipid and Sulfolipid Synthesis	118.752	106.943	52.4499	90.6795	58.8433	60.0011							1		1
62	11	MGD3/MGDC	AT2G11810	263391_at	0	0	Monogalactosyldiacylglycerol Synthase	Plastidial Glycerolipid, Galactolipid and Sulfolipid Synthesis	69.4648	44.5904	45.5282	29.0119	41.1123	44.7936
63	12	DGD1	AT3G11670	259070_at	0	0	Digalactosyldiacylglycerol Synthase	Plastidial Glycerolipid, Galactolipid and Sulfolipid Synthesis	538.566	1869.88	1426.79	959.485	916.095	1162.88		1	1		1
64	13	DGD2	AT4G00550	255681_at	0	0	Digalactosyldiacylglycerol Synthase	Plastidial Glycerolipid, Galactolipid and Sulfolipid Synthesis	268.811	231.954	251.418	359.515	296.647	226.605				1
65	14	SFR2/GGGT	AT3G06510	258512_at	AT3G06520	0	Encodes a Protein with beta-Glucosidase Activity	Plastidial Glycerolipid, Galactolipid and Sulfolipid Synthesis	2807.08	3515.28	947.761	552.431	1967.33	4191.15							1	1
66	15	UGP3	AT3G56040	251741_at	0	0	UDP-glucose Pyrophosphorylase	Plastidial Glycerolipid, Galactolipid and Sulfolipid Synthesis	825.354	886.716	885.504	352.834	192.122	501.167								1	1
67	16	SQD1	AT4G33030	253386_at	0	0	UDP-sulfoquinovose Synthase	Plastidial Glycerolipid, Galactolipid and Sulfolipid Synthesis	2436.25	2533.36	5726.76	6909.11	1867.23	2612.95			1	1
68	17	SQD2	AT5G01220	251143_at	0	0	UDP-sulfoquinovose : DAG Sulfoquinovosyltransferase	Plastidial Glycerolipid, Galactolipid and Sulfolipid Synthesis	829.27	613.747	572.429	580.841	488.072	449.249
69	18	FAD4	AT4G27030	253943_at	0	0	Phosphatidylglycerol Desaturase	Plastidial Glycerolipid, Galactolipid and Sulfolipid Synthesis	589.543	1763.94	1291.97	488.472	996.153	362.171		1	1		1			1		1
70	19	FAD5	AT3G15850	258250_at	0	0	MGDG Desaturase (Palmitate-specific)	Plastidial Glycerolipid, Galactolipid and Sulfolipid Synthesis	4552.04	10160.4	10614.1	8114.55	3139.68	5426.97		1	1
71	20	FAD6	AT4G30950	253547_at	0	0	Oleate Desaturase	Plastidial Glycerolipid, Galactolipid and Sulfolipid Synthesis	9917.47	12809.8	12734	10965.9	6740.96	6923.65
72	21	FAD7	AT3G11170	256417_s_at	AT5G05580	0	Linoleate Desaturase	Plastidial Glycerolipid, Galactolipid and Sulfolipid Synthesis	8167.58	9188.75	7470.7	7939.61	3322.07	3752.42									1	1
73	22	FAD8	AT5G05580	256417_s_at	AT3G11170	0	Linoleate Desaturase	Plastidial Glycerolipid, Galactolipid and Sulfolipid Synthesis	8167.58	9188.75	7470.7	7939.61	3322.07	3752.42									1	1
74	23	PLDzeta1	AT3G16785	258430_at	0	0	Phospholipase D zeta	Plastidial Glycerolipid, Galactolipid and Sulfolipid Synthesis	338.398	290.831	279.341	328.139	509.443	303.057					1
75	24	PAH1	AT3G09560	258721_at	0	0	Phosphatidate Phosphatase (ER)	Plastidial Glycerolipid, Galactolipid and Sulfolipid Synthesis	247.866	359.868	400.051	925.108	581.719	354.542			1	1	1
76	25	PAH2	AT5G42870	249168_at	0	0	Phosphatidate Phosphatase (ER)	Plastidial Glycerolipid, Galactolipid and Sulfolipid Synthesis	239.769	210.686	288.309	438.778	446.119	278.35				1	1
77	26	LPPepsilon1	AT3G50920	252155_at	0	0	Phosphatidate Phosphatase	Plastidial Glycerolipid, Galactolipid and Sulfolipid Synthesis	472.83	404.897	910.574	1018.4	831.211	447.387			1	1	1
78	27	LPPepsilon2	AT5G66450	0	0	0	Phosphatidate Phosphatase	Plastidial Glycerolipid, Galactolipid and Sulfolipid Synthesis	0	0	0	0	0	0
79	28	LPPbeta	AT4G22550	0	0	0	Phosphatidate Phosphatase	Plastidial Glycerolipid, Galactolipid and Sulfolipid Synthesis	0	0	0	0	0	0
80	29	LPPdelta	AT3G58490	0	0	0	Long Chain Base 1-Phosphate Phosphatase, Phosphatidate Phosphatase	Plastidial Glycerolipid, Galactolipid and Sulfolipid Synthesis	0	0	0	0	0	0
81	30	LPPgamma	AT5G03080	250978_at	0	0	Long Chain Base 1-Phosphate Phosphatase, Phosphatidate Phosphatase	Plastidial Glycerolipid, Galactolipid and Sulfolipid Synthesis	452.419	498.821	328.139	605.668	444.673	653.682
82	31	LPP1/PAP1	AT2G01180	265737_at	0	0	Phosphatidate Phosphatase (Plastidial)	Plastidial Glycerolipid, Galactolipid and Sulfolipid Synthesis	202.918	111.472	99.0149	157.749	148.992	109.859	1						1
83	32	LPP2/PAP2	AT1G15080	262596_at	0	0	Phosphatidate Phosphatase	Plastidial Glycerolipid, Galactolipid and Sulfolipid Synthesis	107.145	118.516	90.5028	68.3194	68.4262	81.387
84	33	LPP3	AT3G02600	258481_at	0	0	Phosphatidate Phosphatase (Mitochondrial)	Plastidial Glycerolipid, Galactolipid and Sulfolipid Synthesis	713.354	569.586	228.484	126.594	540.42	647.521							1	1
85	34	LPP4	AT3G18220	257065_at	0	0	Phosphatidate Phosphatase, Diacylglycerol-pyrophosphate Phosphatase	Plastidial Glycerolipid, Galactolipid and Sulfolipid Synthesis	3.6548	3.16409	2.39271	2.19642	1.47489	1.77327
86	35	PLDzeta2/PLDP2	AT3G05630	258887_at	0	0	Phospholipase D zeta	Plastidial Glycerolipid, Galactolipid and Sulfolipid Synthesis	13.2311	17.4499	17.4283	61.93	138.449	25.0901				1	1
87	36	NPC1	AT1G07230	256041_at	0	0	Phospholipase C (Non-specific)	Plastidial Glycerolipid, Galactolipid and Sulfolipid Synthesis	362.064	338.034	281.763	368.228	256.557	286.506
88	37	NPC2	AT2G26870	266860_at	0	0	Phospholipase C (Non-specific)	Plastidial Glycerolipid, Galactolipid and Sulfolipid Synthesis	247.158	211.023	145.161	119.307	65.8735	131.277									1
89	38	NPC3	AT3G03520	259169_at	0	0	Phospholipase C (Non-specific)	Plastidial Glycerolipid, Galactolipid and Sulfolipid Synthesis	131.68	161.815	112.138	201.955	56.9325	102.58									1
90	39	NPC4	AT3G03530	259221_s_at	AT3G03540	0	Phospholipase C (Non-specific)	Plastidial Glycerolipid, Galactolipid and Sulfolipid Synthesis	18.6732	26.5837	9.7807	10.6269	3.99632	19.8292
91	40	NPC5	AT3G03540	259221_s_at	AT3G03530	0	Phospholipase C (Non-specific)	Plastidial Glycerolipid, Galactolipid and Sulfolipid Synthesis	18.6732	26.5837	9.7807	10.6269	3.99632	19.8292
92	41	NPC6	AT3G48610	252343_at	0	0	Phospholipase C (Non-specific)	Plastidial Glycerolipid, Galactolipid and Sulfolipid Synthesis	820.131	1502.1	701.901	231.862	851.84	994.941		1						1
93	Eukaryotic Phospholipid Synthesis
94	1	CK1	AT1G71697	261506_at	0	0	Choline Kinase	Eukaryotic Phospholipid Synthesis	231.767	287.95	206.865	358.094	266.005	220.311
95	2	0	AT1G34100	256031_at	0	0	Choline Kinase	Eukaryotic Phospholipid Synthesis	7.17792	7.96434	11.0089	6.35957	2.37212	1.97163
96	3	0	AT1G74320	260244_at	0	0	Choline Kinase	Eukaryotic Phospholipid Synthesis	344.697	295.791	306.051	701.706	194.698	269.8				1
97	4	0	AT4G09760	254998_at	0	0	Choline Kinase	Eukaryotic Phospholipid Synthesis	527.208	753.71	585.112	163.991	175.655	407.045								1	1
98	5	CCT1	AT2G32260	266359_at	0	0	Choline-phosphate Cytidylyltransferase	Eukaryotic Phospholipid Synthesis	619.52	498.442	1002.51	1062.41	854.762	572.308			1	1
99	6	CCT2	AT4G15130	245533_at	0	0	Choline-phosphate Cytidylyltransferase	Eukaryotic Phospholipid Synthesis	418.397	261.039	79.968	43.9631	170.8	280.137	1						1	1	1
100	7	AAPT1	AT1G13560	256134_at	0	0	Diacylglycerol Cholinephosphotransferase	Eukaryotic Phospholipid Synthesis	1878.28	2009.87	1317.36	1024.37	2128.02	2285.02
101	8	AAPT2/DAG-CPT	AT3G25585	257933_at	0	0	Diacylglycerol Cholinephosphotransferase	Eukaryotic Phospholipid Synthesis	373.046	1079.68	530.793	441.142	1494.91	898.617		1			1			1
102	9	0	AT2G26830	266861_at	0	0	Ethanolamine Kinase	Eukaryotic Phospholipid Synthesis	471.857	514.562	279.667	311.308	678.186	515.514
103	10	PECT1	AT2G38670	266399_at	0	0	CDP-ethanoamine Synthase	Eukaryotic Phospholipid Synthesis	1700.14	556.648	918.436	692.85	1081.78	1518.73	1					1
104	11	GPAT9	AT5G60620	247587_at	0	0	Glycerol-3-phosphate Acyltransferase (Mammalian Homologue)	Eukaryotic Phospholipid Synthesis	1201.17	856.083	1733.32	1964.97	1418.93	1435.03				1		1
105	12	LPAAT2/LPAT2	AT3G57650	251596_at	0	0	1-Acylglycerol-3-phosphate Acyltransferase	Eukaryotic Phospholipid Synthesis	1546.43	1409.33	3825.07	5573.72	3331.7	2271.02			1	1	1	1
106	13	LPAAT3/LPAT3	AT1G51260	265134_at	0	0	1-Acylglycerol-3-phosphate Acyltransferase	Eukaryotic Phospholipid Synthesis	24.6483	30.4634	42.0486	17.979	22.4136	11.6915
107	14	LPAAT4	AT1G75020	262165_at	0	0	1-Acylglycerol-3-phosphate Acyltransferase	Eukaryotic Phospholipid Synthesis	367.872	410.727	135.639	213.078	537.533	392.324							1
108	15	LPAAT5	AT3G18850	256652_at	0	0	1-Acylglycerol-3-phosphate Acyltransferase	Eukaryotic Phospholipid Synthesis	381.44	344.996	592.897	305.61	222.815	530.049			1			1
109	16	CDS1/CDP-DAGS	AT1G62430	260636_at	0	0	CDP-DAG Synthase	Eukaryotic Phospholipid Synthesis	796.169	298.507	596.045	492.025	356.109	559.793	1			1		1			1
110	17	CDS2/CDP-DAGS	AT4G22340	254360_at	0	0	CDP-DAG Synthase	Eukaryotic Phospholipid Synthesis	287.628	420.759	847.746	724.953	409.833	411.405			1	1
111	18	PIS1	AT1G68000	260006_at	0	0	Phosphatidylinositol Synthase	Eukaryotic Phospholipid Synthesis	668.854	730.946	233.278	112.822	493.592	624.417							1	1
112	19	PIS2	AT4G38570	252953_at	0	0	Phosphatidylinositol Synthase	Eukaryotic Phospholipid Synthesis	339.877	314.441	815.179	1178.02	295.803	333.623			1	1
113	20	PGPS2	AT3G55030	251819_at	0	0	Phosphatidylglycerolphosphate Synthase	Eukaryotic Phospholipid Synthesis	692.454	674.125	512.03	824.992	785.19	792.525
114	21	PSD1	AT4G16700	245441_at	0	0	Phosphatidylserine Decarboxylase	Eukaryotic Phospholipid Synthesis	112.656	113.832	119.074	84.9109	190.575	135.211					1
115	22	PSD3	AT4G25970	254035_at	AT4G25980	0	Phosphatidylserine Decarboxylase	Eukaryotic Phospholipid Synthesis	1096.43	481.451	788.84	880.885	621.224	759.831	1			1		1
116	23	LPCAT1	AT1G12640	255928_at	0	0	1-Acylglycerol-3-phosphocholine Acyltransferase	Eukaryotic Phospholipid Synthesis	452.098	470.15	510.028	499.833	695.49	581.52					1
117	24	LPCAT2	AT1G63050	259683_at	0	0	1-Acylglycerol-3-phosphocholine Acyltransferase	Eukaryotic Phospholipid Synthesis	436.802	555.933	536.658	413.198	622.323	485.432
118	25	LPEAT1	AT1G80950	261897_at	0	0	1-Acylglycerol-3-phosphoethanolamine Acyltransferase	Eukaryotic Phospholipid Synthesis	651.882	580.476	778.945	709.861	817.175	827.966
119	26	LPEAT2	AT2G45670	267511_at	0	0	1-Acylglycerol-3-phosphoethanolamine Acyltransferase	Eukaryotic Phospholipid Synthesis	191.264	261.857	114.167	68.2613	154.71	226.802								1
120	27	GPDHC1	AT2G41540	245112_at	0	0	NAD-dependent Glycerol-3-phosphate Dehydrogenase (Cytosolic)	Eukaryotic Phospholipid Synthesis	548.135	514.398	153.649	85.2018	178.75	543.645							1	1	1
121	28	0	AT3G07690	259255_at	0	0	NAD-dependent Glycerol-3-phosphate Dehydrogenase	Eukaryotic Phospholipid Synthesis	165.483	135.227	111.535	120.649	170.558	126.836
122	29	GKI/NHO1/GLI1	AT1G80460	260274_at	0	0	Glycerol Kinase	Eukaryotic Phospholipid Synthesis	735.509	604.221	266.439	278.091	397.128	698.663							1	1
123	30	NMT1/PEAMT	AT3G18000*1	258217_at	AT3G17998	258218_at	Phosphoethanolamine N-Methyltransferase	Eukaryotic Phospholipid Synthesis	182.118	71.6494	25.3699	49.5325	54.7291	140.463	1					1	1		1
124	31	NMT1/PEAMT	AT3G18000*2	258218_at	AT3G17998	258217_at	Phosphoethanolamine N-Methyltransferase	Eukaryotic Phospholipid Synthesis	1020.47	484.482	161.765	149.886	136.025	750.938	1					1	1	1	1
125	32	PMEAMT	AT1G48600	261309_at	AT1G48598	0	Phosphoethanolamine N-Methyltransferase	Eukaryotic Phospholipid Synthesis	2665.81	4154.45	3339.43	2278.73	863.731	1095		1							1	1
126	33	0	AT1G73600	259842_at	AT1G73602	0	Phosphoethanolamine N-Methyltransferase	Eukaryotic Phospholipid Synthesis	2263.11	6295.9	663.67	135.536	974.223	1013.11		1					1	1	1	1
127	34	MIPS1	AT4G39800	252863_at	0	0	myo-Inositol-1-phosphate Synthase	Eukaryotic Phospholipid Synthesis	4352.76	10035	1270.88	1937.55	4917.07	2974.24		1					1	1		1
128	35	MIPS2	AT2G22240	263433_at	0	0	myo-Inositol-1-phosphate Synthase	Eukaryotic Phospholipid Synthesis	270.714	2702.66	1149.27	774.416	4020.83	1259.02		1	1		1			1		1
129	36	FAD2	AT3G12120	256277_at	0	0	Oleate Desaturase	Eukaryotic Phospholipid Synthesis	10029.3	6753.81	4910.49	4662.17	1769.09	6383.92							1		1
130	37	FAD3	AT2G29980	266865_at	0	0	Linoleate Desaturase	Eukaryotic Phospholipid Synthesis	3942.21	2367.42	1431.06	719.137	1348.63	2981.54	1						1	1	1
131	38	LACS4	AT4G23850	254192_at	0	0	Long-chain Acyl-CoA Synthetase	Eukaryotic Phospholipid Synthesis	2460.03	2858.54	1641.86	3456.57	4378.79	3598.47					1
132	39	LACS5	AT4G11030	254961_at	0	0	Long-chain Acyl-CoA Synthetase	Eukaryotic Phospholipid Synthesis	19.0739	9.83595	27.7176	23.2338	15.9613	20.6707
133	40	ACBP1	AT5G53470	248269_at	0	0	Acyl-CoA Binding Protein	Eukaryotic Phospholipid Synthesis	337.94	339.373	72.6116	79.9697	536.791	450.522					1		1	1
134	41	ACBP2	AT4G27780	253840_at	0	0	Acyl-CoA Binding Protein	Eukaryotic Phospholipid Synthesis	168.127	233.722	157.769	261.568	366.14	186.957					1
135	42	ACBP3	AT4G24230	0	0	0	Acyl-CoA Binding Protein	Eukaryotic Phospholipid Synthesis	0	0	0	0	0	0
136	43	ACBP4	AT3G05420	259159_at	0	0	Acyl-CoA Binding Protein	Eukaryotic Phospholipid Synthesis	670.668	547.55	225.58	306.598	750.462	790.801							1
137	44	ACBP5	AT5G27630	246731_at	0	0	Acyl-CoA Binding Protein	Eukaryotic Phospholipid Synthesis	93.5506	97.7088	45.1243	52.962	130.723	66.1168							1
138	45	ACBP6	AT1G31812	246267_at	0	0	Acyl-CoA Binding Protein	Eukaryotic Phospholipid Synthesis	11373	11733.6	11726.2	11904.9	6768.75	9782.3
139	46	PSS1	AT1G15110	262583_at	0	0	Base-exchange-type Phosphatidylserine Synthase	Eukaryotic Phospholipid Synthesis	110.763	130.828	119.72	229.726	368.651	198.203				1	1	1
140	47	PSD2	AT5G57190	247940_at	0	0	Phosphatidylserine Decarboxylase	Eukaryotic Phospholipid Synthesis	63.5047	64.7284	37.2164	12.5243	42.0427	29.5475								1		1
141	TAG Synthesis
142	1	PDCT/ROD1	AT3G15820	258249_s_at	AT3G15830	0	Phosphatidylcholine : Diacylglycerol Cholinephosphotransferase	TAG Synthesis	359.568	361.986	191.492	181.208	239.198	359.363
143	2	PDAT	AT5G13640	250253_at	0	0	Phospholipid : Diacylglycerol Acyltransferase	TAG Synthesis	610.19	1064.3	1057.38	591.917	715.064	796.404		1	1
144	3	0	AT3G44830	246332_at	0	0	Phospholipid : Diacylglycerol Acyltransferase	TAG Synthesis	13.5684	9.14849	8.67726	26.2685	18.4609	24.8369
145	4	DGAT1	AT2G19450	267280_at	0	0	Acyl-CoA : Diacylglycerol Acyltransferase	TAG Synthesis	726.784	93.1642	1208.43	1185.32	477.777	339.707	1		1	1		1
146	5	DGAT2	AT3G51520	252064_at	0	0	Acyl-CoA : Diacylglycerol Acyltransferase	TAG Synthesis	712.643	712.001	5022.21	7092.07	688.468	802.898			1	1
147	6	DGAT3	AT1G48300	262238_at	0	0	Acyl-CoA : Diacylglycerol Acyltransferase	TAG Synthesis	3924.08	3682.72	5076.48	3630.29	2237.04	3331.18
148	7	WRI1/WRINKLED1	AT3G54320*1	251891_at	0	251892_at	AP2/ERWEBP Transcription Factor	TAG Synthesis	71.0003	65.8241	109.808	93.2357	92.1329	70.6965			1
149	8	WRI1/WRINKLED1	AT3G54320*2	251892_at	0	251891_at	AP2/ERWEBP Transcription Factor	TAG Synthesis	89.7362	109.842	130.941	141.888	255.115	124.075					1
150	9	ASIL1	AT1G54060	263152_at	0	0	Trihelix DNA Binding Family	TAG Synthesis	392.069	420.021	817.135	891.756	324.704	348.982			1	1
151	10	HSI2/VAL1	AT2G30470	267519_at	0	0	A Member of a Novel Family of B3 Domain Proteins	TAG Synthesis	156.419	205.362	151.959	214.451	273.3	180.006					1
152	11	HSL1/VAL2/HSI2-L1	AT4G32010	253501_at	0	0	A Member of a Novel Family of B3 Domain Proteins	TAG Synthesis	295.624	252.827	304.423	239.469	305.212	203.328
153	12	PKL/CHD3	AT2G25170	264384_at	0	0	SWI/SWF Nuclear-localized Chromatin Remodeling Factor	TAG Synthesis	605.141	451.368	296.304	489.761	632.326	627.853							1
154	13	LEC1/EMB212/NF-YB9	AT1G21970	260854_at	0	0	Transcriptional Activator of Genes Required for Both Embryo Maturation and Cellular Differentiation	TAG Synthesis	27.1517	27.0596	28.2307	14.5757	14.4849	5.8836
155	14	LEC2	AT1G28300	245669_at	0	0	Transcription Factor that Contains a B3 Domain	TAG Synthesis	22.7715	19.6326	6.70541	4.92967	12.5655	18.3268
156	15	FUS3	AT3G26790	258258_at	0	0	Transcriptional Factor with High Similarity to the B3 Region of the VP1/ABI3-like Proteins	TAG Synthesis	54.4655	53.9294	24.7581	29.3785	30.0539	35.9691
157	16	ABI3/SIS10	AT3G24650	256898_at	0	0	Homologous to the Maize Transcription Factor Viviparous-1	TAG Synthesis	5.31107	10.7039	7.24361	4.38277	3.7592	8.63409
158	17	OLEO1/OLE1	AT4G25140	254095_at	0	0	Oil-body Oleosin	TAG Synthesis	20.6472	30.1993	26.5218	23.7235	29.9425	19.3098
159	18	OLEO2/OLE2	AT5G40420	249353_at	0	0	Oil-body Oleosin	TAG Synthesis	10.5386	10.5543	10.8459	3.69115	3.86057	1.81311
160	19	OLE3/OLEO4	AT3G27660	258240_at	0	0	Oil-body Oleosin	TAG Synthesis	60.4626	69.2067	30.4603	12.039	6.23774	14.3782
161	20	0	AT1G48990	0	0	0	Oil-body Oleosin	TAG Synthesis	0	0	0	0	0	0
162	21	0	AT2G25890	266654_at	0	0	Oil-body Oleosin	TAG Synthesis	4.84187	12.4389	3.74214	3.20857	4.43539	7.35764
163	22	0	AT3G01570	259167_at	0	0	Oil-body Oleosin	TAG Synthesis	45.5341	16.9142	12.6041	8.90775	76.2285	46.2053
164	23	0	AT3G18570	256827_at	0	0	Oil-body Oleosin	TAG Synthesis	9.67812	6.64648	14.3974	24.6816	7.76204	6.5948
165	24	0	AT5G51210	248435_at	0	0	Oil-body Oleosin	TAG Synthesis	59.6363	63.4987	42.9979	32.4295	24.5888	43.5335									1
166	25	GRP14/GRP-4	AT5G07510	250635_at	0	0	Pollen-surface Oleosin, Glycine-rich Protein	TAG Synthesis	11.9666	16.7091	9.9608	9.41991	13.6157	10.6145
167	26	GRP16/GRP-6	AT5G07540	250638_at	0	0	Pollen-surface Oleosin, Glycine-rich Protein	TAG Synthesis	27.3588	32.2694	22.7584	29.8916	25.1961	14.7063
168	27	GRP17/GRP-7	AT5G07530	250637_at	0	0	Pollen-surface Oleosin, Glycine-rich Protein	TAG Synthesis	90.4294	77.1299	59.047	53.8834	47.2973	54.1437
169	28	GRP18/GRP-8	AT5G07520	250636_at	0	0	Pollen-surface Oleosin, Glycine-rich Protein	TAG Synthesis	20.8809	10.3705	16.4254	6.69035	10.7491	5.67779
170	29	GRP19	AT5G07550	250610_at	0	0	Pollen-surface Oleosin, Glycine-rich Protein	TAG Synthesis	48.579	33.5165	9.87069	15.0911	16.1102	26.1034
171	30	GRP20	AT5G07560	250639_at	0	0	Pollen-surface Oleosin, Glycine-rich Protein	TAG Synthesis	20.4408	25.3174	8.87502	6.36186	9.33089	11.2062
172	31	0	AT5G07571	0	0	0	Pollen-surface Oleosin	TAG Synthesis	0	0	0	0	0	0
173	32	0	AT5G07600	0	0	0	Pollen-surface Oleosin	TAG Synthesis	0	0	0	0	0	0
174	33	0	AT5G61610	0	0	0	Pollen-surface Oleosin	TAG Synthesis	0	0	0	0	0	0
175	34	ATS1/CLO1/ATPXG1	AT4G26740	253930_at	0	0	Caleosin	TAG Synthesis	6.8568	21.3381	2.65359	7.02752	4.90818	3.05718
176	35	PXG2	AT5G55240	248096_at	0	0	Caleosin, Peroxygenase	TAG Synthesis	16.6285	28.7774	10.6981	37.303	20.4036	14.091
177	36	0	AT1G23240	262987_at	0	0	Caleosin	TAG Synthesis	34.9374	28.2445	34.1184	31.8548	29.0492	32.1701
178	37	0	AT1G23250	263011_at	0	0	Caleosin	TAG Synthesis	12.5938	13.773	18.5473	29.2922	15.3507	24.1131
179	38	0	AT1G70670	260208_s_at	AT1G70680	0	Caleosin	TAG Synthesis	368.696	431.126	216.77	110.933	187.037	334.888								1
180	39	0	AT1G70680	260208_s_at	AT1G70670	0	Caleosin	TAG Synthesis	368.696	431.126	216.77	110.933	187.037	334.888								1
181	40	0	AT2G33380	255795_at	0	0	Caleosin	TAG Synthesis	685.924	3898.4	410.133	870.532	5606.11	5610.12		1			1			1
182	41	0	AT5G29560	0	0	0	Caleosin	TAG Synthesis	0	0	0	0	0	0
183	42	HSD1	AT5G50600	248520_at	AT5G50700	0	Steroleosin, Hydroxysteroid Dehydrogenase	TAG Synthesis	22.162	31.5088	32.1199	15.2567	14.352	5.80915
184	43	HSD2	AT3G47350	0	0	0	Steroleosin, Hydroxysteroid Dehydrogenase	TAG Synthesis	0	0	0	0	0	0
185	44	HSD3	AT3G47360	0	0	0	Steroleosin, Hydroxysteroid Dehydrogenase	TAG Synthesis	0	0	0	0	0	0
186	45	HSD4	AT5G50590	248519_at	AT5G50690	0	Steroleosin, Hydroxysteroid Dehydrogenase	TAG Synthesis	12.5891	12.7399	12.2121	3.39975	13.6078	11.4593
187	46	HSD5	AT4G10020	255007_at	0	0	Steroleosin, Hydroxysteroid Dehydrogenase	TAG Synthesis	4.67303	11.1524	5.20414	7.0583	4.04589	12.4569
188	47	HSD6	AT5G50770	248494_at	0	0	Steroleosin, Hydroxysteroid Dehydrogenase	TAG Synthesis	49.907	64.5614	55.3989	57.3781	34.4882	19.4151										1
189	48	HSD7	AT5G50690	248519_at	AT5G50590	0	Steroleosin, Hydroxysteroid Dehydrogenase	TAG Synthesis	12.5891	12.7399	12.2121	3.39975	13.6078	11.4593
190	49	HSD1	AT5G50700	248520_at	AT5G50600	0	Steroleosin, Hydroxysteroid Dehydrogenase	TAG Synthesis	22.162	31.5088	32.1199	15.2567	14.352	5.80915
191	50	ABCA9	AT5G61730	247537_S_AT	AT5G61690	0	Encodes an ER-localized ABC Transporter	TAG Synthesis	25.7557	56.6816	53.7696	42.2257	37.6961	34.3082
192	Lipid Trafficking
193	1	TGD1	AT1G19800	261132_at	0	0	Permease-like Protein of Inner Chloroplast Envelope	Lipid Trafficking	1226.45	1423.23	1307.83	959.639	1128.72	991.692
194	2	TGD2	AT3G20320	257676_at	0	0	Phosphatidic Acid-binding Protein	Lipid Trafficking	881.59	853.468	414.483	257.767	513.79	810.97							1	1
195	3	TGD3	AT1G65410	264165_at	0	0	ATPase	Lipid Trafficking	971.972	778.646	559.093	440.973	733.213	693.044
196	4	TGD4	AT3G06960	258553_at	0	0	Protein Involved in Lipid Transport	Lipid Trafficking	385.867	397.678	994.652	1223.74	413.613	406.56			1	1
197	5	VIPP1	AT1G65260	264158_at	0	0	Vesicle-inducing Protein in Plastids	Lipid Trafficking	6031.6	6452.03	5423.83	3422.18	2397.89	3263.32									1
198	6	ALA1	AT5G04930	250818_at	0	0	Aminophospholipid ATPase, Translocase	Lipid Trafficking	663.541	435.256	407.506	539.698	545.394	358.962	1
199	TAG Degradation, beta-Oxidation
200	1	LIP1/LIPASE 1	AT2G15230	263359_at	0	0	Triacylglycerol Lipase (TAGL)	TAG Degradation	337.893	385.443	389.976	309.027	385.334	411.61
201	2	SDP1	AT5G04040	250877_at	0	0	Triacylglycerol Lipase (TAGL), Acyl-hydrolase (Patatin-like)	TAG Degradation	331.699	396.519	529.399	573.194	381.558	381.607			1
202	3	SDP1L	AT3G57140	251654_at	0	0	Triacylglycerol Lipase (TAGL), Sugar-dependent 1-Like	TAG Degradation	5.46974	7.22061	3.47027	68.1985	8.06389	4.38786				1
203	4	CGI-58/LPAAT	AT4G24160	254204_at	0	0	Lysophosphatidic Acid Acyltransferase	TAG Degradation	301.389	347.187	201.36	651.255	1342.17	539.929				1	1	1
204	5	CTS/PXA1/PED3	AT4G39850	252830_at	0	0	ABC Acyl Transporter (Peroxisomal)	beta-Oxidation	558.852	583.42	1166.57	1127.01	889.44	639.041			1	1	1
205	6	LACS6	AT3G05970	258563_at	0	0	Long-chain Acyl-CoA Synthetase (Peroxisomal)	beta-Oxidation	2307.41	658.168	1179.65	1401.17	2923.15	1860.82	1			1		1
206	7	LACS7	AT5G27600	246789_at	0	0	Long-chain Acyl-CoA Synthetase (Peroxisomal)	beta-Oxidation	363.324	330.23	196.819	545.786	1547.48	945.337				1	1	1
207	8	ACT1	AT4G00520	255679_at	0	0	Acyl-CoA Thioesterase	beta-Oxidation	246.855	252.718	296.025	287.138	194.396	182.486
208	9	ACT2	AT1G01710	261560_at	0	0	Acyl-CoA Thioesterase	beta-Oxidation	425.098	521.957	350.894	291.078	277.682	493.493
209	10	ACX1	AT4G16760	245249_at	0	0	Acyl-CoA Oxidase	beta-Oxidation	1036.99	1549.94	883.915	1865.86	5051.26	2668.78					1	1
210	11	ACX2	AT5G65110	247176_at	0	0	Acyl-CoA Oxidase	beta-Oxidation	1024.15	883.41	1164.64	2266.2	3139.35	1558.06				1	1	1
211	12	ACX3	AT1G06290	260789_s_at	AT3G06690	0	Acyl-CoA Oxidase	beta-Oxidation	1383.85	1532.32	1880.26	1985.66	1863.91	2208.27
212	13	ACX4	AT3G51840	246304_at	0	0	Acyl-CoA Oxidase	beta-Oxidation	1153.64	1173.3	2341.14	2396.45	866.37	2150.35			1	1		1
213	14	ACX5	AT2G35690	265843_at	0	0	Acyl-CoA Oxidase	beta-Oxidation	357.326	340.164	519.788	606.044	363.987	284.229				1
214	15	ACX6	AT1G06310	259419_at	0	0	Acyl-CoA Oxidase	beta-Oxidation	27.6355	22.4947	16.4219	17.2238	16.2448	31.0952
215	16	MFP2	AT3G06860	258555_at	0	0	Multifunctional Protein	beta-Oxidation	922.268	630.862	851.072	1266.86	2032.47	1845.15				1	1	1
216	17	AIM1	AT4G29010	253759_at	0	0	Multifunctional Protein	beta-Oxidation	2793.47	1712.97	1490.27	1163.99	1854.94	3667.73	1					1
217	18	ECH2	AT1G76150	261771_at	0	0	Peroxisomal Enoyl-CoA Hydratase	beta-Oxidation	978.746	679.457	962.815	1237.87	931.614	1206.85				1		1
218	19	KAT1	AT1G04710	264608_at	0	0	Ketoacyl-CoA Thiolase	beta-Oxidation	695.722	677.722	346.918	364.176	619.875	776.379							1
219	20	KAT2/PED1	AT2G33150	245168_at	0	0	Ketoacyl-CoA Thiolase	beta-Oxidation	4047.9	2065.8	4271.78	5970.99	3788.58	5491.49	1			1		1
220	21	PKT1/KAT5	AT5G48880	248625_at	0	0	Ketoacyl-CoA Thiolase	beta-Oxidation	1103.57	1833.78	253.636	217.039	223.925	1428.98		1					1	1	1
221	22	ECI1	AT1G65520	264627_at	0	0	Enoyl-CoA Isomerase (Peroxisomal)	beta-Oxidation	152.022	133.313	53.266	66.9237	144.539	116.214							1
222	23	ECI2	AT4G14430	245359_at	0	0	Enoyl-CoA Isomerase	beta-Oxidation	540.386	445.726	882.345	1060.85	857.184	612.817			1	1	1
223	24	ECI3/HCD1	AT4G14440	245612_at	0	0	Enoyl-CoA Isomerase (Cytosolic)	beta-Oxidation	1013.04	1310.2	208.425	50.3179	624.132	1150.03							1	1
224	25	DCI1	AT5G43280	249145_at	0	0	Dienoyl-CoA Isomerase	beta-Oxidation	499.136	383.471	536.288	386.95	472.559	661.27						1
225	26	DECR/SDRB	AT3G12800*1	257686_at	0	257687_at	Dienoyl-CoA Reductase	beta-Oxidation	1392.03	1182.23	1303.37	1365.67	3110.88	2562.34					1	1
226	27	DECR/SDRB	AT3G12800*2	257687_at	0	257686_at	Dienoyl-CoA Reductase	beta-Oxidation	1326.83	1158.74	1169.88	1160.49	2827.48	2236.72					1	1
227	28	CHY1	AT5G65940	247117_at	0	0	Hydroxyisobutyryl-CoA Hydrolase	beta-Oxidation	971.033	718.233	1130.66	887.096	921.507	1380.55						1
228	29	HIBCH	AT2G30650	267571_at	0	0	Hydroxyisobutyryl-CoA Hydrolase	beta-Oxidation	5.35992	11.3025	18.1601	25.967	6.10548	4.95999
229	30	0	AT2G30660	267572_at	0	0	Hydroxyisobutyryl-CoA Hydrolase	beta-Oxidation	49.9829	40.6985	49.6811	42.5873	42.0024	52.5548
230	31	PNC1	AT3G05290	259306_at	0	0	Adenine Nucleotide Translocator (Peroxisomal)	beta-Oxidation	280.726	172.878	324.576	597.589	398.02	335.423	1			1		1
231	32	PNC2	AT5G27520	246779_at	0	0	Adenine Nucleotide Translocator (Peroxisomal)	beta-Oxidation	176.693	83.3279	166.225	976.338	524.306	247.705	1			1	1	1
232	TCA Cycle, Glyoxylate Cycle
233	1	PMDH1	AT2G22780	266457_at	0	0	Malate Dehydrogenase (Peroxisomal)	TCA Cycle, Glyoxylate Cycle	959.599	685.953	488.245	423.772	862.887	1236.4						1
234	2	PMDH2	AT5G09660	250498_at	0	0	Malate Dehydrogenase (Peroxisomal)	TCA Cycle, Glyoxylate Cycle	14599.9	16952.2	15973.1	11690	4838.63	6628.62									1	1
235	3	HPR	AT1G68010	260014_at	0	0	Hydroxypyruvate Reductase (Peroxisomal)	TCA Cycle, Glyoxylate Cycle	18643.6	24202.9	14036.6	7660.07	4047.19	9525.22								1	1	1
236	4	SDP2	AT3G27820	257227_at	0	0	Monodehydroascorbate Reductase (Peroxisomal)	TCA Cycle, Glyoxylate Cycle	3396.95	3275.62	2602.57	2124.55	2140.24	2916.59
237	5	CSY2	AT3G58750	251541_at	0	0	Citrate Synthase (Peroxisomal)	TCA Cycle, Glyoxylate Cycle	570.514	341.958	817.506	670.805	613.094	936.029	1			1		1
238	6	CSY3	AT2G42790	263986_at	0	0	Citrate Synthase (Peroxisomal)	TCA Cycle, Glyoxylate Cycle	665.523	432.564	1604.97	2262.44	1057.38	1354.73	1		1	1	1	1
239	7	MLS	AT5G03860	250868_at	0	0	Malate Synthase (Peroxisomal)	Glyoxylate Cycle	17.2861	11.5151	6.12002	6.44612	13.21	5.24823
240	8	ICL	AT3G21720	257947_at	0	0	Isocitrate Lyase (Peroxisomal)	Glyoxylate Cycle	7.66974	14.0811	7.12703	5.17185	4.33095	7.50952
241	9	PCK1	AT4G37870	253041_at	0	0	PEP Carboxykinase (Cytosolic)	TCA Cycle, Glyoxylate Cycle	2277.88	1957.73	1011.14	605.539	687.251	1116.07							1	1	1
242	10	PXN/PMP38/APEM3	AT2G39970	267363_at	0	0	NAD+ Carrier (Peroxisome Membrane)	TCA Cycle, Glyoxylate Cycle	438.885	418.183	502.802	395.167	573.688	562.462
243	Miscellaneous: Lipid Related
244	1	LCAT3	AT3G03310	259057_at	0	0	Lecithin : Cholesterol Acyltransferase 3	Miscellaneous: Lipid Related	192.245	148.283	691.738	977.841	604.363	421.489			1	1	1	1
245	2	PSAT1	AT1G04010	265098_at	0	0	Phospholipid Sterol Acyltransferase 1	Miscellaneous: Lipid Related	125.771	90.6142	187.827	192.52	75.5448	82.6365				1
246	3	ADS1	AT1G06080	260957_at	0	0	delta 9 Desaturase 1, FAD5-like Desaturase	Miscellaneous: Lipid Related	601.338	1797.13	171.24	91.1401	39.105	258.12		1					1	1	1	1
247	4	ADS2	AT2G31360	263249_at	0	0	16:0 delta 9 Desaturase 2 , FAD5-like Desaturase	Miscellaneous: Lipid Related	3065.42	644.755	4266.56	3655.62	1851.1	2895.32	1			1		1
248	5	ACA.L	AT1G13210	262772_at	0	0	Autoinhibited Ca2+/ATPase II, Translocase	Miscellaneous: Lipid Related	286.586	93.9941	63.8225	100.609	192.959	181.071	1					1	1
249	6	NMT1	AT5G57020	247960_at	0	0	Myristoyl-CoA : Protein N-Myristoyltransferase	Miscellaneous: Lipid Related	1266.52	1179.45	1078.31	898.448	1186.39	1149.36
250	7	NMT2	AT2G44170	267190_at	0	0	Pseudogene, Myristoyl-CoA : Protein N-Myristoyltransferase	Miscellaneous: Lipid Related	18.9566	29.434	136.836	178.659	40.4043	38.3884			1	1
251	8	ALA2	AT5G44240	249089_at	0	0	Aminophospholipid ATPase 2	Miscellaneous: Lipid Related	438.973	410.142	406.782	476.67	662.769	454.84					1
252	9	ALA3	AT1G59820	262896_at	0	0	Aminophospholipid ATPase 3	Miscellaneous: Lipid Related	337.764	337.532	347.945	457.458	492.469	289.932
253	10	SAG101	AT5G14930	246600_at	0	0	Senescence-associated Gene 101	Miscellaneous: Lipid Related	97.1386	74.5272	28.1798	26.7415	216.689	108.188					1		1	1
254	11	FIB1a	AT4G04020	255364_s_at	AT4G22240	0	Fibrillin	Miscellaneous: Lipid Related	2908.52	6460.9	13003.7	12902.8	8276.58	3373.29		1	1	1	1
255	Phytyl Ester Synthases
256	1	PES1	AT1G54570	264186_at	0	0	Esterase/lipase/thioesterase family protein	Lipases	239.938	92.8434	139.671	222.737	728.378	267.028	1			1	1	1
257	2	PES2	AT3G26840	258259_s_at	AT3G26820	0	Esterase/lipase/thioesterase family protein	Lipases	34.9501	58.5766	16.4658	37.7492	431.463	260.845		1			1	1
*1, the corrected p values (p corr) among the 22810 probe sets are available on Supplementary Table S3.
