# Supplementary material for: Landscape of the lipidome and transcriptome under heat stress in Arabidopsis thaliana
Source: Sci Rep. 2015 May 27;5:10533. doi: 10.1038/srep10533 (PMC4444972; doi:10.1038/srep10533)
Supplement: Supporting Information [file srep10533-s4.xls]

## Sheet: All entities Table S3
	Supplementary information
	Title: Landscape of lipidome and transcriptome under heat stress in Arabidopsis thaliana
	Author list: Yasuhiro Higashi, Yozo Okazaki, Fumiyoshi Myouga, Kazuo Shinozaki, Kazuki Saito
	Supplementary Table S3. Microarray data of the whole probe sets.
0	Probe set ID	The selected genes involved in glycerolipid metabolism (Supplementay Table S2)	The known transcription factor genes involved in abiotic stress response (Supplementay Figure S6)	[Control08hr](raw)	[Control24hr](raw)	[Heat08hr](raw)	[Heat24hr](raw)	[Recovery08hr](raw)	[Recovery24hr](raw)	p (Corr) values of C08 vs. C24 among 22810 probe set IDs	p (Corr) values H08 vs. C08 among 22810 probe set IDs	p (Corr) values H24 vs. C24 among 22810 probe set IDs	p (Corr) values R08 vs. C08 among 22810 probe set IDs	p (Corr) values R24 vs. C24 among 22810 probe set IDs	AGI	Gene symbol	Target description
1	AFFX-BioB-5_at			252.987	260.563	288.956	241.212	210.557	249.809	0.839325	0.412519	0.547322	0.236832	0.77725			E. coli /GEN=bioB /DB_XREF=gb:J04423.1 /NOTE=SIF corresponding to nucleotides 2032-2305 of gb:J04423.1 /DEF=E.coli 7,8-diamino-pelargonic acid (bioA), biotin synthetase (bioB), 7-keto-8-amino-pelargonic acid synthetase (bioF), bioC protein, and dethiobiotin synthetase (bioD), complete cds.
2	AFFX-BioB-M_at			391.349	364.591	378.896	483.315	333.3	323.601	0.58184	0.826557	0.0323311	0.294872	0.402932			E. coli /GEN=bioB /DB_XREF=gb:J04423.1 /NOTE=SIF corresponding to nucleotides 2482-2739 of gb:J04423.1 /DEF=E.coli 7,8-diamino-pelargonic acid (bioA), biotin synthetase (bioB), 7-keto-8-amino-pelargonic acid synthetase (bioF), bioC protein, and dethiobiotin synthetase (bioD), complete cds.
3	AFFX-BioB-3_at			337.269	312.95	303.668	303.184	235.307	255.508	0.660042	0.582758	0.85533	0.0868267	0.237178			E. coli /GEN=bioB /DB_XREF=gb:J04423.1 /NOTE=SIF corresponding to nucleotides 2755-3052 of gb:J04423.1 /DEF=E.coli 7,8-diamino-pelargonic acid (bioA), biotin synthetase (bioB), 7-keto-8-amino-pelargonic acid synthetase (bioF), bioC protein, and dethiobiotin synthetase (bioD), complete cds.
4	AFFX-BioC-5_at			993.706	943.589	934.639	913.677	697.448	717.888	0.683227	0.495231	0.834789	0.00693946	0.0766354			E. coli /GEN=bioC /DB_XREF=gb:J04423.1 /NOTE=SIF corresponding to nucleotides 4218-4566 of gb:J04423.1 /DEF=E.coli 7,8-diamino-pelargonic acid (bioA), biotin synthetase (bioB), 7-keto-8-amino-pelargonic acid synthetase (bioF), bioC protein, and dethiobiotin synthetase (bioD), complete cds.
5	AFFX-BioC-3_at			745.142	673.466	715.665	740.918	549.572	585.312	0.44454	0.759289	0.526562	0.0342811	0.382558			E. coli /GEN=bioC /DB_XREF=gb:J04423.1 /NOTE=SIF corresponding to nucleotides 4626-4878 of gb:J04423.1 /DEF=E.coli 7,8-diamino-pelargonic acid (bioA), biotin synthetase (bioB), 7-keto-8-amino-pelargonic acid synthetase (bioF), bioC protein, and dethiobiotin synthetase (bioD), complete cds.
6	AFFX-BioDn-5_at			2257.89	2202.87	2294.88	2218.56	1683.7	1780.02	0.866084	0.904264	0.963717	0.0387536	0.140226			E. coli /GEN=bioD /DB_XREF=gb:J04423.1 /NOTE=SIF corresponding to nucleotides 4980-5256 of gb:J04423.1, not 100% identical /DEF=E.coli 7,8-diamino-pelargonic acid (bioA), biotin synthetase (bioB), 7-keto-8-amino-pelargonic acid synthetase (bioF), bioC protein, and dethiobiotin synthetase (bioD), complete cds.
7	AFFX-BioDn-3_at			3216.79	3238.2	3132.71	3094.97	2393.6	2503.21	0.951853	0.813527	0.6707	0.0288941	0.0240201			E. coli /GEN=bioD /DB_XREF=gb:J04423.1 /NOTE=SIF corresponding to nucleotides 5286-5570 of gb:J04423.1, not 100% identical /DEF=E.coli 7,8-diamino-pelargonic acid (bioA), biotin synthetase (bioB), 7-keto-8-amino-pelargonic acid synthetase (bioF), bioC protein, and dethiobiotin synthetase (bioD), complete cds.
8	AFFX-CreX-5_at			10050.4	9553.99	10034.2	10347.5	7774.44	7658.63	0.585829	0.98966	0.433147	0.0345235	0.0535093			Bacteriophage P1 /GEN=cre /DB_XREF=gb:X03453.1 /NOTE=SIF corresponding to nucleotides 513-1047 of gb:X03453.1 /DEF=Bacteriophage P1 cre gene for recombinase protein.
9	AFFX-CreX-3_at			14520	14497.8	13773.6	14483.7	10040.2	9946.75	0.992797	0.800597	0.994237	0.052172	0.00415207			Bacteriophage P1 /GEN=cre /DB_XREF=gb:X03453.1 /NOTE=SIF corresponding to nucleotides 1089-1495 of gb:X03453.1 /DEF=Bacteriophage P1 cre gene for recombinase protein.
10	AFFX-DapX-5_at			40.2081	28.611	62.0216	59.5762	26.199	31.2547	0.438504	0.0161661	0.165764	0.245821	0.892985			B. subtilis /GEN=dapB /DB_XREF=gb:L38424.1 /NOTE=SIF corresponding to nucleotides 1428-1926 of gb:L38424.1 /DEF=Bacillus subtilis dihydropicolinate reductase (jojE) gene, complete cds; poly(A) polymerase (jojI) gene, complete cds; biotin acetyl-CoA-carboxylase ligase (birA) gene, complete cds; jojC, jojD, jojF, jojG, jojH genes, complete cds's.
11	AFFX-DapX-M_at			158.073	147.383	232.067	272.388	127.88	118.108	0.644248	0.00938064	0.00154733	0.172553	0.213761			B. subtilis /GEN=dapB, jojF /DB_XREF=gb:L38424.1 /NOTE=SIF corresponding to nucleotides 2020-2580 of gb:L38424.1 /DEF=Bacillus subtilis dihydropicolinate reductase (jojE) gene, complete cds; poly(A) polymerase (jojI) gene, complete cds; biotin acetyl-CoA-carboxylase ligase (birA) gene, complete cds; jojC, jojD, jojF, jojG, jojH genes, complete cds's.
12	AFFX-DapX-3_at			391.115	305.977	532.422	638.957	292.212	273.682	0.0640483	0.0249654	0.000272606	0.0385385	0.541127			B. subtilis /GEN=jojG /DB_XREF=gb:L38424.1 /NOTE=SIF corresponding to nucleotides 2684-3130 of gb:L38424.1 /DEF=Bacillus subtilis dihydropicolinate reductase (jojE) gene, complete cds; poly(A) polymerase (jojI) gene, complete cds; biotin acetyl-CoA-carboxylase ligase (birA) gene, complete cds; jojC, jojD, jojF, jojG, jojH genes, complete cds's.
13	AFFX-LysX-5_at			29.8863	26.7226	48.2786	42.5633	21.1945	24.9776	0.816603	0.140195	0.304901	0.319338	0.907343			B. subtilis /GEN=lys /DB_XREF=gb:X17013.1 /NOTE=SIF corresponding to nucleotides 387-658 of gb:X17013.1, not 100% identical /DEF=B subtilis lys gene for diaminopimelate decarboxylase (EC 4.1.1.20).
14	AFFX-LysX-M_at			22.825	24.5216	58.7927	60.6532	26.2366	30.8983	0.909938	0.123592	0.0611352	0.836222	0.680518			B. subtilis /GEN=lys /DB_XREF=gb:X17013.1 /NOTE=SIF corresponding to nucleotides 720-990 of gb:X17013.1, not 100% identical /DEF=B subtilis lys gene for diaminopimelate decarboxylase (EC 4.1.1.20).
15	AFFX-LysX-3_at			60.5987	65.8359	93.9975	103.557	40.7003	43.2543	0.563263	0.00118658	0.00866024	0.00345154	0.0488375			B. subtilis /GEN=lys /DB_XREF=gb:X17013.1 /NOTE=SIF corresponding to nucleotides 1061-1343 of gb:X17013.1, not 100% identical /DEF=B subtilis lys gene for diaminopimelate decarboxylase (EC 4.1.1.20).
16	AFFX-PheX-5_at			19.4168	10.5326	25.0514	33.4014	19.7315	19.6056	0.235151	0.566624	0.0518892	0.972962	0.368861			B. subtilis /GEN=pheA /DB_XREF=gb:M24537.1 /NOTE=SIF corresponding to nucleotides 2028-2375 of gb:M24537.1, not 100% identical /DEF=Bacillus subtillis sporulation protein (spoOB), GTP-binding protein (obg), phenylalanine biosynthesis associated protein (pheB), and monofunctional prephenate dehydratase (pheA) genes, complete cds.
17	AFFX-PheX-M_at			26.8943	16.5278	52.5659	62.3162	31.114	28.1053	0.407174	0.119164	0.0445492	0.732218	0.460914			B. subtilis /GEN=pheA /DB_XREF=gb:M24537.1 /NOTE=SIF corresponding to nucleotides 2437-2828 of gb:M24537.1 /DEF=Bacillus subtillis sporulation protein (spoOB), GTP-binding protein (obg), phenylalanine biosynthesis associated protein (pheB), and monofunctional prephenate dehydratase (pheA) genes, complete cds.
18	AFFX-PheX-3_at			87.8204	59.3464	104.184	126.227	64.8532	49.035	0.18643	0.0852625	0.0498166	0.0731992	0.666396			B. subtilis /GEN=pheB /DB_XREF=gb:M24537.1 /NOTE=SIF corresponding to nucleotides 2885-3326 of gb:M24537.1, not 100% identical /DEF=Bacillus subtillis sporulation protein (spoOB), GTP-binding protein (obg), phenylalanine biosynthesis associated protein (pheB), and monofunctional prephenate dehydratase (pheA) genes, complete cds.
19	AFFX-ThrX-5_at			7.86768	5.86633	5.17982	10.8889	3.39401	4.54393	0.605066	0.576781	0.260668	0.251632	0.613529			B. subtilis /GEN=thrC /DB_XREF=gb:X04603.1 /NOTE=SIF corresponding to nucleotides 288-932 of gb:X04603.1 /DEF=B. subtilis thrB and thrC genes for homoserine kinase and threonine synthase (EC 2.7.1.39 and EC 4.2.99.2, respectively).
20	AFFX-ThrX-M_at			19.8171	17.0037	28.3435	41.114	17.5914	20.8661	0.813044	0.401652	0.155255	0.779422	0.782204			B. subtilis /GEN=thrC, thrB /DB_XREF=gb:X04603.1 /NOTE=SIF corresponding to nucleotides 995-1562 of gb:X04603.1, not 100% identical /DEF=B. subtilis thrB and thrC genes for homoserine kinase and threonine synthase (EC 2.7.1.39 and EC 4.2.99.2, respectively).
21	AFFX-ThrX-3_at			118.377	91.8432	150.965	188.428	82.5044	88.4369	0.0482531	0.0469476	0.000274477	0.0116159	0.856978			B. subtilis /GEN=thrB /DB_XREF=gb:X04603.1 /NOTE=SIF corresponding to nucleotides 1689-2151 of gb:X04603.1 /DEF=B. subtilis thrB and thrC genes for homoserine kinase and threonine synthase (EC 2.7.1.39 and EC 4.2.99.2, respectively).
22	AFFX-TrpnX-5_at			7.8185	13.5288	10.5003	11.9123	15.6483	23.0064	0.340888	0.601435	0.865617	0.175787	0.452417			B. subtilis /GEN=trpE, trpD /DB_XREF=gb:K01391.1 /NOTE=SIF corresponding to nucleotides 1953-2483 of gb:K01391.1, not 100% identical /DEF=B.subtilis tryptophan (trp) operon, complete cds.
23	AFFX-TrpnX-M_at			1.25127	1.61387	1	1.36075	1.05114	1.49045	0.144825	0.147667	0.537724	0.267177	0.779346			B. subtilis /GEN=trpD, trpC /DB_XREF=gb:K01391.1 /NOTE=SIF corresponding to nucleotides 2880-3359 of gb:K01391.1, not 100% identical /DEF=B.subtilis tryptophan (trp) operon, complete cds.
24	AFFX-TrpnX-3_at			18.9875	9.46819	17.3019	13.636	2.73126	6.1515	0.165486	0.876596	0.50619	0.0116159	0.578275			B. subtilis /GEN=trpC, trpF /DB_XREF=gb:K01391.1 /NOTE=SIF corresponding to nucleotides 3790-4368 of gb:K01391.1, not 100% identical /DEF=B.subtilis tryptophan (trp) operon, complete cds.
25	AFFX-r2-Ec-bioB-5_at			244.199	260.279	253.393	307.116	263.366	278.177	0.65696	0.864641	0.12535	0.701705	0.517071			E. coli /GEN=bioB /DB_XREF=gb:J04423.1 /NOTE=SIF corresponding to nucleotides 2071-2304 of gb:J04423.1 /DEF=E.coli 7,8-diamino-pelargonic acid (bioA), biotin synthetase (bioB), 7-keto-8-amino-pelargonic acid synthetase (bioF), bioC protein, and dethiobiotin synthetase (bioD), complete cds.
26	AFFX-r2-Ec-bioB-M_at			494.183	463.205	521.28	577.579	396.751	410.222	0.67463	0.723313	0.161741	0.123355	0.481819			E. coli /GEN=bioB /DB_XREF=gb:J04423.1 /NOTE=SIF corresponding to nucleotides 2393-2682 of gb:J04423.1 /DEF=E.coli 7,8-diamino-pelargonic acid (bioA), biotin synthetase (bioB), 7-keto-8-amino-pelargonic acid synthetase (bioF), bioC protein, and dethiobiotin synthetase (bioD), complete cds.
27	AFFX-r2-Ec-bioB-3_at			453.103	422.807	403.653	385.601	304.674	349.487	0.499107	0.284851	0.423763	0.00960182	0.136697			E. coli /GEN=bioB /DB_XREF=gb:J04423.1 /NOTE=SIF corresponding to nucleotides 2772-3004 of gb:J04423.1 /DEF=E.coli 7,8-diamino-pelargonic acid (bioA), biotin synthetase (bioB), 7-keto-8-amino-pelargonic acid synthetase (bioF), bioC protein, and dethiobiotin synthetase (bioD), complete cds.
28	AFFX-r2-Ec-bioC-5_at			1261.46	1250.47	1403.97	1246.73	943.744	963.393	0.93399	0.369218	0.973903	0.0346211	0.00939408			E. coli /GEN=bioC /DB_XREF=gb:J04423.1 /NOTE=SIF corresponding to nucleotides 4257-4573 of gb:J04423.1 /DEF=E.coli 7,8-diamino-pelargonic acid (bioA), biotin synthetase (bioB), 7-keto-8-amino-pelargonic acid synthetase (bioF), bioC protein, and dethiobiotin synthetase (bioD), complete cds.
29	AFFX-r2-Ec-bioC-3_at			1211.52	1141.35	1262.13	1132.27	959.328	1046.34	0.516563	0.673296	0.953576	0.0643085	0.468524			E. coli /GEN=bioC /DB_XREF=gb:J04423.1 /NOTE=SIF corresponding to nucleotides 4608-4883 of gb:J04423.1 /DEF=E.coli 7,8-diamino-pelargonic acid (bioA), biotin synthetase (bioB), 7-keto-8-amino-pelargonic acid synthetase (bioF), bioC protein, and dethiobiotin synthetase (bioD), complete cds.
30	AFFX-r2-Ec-bioD-5_at			4301.29	4403.85	4162.8	4175.66	3165.85	3402.25	0.830795	0.857088	0.469695	0.049998	0.00625423			E. coli /GEN=bioD /DB_XREF=gb:J04423.1 /NOTE=SIF corresponding to nucleotides 5024-5244 of gb:J04423.1 /DEF=E.coli 7,8-diamino-pelargonic acid (bioA), biotin synthetase (bioB), 7-keto-8-amino-pelargonic acid synthetase (bioF), bioC protein, and dethiobiotin synthetase (bioD), complete cds.
31	AFFX-r2-Ec-bioD-3_at			5918.53	6106.5	5480.3	5680.22	4295.62	4687.46	0.799714	0.630078	0.477406	0.0317852	0.0276133			E. coli /GEN=bioD /DB_XREF=gb:J04423.1 /NOTE=SIF corresponding to nucleotides 5312-5559 of gb:J04423.1, not 100% identical /DEF=E.coli 7,8-diamino-pelargonic acid (bioA), biotin synthetase (bioB), 7-keto-8-amino-pelargonic acid synthetase (bioF), bioC protein, and dethiobiotin synthetase (bioD), complete cds.
32	AFFX-r2-P1-cre-5_at			13990	14422.6	15389.5	15068.9	11444.5	12247.8	0.648117	0.268794	0.572807	0.0338759	0.0516487			Bacteriophage P1 /GEN=cre /DB_XREF=gb:X03453.1 /NOTE=SIF corresponding to nucleotides 581-1001 of gb:X03453.1 /DEF=Bacteriophage P1 cre gene for recombinase protein.
33	AFFX-r2-P1-cre-3_at			21135.5	21127.4	21590	20914.5	15639.2	16661.7	0.996371	0.850241	0.898097	0.0120768	0.0129109			Bacteriophage P1 /GEN=cre /DB_XREF=gb:X03453.1 /NOTE=SIF corresponding to nucleotides 1032-1270 of gb:X03453.1 /DEF=Bacteriophage P1 cre gene for recombinase protein.
34	AFFX-r2-Bs-dap-5_at			41.5639	32.708	47.6127	62.6966	21.5407	21.6722	0.390236	0.707143	0.0431954	0.0306879	0.244197			B. subtilis /GEN=dapB /DB_XREF=gb:L38424.1 /NOTE=SIF corresponding to nucleotides 1439-1846 of gb:L38424.1 /DEF=Bacillus subtilis dihydropicolinate reductase (jojE) gene, complete cds; poly(A) polymerase (jojI) gene, complete cds; biotin acetyl-CoA-carboxylase ligase (birA) gene, complete cds; jojC, jojD, jojF, jojG, jojH genes, complete cds's.
35	AFFX-r2-Bs-dap-M_at			137.223	117.973	217.742	267.499	116.914	110.545	0.346841	0.030098	0.000354699	0.36735	0.743338			B. subtilis /GEN=dapB, jojF /DB_XREF=gb:L38424.1 /NOTE=SIF corresponding to nucleotides 2055-2578 of gb:L38424.1 /DEF=Bacillus subtilis dihydropicolinate reductase (jojE) gene, complete cds; poly(A) polymerase (jojI) gene, complete cds; biotin acetyl-CoA-carboxylase ligase (birA) gene, complete cds; jojC, jojD, jojF, jojG, jojH genes, complete cds's.
36	AFFX-r2-Bs-dap-3_at			268.901	229.698	369.255	494.261	244.547	220.072	0.267245	0.027337	0.000256176	0.508694	0.840179			B. subtilis /GEN=jojG /DB_XREF=gb:L38424.1 /NOTE=SIF corresponding to nucleotides 2634-3089 of gb:L38424.1 /DEF=Bacillus subtilis dihydropicolinate reductase (jojE) gene, complete cds; poly(A) polymerase (jojI) gene, complete cds; biotin acetyl-CoA-carboxylase ligase (birA) gene, complete cds; jojC, jojD, jojF, jojG, jojH genes, complete cds's.
37	AFFX-r2-Bs-lys-5_at			28.9056	29.8508	27.577	39.6263	16.1455	29.788	0.943741	0.917824	0.551044	0.0942741	0.996364			B. subtilis /GEN=lys /DB_XREF=gb:X17013.1 /NOTE=SIF corresponding to nucleotides 411-659 of gb:X17013.1, not 100% identical /DEF=B subtilis lys gene for diaminopimelate decarboxylase (EC 4.1.1.20).
38	AFFX-r2-Bs-lys-M_at			13.8795	17.6644	28.6691	40.3114	27.7183	32.8725	0.771197	0.367334	0.224469	0.359488	0.405861			B. subtilis /GEN=lys /DB_XREF=gb:X17013.1 /NOTE=SIF corresponding to nucleotides 673-1002 of gb:X17013.1, not 100% identical /DEF=B subtilis lys gene for diaminopimelate decarboxylase (EC 4.1.1.20).
39	AFFX-r2-Bs-lys-3_at			64.7523	68.2791	84.5048	103.881	51.8904	43.4565	0.870381	0.418956	0.156281	0.451857	0.207242			B. subtilis /GEN=lys /DB_XREF=gb:X17013.1 /NOTE=SIF corresponding to nucleotides 1008-1263 of gb:X17013.1, not 100% identical /DEF=B subtilis lys gene for diaminopimelate decarboxylase (EC 4.1.1.20).
40	AFFX-r2-Bs-phe-5_at			21.2819	31.897	48.1813	47.3473	33.2757	26.1413	0.288288	0.115616	0.179308	0.370212	0.547304			B. subtilis /GEN=pheA /DB_XREF=gb:M24537.1 /NOTE=SIF corresponding to nucleotides 2116-2382 of gb:M24537.1 /DEF=Bacillus subtillis sporulation protein (spoOB), GTP-binding protein (obg), phenylalanine biosynthesis associated protein (pheB), and monofunctional prephenate dehydratase (pheA) genes, complete cds.
41	AFFX-r2-Bs-phe-M_at			44.7911	33.7902	62.6295	59.9487	35.3576	39.3433	0.458208	0.159116	0.19694	0.366106	0.774443			B. subtilis /GEN=pheA /DB_XREF=gb:M24537.1 /NOTE=SIF corresponding to nucleotides 2484-2875 of gb:M24537.1 /DEF=Bacillus subtillis sporulation protein (spoOB), GTP-binding protein (obg), phenylalanine biosynthesis associated protein (pheB), and monofunctional prephenate dehydratase (pheA) genes, complete cds.
42	AFFX-r2-Bs-phe-3_at			88.8071	83.2878	111.421	131.826	64.762	59.7462	0.799533	0.247988	0.0598772	0.116233	0.23462			B. subtilis /GEN=pheB /DB_XREF=gb:M24537.1 /NOTE=SIF corresponding to nucleotides 2897-3200 of gb:M24537.1, not 100% identical /DEF=Bacillus subtillis sporulation protein (spoOB), GTP-binding protein (obg), phenylalanine biosynthesis associated protein (pheB), and monofunctional prephenate dehydratase (pheA) genes, complete cds.
43	AFFX-r2-Bs-thr-3_s_at			107.012	85.9404	144.764	155.953	80.9934	85.6629	0.287135	0.146635	0.0109707	0.250685	0.990845			B. subtilis /GEN=thrB /DB_XREF=gb:X04603.1 /NOTE=SIF corresponding to nucleotides 1735-2143 of gb:X04603.1 /DEF=B. subtilis thrB and thrC genes for homoserine kinase and threonine synthase.
44	AFFX-r2-Bs-thr-M_s_at			36.2261	43.7358	60.9019	67.6253	25.093	36.0119	0.6201	0.297266	0.076228	0.4436	0.547524			B. subtilis /GEN=thrC, thrB /DB_XREF=gb:X04603.1 /NOTE=SIF corresponding to nucleotides 1045-1556 of gb:X04603.1 /DEF=B. subtilis thrB and thrC genes for homoserine kinase and threonine synthase.
45	AFFX-r2-Bs-thr-5_s_at			23.7079	42.7419	30.7445	19.0198	22.9756	9.15225	0.0418671	0.653024	0.00152215	0.948469	0.00224736			B. subtilis /GEN=thrC /DB_XREF=gb:X04603.1 /NOTE=SIF corresponding to nucleotides 290-888 of gb:X04603.1 /DEF=B. subtilis thrB and thrC genes for homoserine kinase and threonine synthase.
46	AFFX-r2-At-U12639_at			22.1757	6.15956	23.835	9.88005	1.97432	4.30233	0.0633625	0.90044	0.58193	0.00167206	0.765983			/FEATURE=cds-2 /GENE= /LABEL= /PRODUCT= /STRAND=forward /DEFINITION=GUS gene fusion vector pBI101 T-DNA region
47	AFFX-r2-At-Actin-5_s_at			2277.19	1905.95	3214.79	5060.37	2099.41	2363.28	0.00830086	0.00207642	3.84482e-08	0.473129	0.0213679			Arabidopsis thaliana /REF=U37281 /DEF=actin-2 mRNA, complete cds /LEN=1637 (-5, -M, -3 represent transcript regions 5 prime, Middle, and 3 prime respectively)
48	AFFX-r2-At-Actin-M_s_at			5533.34	5344.3	7301.49	11612.1	4561.64	5669.29	0.524754	0.00133257	7.92008e-08	0.0289201	0.433305			Arabidopsis thaliana /REF=U37281 /DEF=actin-2 mRNA, complete cds /LEN=1637 (-5, -M, -3 represent transcript regions 5 prime, Middle, and 3 prime respectively)
49	AFFX-r2-At-Actin-3_s_at			12546.9	11840.2	15719.4	20824.9	10486.5	12168.5	0.21757	0.0081274	1.15245e-06	0.033883	0.709975			Arabidopsis thaliana /REF=U37281 /DEF=actin-2 mRNA, complete cds /LEN=1637 (-5, -M, -3 represent transcript regions 5 prime, Middle, and 3 prime respectively)
50	AFFX-r2-At-GAPDH-5_s_at			6893.17	9067.81	9070.73	9912.7	12317.7	10832.2	3.43191e-05	0.00541923	0.135739	0.000145527	0.0713233			Arabidopsis thaliana /REF=M64116 /DEF=glyceraldehyde 3-phosphate dehydrogenase C subunit (GapC) gene, complete cds /LEN=1295 (-5, -3 represent transcript regions 5 prime and 3 prime respectively)
51	AFFX-r2-At-GAPDH-3_s_at			7707.72	10312.6	10884.1	12759.2	13926.9	12937.7	0.000173289	0.00150869	0.0111111	0.000179397	0.0197862			Arabidopsis thaliana /REF=M64116 /DEF=glyceraldehyde 3-phosphate dehydrogenase C subunit (GapC) gene, complete cds /LEN=1295 (-5, -3 represent transcript regions 5 prime and 3 prime respectively)
52	AFFX-r2-At-Ubq-5_x_at			8745.88	12987.9	9510.33	11521.6	13971.5	9928.89	5.88982e-05	0.231172	0.233299	0.00222689	0.0226506			Arabidopsis thaliana /REF=U84969 /DEF=ubiquitin (UBQ11) gene, complete cds /LEN=1140 (-5, -3 represent transcript regions 5 prime and 3 prime respectively)
53	AFFX-r2-At-Ubq-3_x_at			14930.7	19375.7	18244.6	18693.7	16256.1	14278.2	0.000372258	0.023657	0.682107	0.351947	0.00483472			Arabidopsis thaliana /REF=U84969 /DEF=ubiquitin (UBQ11) gene, complete cds /LEN=1140 (-5, -3 represent transcript regions 5 prime and 3 prime respectively)
54	AFFX-Athal-25SrRNA_s_at			8051.14	8421.31	17434.3	22586	11146.4	8594.94	0.561775	5.24172e-06	2.04581e-07	0.00605587	0.858691			Arabidopsis thaliana /REF=X52320 /DEF=25S rRNA /LEN=4310
55	AFFX-Athal-5SrRNA_at			19.6018	14.5856	17.8712	19.1438	24.0586	17.9129	0.648684	0.850713	0.730226	0.457451	0.817411			Arabidopsis thaliana /REF=M65137 /DEF=5S ribosomal RNA gene, complete cds /LEN=497
56	AFFX-Athal-Actin_3_f_at			7438.37	6500.05	9081.63	16237.4	7369.21	7639.16	0.0140189	0.0361394	8.12513e-09	0.928232	0.0218847		ACT7	Arabidopsis thaliana /REF=U37281 /DEF=actin-2 mRNA, complete cds /LEN=1637 (_5, _M, _3 represent transcript regions 5 prime, Middle, and 3 prime respectively)
57	AFFX-Athal-Actin_5_r_at			373.795	396.71	352.36	413.192	204.527	237.762	0.803944	0.79832	0.867982	0.0056672	0.0461404			Arabidopsis thaliana /REF=U37281.1 /DEF=actin-2 mRNA, complete cds /LEN=1637 (_5, _M, _3 represent transcript regions 5 prime, Middle, and 3 prime respectively)
58	AFFX-Athal-Actin_M_at			3682.19	3301.67	5246.27	7428.45	3409.89	3815.74	0.0197879	0.000325389	2.70719e-08	0.326793	0.0486688			Arabidopsis thaliana /REF=U37281.1 /DEF=actin-2 mRNA, complete cds /LEN=1637 (_5, _M, _3 represent transcript regions 5 prime, Middle, and 3 prime respectively)
59	AFFX-Athal-GAPDH_3_s_at			6094.57	7915.35	8388.86	9539.31	9345.25	8602.51	0.000181843	0.00993221	0.014358	0.00101879	0.341541		GAPC1	Arabidopsis thaliana /REF=M64116 /DEF=glyceraldehyde 3-phosphate dehydrogenase C subunit (GapC) gene, complete cds /LEN=1295 (_5, _M, _3 represent transcript regions 5 prime, Middle, and 3 prime respectively)
60	AFFX-Athal-GAPDH_5_s_at			1783.6	2731.74	2456.64	3187.4	4250.05	3410.2	4.47689e-06	0.00357068	0.0522765	4.03085e-05	0.0589402		GAPC1	Arabidopsis thaliana /REF=M64116 /DEF=glyceraldehyde 3-phosphate dehydrogenase C subunit (GapC) gene, complete cds /LEN=1295 (_5, _M, _3 represent transcript regions 5 prime, Middle, and 3 prime respectively)
61	AFFX-Athal-GAPDH_M_s_at			4978.24	6599.63	6395.43	7714.78	9133.59	7989.32	6.56145e-06	0.00276343	0.0114341	6.00489e-05	0.042492		GAPC1	Arabidopsis thaliana /REF=M64116 /DEF=glyceraldehyde 3-phosphate dehydrogenase C subunit (GapC) gene, complete cds /LEN=1295 (_5, _M, _3 represent transcript regions 5 prime, Middle, and 3 prime respectively)
62	AFFX-Athal-Ubq_3_f_at			16561.2	22335.7	21147.8	20081.3	18502.5	16186.6	0.000567813	0.0252823	0.326736	0.321382	0.00510268			Arabidopsis thaliana /REF=U84969 /DEF=ubiquitin (UBQ11) gene, complete cds /LEN=1140 (_5, _M, _3 represent transcript regions 5 prime, Middle, and 3 prime respectively)
63	AFFX-Athal-Ubq_5_f_at			4860.78	7399.56	5788.84	7197.15	8638.35	5044.51	0.000262882	0.0477335	0.839871	0.000607904	0.01154			Arabidopsis thaliana /REF=U84969 /DEF=ubiquitin (UBQ11) gene, complete cds /LEN=1140 (_5, _M, _3 represent transcript regions 5 prime, Middle, and 3 prime respectively)
64	AFFX-Athal-Ubq_M_f_at			3641.36	5890.24	5974.45	6660.4	6095.92	5128.97	0.0013205	0.000188393	0.501585	0.00253772	0.49515			Arabidopsis thaliana /REF=U84969 /DEF=ubiquitin (UBQ11) gene, complete cds /LEN=1140 (_5, _M, _3 represent transcript regions 5 prime, Middle, and 3 prime respectively)
65	267625_at			167.686	134.639	141.897	87.6311	161.45	160.711	0.165062	0.258825	0.0496892	0.830941	0.417359	AT2G42240	AT2G42240	putative RNA-binding protein
66	267626_at			42.3064	62.8953	72.1758	63.8478	25.8622	43.9446	0.28228	0.3654	0.946963	0.376258	0.0922112	AT2G42250	CYP712A1	putative cytochrome P450
67	267627_at			194.172	195.009	1804.62	3478.54	1312.68	140.3	0.974888	1.2573e-07	4.28956e-10	0.000947471	0.0565528	AT2G42270	AT2G42270	putative ATP-dependent RNA helicase
68	267628_at			122.337	149.247	309.723	444.336	260.879	166.499	0.156445	0.00118739	1.07473e-06	0.00302135	0.451492	AT2G42280	AT2G42280	unknown protein similar to GP|2262147|AC002330
69	267629_at			247.638	290.311	177.018	161.722	509.339	262.642	0.126752	0.0090129	0.000884641	0.000305348	0.475715	AT2G42120	POLD2	putative DNA polymerase delta small subunit
70	267630_at			1656.96	1578.7	1181.45	458.076	552.182	994.601	0.58379	0.000864528	1.33357e-07	3.21926e-06	0.00100349	AT2G42130	AT2G42130	unknown protein predicted by genefinder
71	267631_at			17.5868	45.627	68.0756	144.453	112.33	26.4359	0.134247	0.195599	0.000261575	0.0814561	0.129602	AT2G42150	AT2G42150	hypothetical protein predicted by genefinder; similar to GP|2443880|AC002294
72	267632_at			209.757	183.344	296.899	313.976	375.143	164.844	0.168409	0.0242852	2.867e-05	0.00546282	0.396155	AT2G42160	BRIZ1	hypothetical protein predicted by genscan; similar to SP|Q09298|YQO9_CAEEL
73	267633_at			3.50449	2.79606	4.74208	2.93116	8.85393	2.18086	0.417855	0.319642	0.874064	0.111452	0.544704	AT2G42180	AT2G42180	hypothetical protein predicted by genefinder
74	267634_at			19.0266	25.4415	14.5074	12.4864	21.3086	19.4904	0.696012	0.726615	0.303096	0.886573	0.730629	AT2G42100	AT2G42100	putative actin
75	267635_at			6977.18	8762.22	8701.4	4828.84	1987.49	4178.08	0.00139726	0.0330214	1.31325e-05	6.57564e-06	1.1657e-05	AT2G42220	AT2G42220	rhodanese-like family protein ;supported by full-length cDNA: Ceres:1382.
76	267636_at			200.261	85.8949	8.81726	8.57033	10.5135	77.4276	0.000210991	0.00252549	1.32507e-06	9.58109e-05	0.764594	AT2G42110	AT2G42110	hypothetical protein predicted by genscan
77	267637_at			773.795	1383.31	476.538	196.87	180.687	724.706	5.32467e-07	0.00033957	9.01878e-10	0.000220228	0.000200821	AT2G42190	AT2G42190	unknown protein predicted by genscan; similar to GP|9826|X07453; supported by full-length cDNA: Ceres: 12267.
78	267638_at			3620.05	3629.06	4048.76	4522.59	2409.9	3746.62	0.965332	0.143051	0.000926024	0.000752166	0.636407	AT2G42210	OEP16-3	unknown protein ; supported by full-length cDNA: Ceres: 28982.
79	267639_at			428.046	312.387	172.823	39.0588	126.781	318.271	3.71691e-05	4.23527e-06	1.7283e-05	3.25347e-05	0.922736	AT2G42200	SPL9	putative squamosa-promoter binding protein ; supported by cDNA: gi_15028114_gb_AY046007.1_
80	267640_at			557.624	752.869	337.87	372.292	781.094	566.964	5.90063e-05	0.000285414	1.48689e-06	0.00223411	0.00630249	AT2G32950	COP1	photomorphogenesis repressor (COP1) identical to GB:L24437; supported by cDNA: gi_402684_gb_L24437.1_ATHCOP1A
81	267641_at			30.7851	41.0117	32.6864	52.763	50.1019	14.7826	0.368671	0.898472	0.329358	0.218958	0.0116461	AT2G32940	AGO6	Argonaute (AGO1)-like protein
82	267642_at			451.585	472.858	690.301	668.91	591.139	397.26	0.690342	0.0105612	0.0159297	0.0154069	0.226	AT2G32905///AT2G32910	AT2G32910	unknown protein
83	267643_at			45.5236	51.0418	35.1868	47.0948	28.7319	16.6878	0.738435	0.482939	0.832113	0.0958302	0.0488869	AT2G32890	RALFL17	hypothetical protein predicted by genefinder
84	267644_s_at			431.771	531.619	473.823	126.848	43.4802	136.802	0.146416	0.424778	4.37972e-06	8.05753e-07	0.00087756	AT2G32870///AT2G32880	AT2G32870///AT2G32880	unknown protein highly similar to T21L14.19; similar to GP|2191153|AF007269 and GP|2252859|AF013294
85	267645_at			1402.95	1263.43	178.417	74.1293	116.351	721.629	0.0904669	1.16118e-07	7.52947e-11	2.38008e-05	0.00738403	AT2G32860	BGLU33	putative beta-glucosidase
86	267646_at			15.6782	11.2163	6.51481	14.5575	96.7074	37.9173	0.46509	0.200289	0.580696	0.00320031	0.0113492	AT2G32830	PHT5	putative phosphate transporter
87	267593_at			2.96541	5.55393	1.86905	2.93702	1.50709	4.65444	0.281892	0.579574	0.222106	0.313761	0.869209	AT2G33030	AtRLP25	similar to disease resistance protein (Cf-2.2)
88	267594_at			20.7497	31.9967	23.9182	99.2764	13.07	12.2536	0.441066	0.859421	0.0282289	0.543535	0.152079	AT2G33000	AT2G33000	hypothetical protein predicted by genefinder
89	267595_at			309.095	706.349	39.1332	50.8411	38.4356	168.505	3.0883e-08	3.68305e-07	2.05503e-09	0.0125782	3.68453e-06	AT2G32990	AtGH9B8	putative glucanse
90	267596_s_at			340.607	318.034	653.07	373.058	365.261	307.975	0.644248	0.000579836	0.267149	0.661249	0.869761	AT2G33050///AT2G33060	AtRLP26	putative leucine-rich repeat disease resistance protein
91	267597_at			52.4713	58.5108	44.2007	55.1237	41.9318	56.8604	0.664448	0.602434	0.801404	0.443015	0.912004	AT2G33020	AtRLP24	putative leucine-rich repeat disease resistance protein
92	267598_at			11.9849	12.3552	8.42979	5.477	7.73678	5.24431	0.966855	0.7207	0.183789	0.582273	0.130149	AT2G33010	AT2G33010	hypothetical protein predicted by genefinder
93	267599_at			254.863	277.981	110.167	107.558	457.531	367.679	0.573618	0.000464506	2.84288e-05	0.00206342	0.0936798	AT2G32850	AT2G32850	putative serine/threonine protein kinase ;supported by full-length cDNA: Ceres:18783.
94	267600_at			6313.84	6964.46	3553.93	1891.75	3714.34	6180.97	0.0840932	1.68493e-05	4.39665e-09	0.000197324	0.179331	AT2G33040	ATP3	mitochondrial F1-ATPase, gamma subunit (ATP3_ARATH) ;supported by full-length cDNA: Ceres:26812.
95	267601_at			540.484	495.285	360.417	417.903	674.794	450.975	0.232791	0.00143983	0.112325	0.0616139	0.393461	AT2G32980	AT2G32980	hypothetical protein predicted by genefinder;supported by full-length cDNA: Ceres:38147.
96	267602_at			325.687	363.019	277.041	241.421	132.16	307.36	0.36359	0.182127	0.00656598	0.000107869	0.322311	AT2G32970	AT2G32970	unknown protein ; supported by cDNA: gi_15293114_gb_AY050991.1_
97	267603_at			212.445	197.337	254.937	452.496	331.222	187.39	0.516363	0.0729216	1.72081e-05	0.00193828	0.765724	AT2G32900	ATZW10	unknown protein ; supported by cDNA: gi_2661178_gb_U80984.1_ATU80984
98	267604_at			35.7324	39.0464	7.88895	20.8242	114.061	48.92	0.880259	0.00906725	0.32095	0.0352707	0.701206	AT2G32930	ZFN2	hypothetical protein predicted by genefinder; supported by cDNA: gi_4928918_gb_AF138744.1_AF138744
99	267605_at			842.686	751.075	5388.93	4217.33	2194.67	1499.54	0.0599299	1.70126e-07	4.18371e-10	7.70468e-06	8.12639e-05	AT2G32920	ATPDIL2-3	putative protein disulfide isomerase ; supported by cDNA: gi_15810003_gb_AY054270.1_
100	267606_at			463.746	356.918	263.384	172.9	133.522	487.491	0.00112798	2.23623e-05	2.50615e-05	0.000416508	0.0088806	AT2G26640	KCS11	putative beta-ketoacyl-CoA synthase
101	267607_s_at			1442.23	2013.44	1362.83	1814.34	2417.03	1484.96	8.80547e-05	0.625389	0.19133	0.000933468	0.00385255	AT2G26740///AT2G26750	ATSEH	epoxide hydrolase (ATsEH) identical to GB:D16628; supported by cDNA: gi_1109599_dbj_D16628.1_ATHATSEH
102	267608_at			721.013	953.809	372.462	404.647	1250.67	870.001	4.05616e-06	1.62087e-05	1.95174e-08	0.0001821	0.150641	AT2G26770	AT2G26770	hypothetical protein predicted by genscan; similar to GP|2623296|AC002409
103	267609_at			466.347	475.627	342.622	526.896	1205.54	539.275	0.812419	0.00842539	0.218185	7.94139e-06	0.291938	AT2G26780	AT2G26780	unknown protein similar to GP|522127|gnl|PID|e349073|Z35639 and GP|2224677|gnl|PID|d1021664|AB002366
104	267610_at			10.1534	8.61776	22.7894	7.7032	101.434	81.0018	0.796823	0.31235	0.832364	0.00404391	0.000841168	AT2G26650	AKT1	K+ transporter, AKT1 identical to GB:U06745; supported by cDNA: gi_2569932_emb_X62907.1_ATAKT1
105	267611_at			534.623	700.49	642.127	678.71	635.616	610.789	0.00174165	0.0587694	0.74653	0.0958424	0.267919	AT2G26660	SPX2	unknown protein
106	267612_at			515.429	2789.02	1623.23	704.722	2135.38	2249.67	1.76058e-12	1.27847e-06	4.93551e-09	1.61866e-06	0.0418254	AT2G26690	AT2G26690	putative nitrate transporter
107	267613_at			57.2653	40.5224	45.7755	24.6511	34.7686	54.605	0.261655	0.298446	0.256493	0.184874	0.46594	AT2G26700	PID2	putative second messenger-dependent protein kinase
108	267614_at			82.2585	120.287	287.438	45.7586	5.05696	38.2722	0.00540186	2.62691e-05	2.91077e-05	0.000111595	0.00118345	AT2G26710	BAS1	putative cytochrome P450
109	267615_at			2.90266	2.62785	2.3568	1.97659	5.65955	2.0828	0.726103	0.617107	0.287167	0.332734	0.484815	AT2G26720	AT2G26720	putative phytocyanin
110	267616_at			295.704	233.191	264.826	405.083	409.646	418.673	0.0159846	0.537196	0.000266199	0.0148191	0.000835478	AT2G26680	AT2G26680	unknown protein ;supported by full-length cDNA: Ceres:41755.
111	267617_at			2892.8	2953.85	3134.99	2057.77	1501.67	1540.76	0.821695	0.407398	0.00381721	0.000317307	0.000433836	AT2G26670	TED4	heme oxygenase 1 (HO1) identical to GB:AF132475; annotation updated per Seth J. Davis at University of Wisconsin-Madison; supported by full-length cDNA: Ceres: 33692.
112	267618_at			177.52	107.857	4.19662	3.16544	5.35167	61.0496	0.00574768	5.76331e-07	7.9635e-09	0.000168715	0.0416406	AT2G26760	CYCB1;4	putative cyclin ; supported by cDNA: gi_15292694_gb_AY050781.1_
113	267619_at			666.61	576.606	224.506	155.565	251.722	509.11	0.01711	5.80392e-06	1.69866e-08	9.07484e-05	0.269123	AT2G26730	AT2G26730	putative receptor-like protein kinase ; supported by cDNA: gi_15292872_gb_AY050870.1_
114	267620_at			46.1399	55.3277	42.4988	32.3578	30.9408	41.0523	0.608851	0.802141	0.137314	0.22795	0.458789	AT2G39640	AT2G39640	putative beta-1,3-glucanase
115	267621_at			57.2972	69.8031	120.57	91.7087	61.774	65.5592	0.306473	0.000812074	0.205725	0.693717	0.826704			unknown protein
116	267622_at			131.05	159.758	59.138	31.8009	59.4549	96.5283	0.0604272	0.000242698	3.47225e-06	0.000592984	0.00284969	AT2G39690	AT2G39690	hypothetical protein predicted by genscan; similar to hypothetical protein GP|2464873|gnl|PID|e353156|Z99707
117	267623_at			115.78	85.0654	267.5	535.859	419.748	181.765	0.114916	0.0015545	1.66504e-06	0.000327633	0.00757484	AT2G39650	AT2G39650	unknown protein
118	267624_at			261.002	135.39	235.797	159.733	712.699	367.389	0.000499047	0.6329	0.33578	0.00236219	0.000938106	AT2G39660	BIK1	putative protein kinase
119	267590_at			653.207	809.85	131.743	19.6112	419.462	1488.91	0.00906971	1.17776e-06	7.4279e-08	0.114376	0.0113598	AT2G39700	ATEXPA4	putative expansin ;supported by full-length cDNA: Ceres:17353.
120	267591_at			216.767	249.738	80.4759	55.8047	184.988	271.248	0.143501	1.8182e-05	3.48907e-07	0.365483	0.564491	AT2G39705	RTFL8	Expressed protein ; supported by full-length cDNA: Ceres: 27620.
121	267592_at			218.04	213.683	58.7539	17.1979	392.765	439.67	0.885114	1.08263e-06	1.05724e-05	8.08139e-05	0.000802975	AT2G39710	AT2G39710	unknown protein similar to GP 2245012|gnl|PID|e327000|Z97341; supported by cDNA: gi_15293230_gb_AY051049.1_
122	267562_at			1748.63	1670.22	925.313	569.671	1021.77	1402.35	0.56709	3.90587e-05	1.93905e-07	0.000136364	0.100769	AT2G39670	AT2G39670	unknown protein similar to hypothetical protein PIR|S76698|S76698; supported by cDNA: gi_15809963_gb_AY054250.1_
123	267563_at			13.6528	19.9169	7.88129	7.30793	10.8822	7.38887	0.549236	0.5778	0.0382865	0.794106	0.140872	AT2G30730	AT2G30730	putative protein kinase contains a protein kinase domain profile (PDOC00100)
124	267564_at			232.829	303.763	312.973	247.27	221.52	221.398	0.0714344	0.190692	0.164789	0.797366	0.0685329	AT2G30740	AT2G30740	putative protein kinase contains a protein kinase domain profile (PDOC00100)
125	267565_at			7.9217	8.13364	8.24182	6.94294	16.0102	67.0858	0.982178	0.972508	0.893542	0.462774	0.0763835	AT2G30750	CYP71A12	putative cytochrome P450
126	267566_at			7.74211	7.84486	6.90945	4.19377	5.91064	11.4356	0.990201	0.929834	0.342104	0.797624	0.675173	AT2G30760	AT2G30760	unknown protein predicted by genscan
127	267567_at			36.981	34.7654	20.8858	13.1865	160.904	346.688	0.928529	0.344653	0.217936	0.00065111	0.0084108	AT2G30770	CYP71A13	putative cytochrome P450
128	267568_at			59.0468	67.3701	102.907	78.3987	55.7706	61.0649	0.683311	0.0903171	0.593894	0.87675	0.76744	AT2G30780	AT2G30780	hypothetical protein predicted by genscan and genefinder
129	267569_at			274.024	427.093	652.674	245.698	114.002	447.217	1.4433e-05	2.3283e-05	0.000489222	3.77601e-05	0.813963	AT2G30790	PSBP-2	putative photosystem II oxygen-evolving complex 23K protein Non-identical EST and protein matches suggested a possible frameshift in exon 1 (a 4 base deletion between 73745 and 73746) and a different start for exon 2 (base 73645).
130	267570_at			181.333	191.486	220.346	357.722	375.194	182.089	0.571315	0.0550594	3.2585e-05	0.000445507	0.672129	AT2G30800	HVT1	putative RNA helicase A identical to GB:U10245; sequence 75421..75444 and sequence 75397..75420 are identical, only one copy of them is present in GB:U10245.
131	267571_at	HIBCH AT2G30650		5.35992	11.3025	18.1601	25.967	6.10548	4.95999	0.161767	0.168166	0.199953	0.802788	0.328652	AT2G30650	AT2G30650	3-hydroxyisobutyryl-coenzyme A hydrolase
132	267572_at	AT2G30660		49.9829	40.6985	49.6811	42.5873	42.0024	52.5548	0.692484	0.981072	0.942495	0.497964	0.709939	AT2G30660	AT2G30660	3-hydroxyisobutyryl-coenzyme A hydrolase
133	267573_at			51.5422	56.7913	45.8761	36.5293	23.0391	25.9914	0.694726	0.602194	0.163986	0.00508016	0.0281666	AT2G30670	AT2G30670	putative tropinone reductase
134	267574_at			25.6491	24.5197	23.1468	24.2578	18.9601	9.22849	0.937824	0.801236	0.986384	0.356733	0.117698	AT2G30680	AT2G30680	hypothetical protein predicted by genscan
135	267575_at			50.67	54.0692	36.444	25.4253	10.9912	20.2425	0.785292	0.393917	0.00191697	0.00788608	0.0840972	AT2G30690	AT2G30690	unknown protein predicted by genscan; similar to yeast Sec7p protein
136	267576_at			35.0338	34.6259	168.372	378.371	115.203	65.339	0.973059	0.000630249	1.27013e-06	0.00667409	0.0405202			putative Mutator-like transposase
137	267577_at			472.928	377.255	181.613	202.233	565.995	474.038	0.0174429	5.34634e-05	9.72083e-05	0.129362	0.0430224	AT2G30710	AT2G30710	unknown protein ; supported by cDNA: gi_13877620_gb_AF370511.1_AF370511
138	267578_at			994.854	735.55	364.118	129.324	209.49	704.491	0.00195344	2.71516e-06	1.41238e-07	6.52291e-06	0.748931	AT2G30695	AT2G30695	Expressed protein ; supported by cDNA: gi_15724149_gb_AF411777.1_AF411777
139	267579_at			18.0948	33.7658	38.7007	12.397	12.7239	14.3181	0.289658	0.307968	0.0895397	0.640936	0.125511	AT2G42000	AT2G42000	metallothionein-like protein
140	267580_at			175.509	135.273	96.0317	43.7126	26.0525	69.4383	0.0944807	0.0117604	0.0012586	2.25813e-05	0.00906344	AT2G41990	AT2G41990	unknown protein
141	267581_at			365.529	289.11	280.796	300.952	197.97	215.245	0.00172314	0.0040703	0.667387	0.000240625	0.0595018	AT2G41980	AT2G41980	putative RING zinc finger protein
142	267582_at			25.993	36.3315	53.8291	35.0496	25.344	22.203	0.518084	0.201238	0.943133	0.969853	0.342438	AT2G41970	AT2G41970	putative protein kinase contains a protein kinase domain profile (PDOC00100)
143	267583_at			401.708	395.55	319.788	363.378	495.172	344.803	0.853858	0.088509	0.290323	0.172751	0.104307	AT2G41960	AT2G41960	unknown protein
144	267584_at			15.4125	20.0149	24.6878	6.7048	15.2635	11.022	0.706095	0.538888	0.0614162	0.989797	0.407832	AT2G41930	AT2G41930	putative protein kinase contains a protein kinase domain profile (PDOC00100)
145	267585_s_at			17.7447	9.4887	4.68179	3.52866	6.10449	4.63745	0.306955	0.0837168	0.110831	0.202441	0.385309	AT2G42090	ACT9	putative actin
146	267586_at			1508.87	1507.92	1119.26	493.249	740.097	1728.46	0.994721	0.012236	1.18371e-05	0.000518626	0.104966	AT2G41950	AT2G41950	hypothetical protein predicted by genfinder
147	267587_at			321.817	372.037	172.844	128.494	314.732	280.892	0.0780935	0.00010002	1.08952e-06	0.81079	0.0395791	AT2G42080	AT2G42080	unknown protein
148	267588_at			14.4886	18.1504	11.1137	9.36311	3.14959	12.4364	0.781967	0.791124	0.29911	0.0935058	0.6032	AT2G42060	AT2G42060	unknown protein
149	267589_at			2.07431	4.41569	1.82706	2.65464	5.16636	4.46302	0.208468	0.786963	0.541868	0.214037	0.992135			hypothetical protein
150	267530_at			304.946	390.842	245.518	150.935	290.883	384.916	0.00377199	0.0300629	4.88221e-06	0.746987	0.904162	AT2G41890	AT2G41890	putative receptor-like protein kinase
151	267531_at			9.57447	9.65341	18.4772	21.8826	23.8041	9.29219	0.993841	0.412483	0.332661	0.252419	0.972733	AT2G41860	CPK14	putative calcium-dependent protein kinase
152	267532_at			196.357	117.068	274.68	261.604	159.44	137.315	0.000629314	0.0097693	0.000215701	0.0690152	0.38495	AT2G42040	AT2G42040	unknown protein ;supported by full-length cDNA: Ceres:116236.
153	267533_at			841.926	735.127	569.101	1020.51	795.876	586.218	0.0275686	0.00146885	0.000181719	0.545676	0.00724255	AT2G42070	ATNUDX23	unknown protein ;supported by full-length cDNA: Ceres:38610.
154	267534_at			564.701	598.784	207.353	382.843	830.319	603.438	0.441066	4.10099e-06	0.00015513	0.00398636	0.954201	AT2G41900	AT2G41900	putative CCCH-type zinc finger protein also an ankyrin-repeat protein; supported by cDNA: gi_14335105_gb_AY037232.1_
155	267535_at			968.382	919.081	428.735	371.569	403.962	940.997	0.701717	1.14964e-05	6.60946e-05	0.00265298	0.908045	AT2G41940	ZFP8	putative C2H2-type zinc finger protein likely a nucleic acid binding protein; supported by cDNA: gi_14517523_gb_AY039597.1_
156	267536_at			267.667	286.577	247.513	406.648	289.203	307.373	0.543185	0.524447	0.00451242	0.691879	0.626054	AT2G42010	PLDBETA1	phospholipase D ; supported by cDNA: gi_15284210_gb_U84568.2_ATU84568
157	267537_at			259.723	285.185	97.0425	81.0408	384.738	258.683	0.355715	0.000925129	1.18094e-07	0.0167458	0.424492	AT2G41880	GK-1	putative guanylate kinase ; supported by cDNA: gi_7861794_gb_AF204675.1_AF204675
158	267538_at			404.705	1632.04	284.569	152.069	313.78	715.638	5.95392e-10	0.00938468	1.00241e-08	0.0604483	7.1628e-05	AT2G41870	AT2G41870	putative DNA binding protein ; supported by cDNA: gi_11908071_gb_AF326883.1_AF326883
159	267539_at			602.219	600.596	733.025	670.995	790.601	691.451	0.977446	0.0289964	0.261181	0.013521	0.177263	AT2G42030	AT2G42030	putative RING zinc finger protein ; supported by cDNA: gi_16648813_gb_AY058184.1_
160	267540_at			301.364	298.329	309.785	327.906	216.441	213.621	0.94706	0.841165	0.545912	0.0089496	0.0645149	AT2G32760	AT2G32760	hypothetical protein predicted by genscan
161	267541_at			19.8842	15.6999	12.3706	6.34921	14.5015	31.6809	0.731648	0.438348	0.183314	0.669923	0.329417	AT2G32750	AT2G32750	hypothetical protein predicted by genefinder and genscan
162	267542_at			4.12246	2.24384	2.18377	1.24561	2.63971	1.45599	0.186099	0.425067	0.0215429	0.576063	0.225356	AT2G32740	GT13	hypothetical protein predicted by genefinder and genscan
163	267543_at			872.259	818.37	1018.22	1966.78	1824.25	1053.46	0.478651	0.0803526	9.96743e-07	0.000108943	0.0309248	AT2G32730	AT2G32730	26S proteasome regulatory subunit
164	267544_at			492.484	727.071	168.152	85.3167	235.653	489.084	0.000465636	1.39752e-05	2.42931e-09	0.0284171	0.011584	AT2G32720	CB5-B	putative cytochrome b5
165	267545_at			2319.42	2746.59	2026.94	1130.47	749.343	1474.39	0.00329476	0.447295	8.1516e-08	4.09499e-05	0.00028787	AT2G32690	GRP23	unknown protein
166	267546_at			18.6721	23.6362	13.9029	6.89938	193.461	76.7199	0.799544	0.788366	0.148468	0.018545	0.186492	AT2G32680	AtRLP23	putative disease resistance protein
167	267547_at			63.9927	59.786	45.2407	34.2039	56.7795	44.8072	0.856674	0.276735	0.128793	0.546147	0.49754	AT2G32670	ATVAMP725	putative synaptobrevin
168	267548_at			16.5824	30.0617	27.8279	26.1455	28.0107	17.6852	0.460088	0.576828	0.854401	0.547953	0.538687	AT2G32660	AtRLP22	putative disease resistance protein
169	267549_at			470.78	461.117	116.74	12.7341	98.6398	208.316	0.804167	1.44353e-06	1.63184e-08	4.28781e-05	1.57216e-05	AT2G32640	AT2G32640	hypothetical protein predicted by genscan
170	267550_at			227.953	267.624	82.6058	63.9287	255.608	260.637	0.101261	3.17824e-05	4.71066e-07	0.511062	0.864029	AT2G32800	AP4.3A	putative protein kinase contains a protein kinase domain profile (PDOC00100)
171	267551_at			15.5512	23.789	17.1516	13.2832	17.7085	22.6401	0.592469	0.888728	0.509468	0.800613	0.964337	AT2G32780	UBP1	ubiquitin-specific protease 1 (UBP1), putative similar to GI:11993461
172	267552_at			52.705	43.3808	25.366	19.2614	26.5516	59.9472	0.539312	0.0275808	0.016738	0.0843612	0.36829	AT2G32770	PAP13	putative purple acid phosphatase precursor
173	267553_s_at			3280.6	2821.98	3452.26	3917.8	1325.95	3301.5	0.052705	0.654021	0.00098415	0.000244895	0.0980368	AT2G32180///AT2G32650	PTAC18	hypothetical protein predicted by genefinder and genscan;supported by full-length cDNA: Ceres:23742.
174	267554_at			7.15464	6.4872	7.72403	5.87448	15.5588	4.43202	0.869088	0.916011	0.857532	0.156167	0.555173	AT2G32790	AT2G32790	E2, ubiquitin-conjugating enzyme, putative ;supported by full-length cDNA: Ceres:27602.
175	267555_at			496.63	373.382	205.233	144.802	172.512	249.402	0.001218	1.33079e-05	1.55695e-06	0.000121607	0.00149886	AT2G32765	SUMO5	Expressed protein ; supported by full-length cDNA: Ceres: 30472.
176	267556_at			1212.02	835.523	219.45	206.921	438.978	1190.02	9.78727e-06	1.19332e-06	3.32949e-09	0.00107537	0.00114783	AT2G32810	BGAL9	putative beta-galactosidase ; supported by cDNA: gi_14517398_gb_AY039534.1_
177	267557_at			157.357	243.306	160.929	106.879	195.461	189.207	0.000568011	0.899064	1.78816e-05	0.170526	0.0438767	AT2G32710	KRP4	unknown protein ; supported by cDNA: gi_11907565_gb_AF123315.1_AF123315
178	267558_at			1412.88	1045.1	1373.17	1433.72	1833.22	1613.99	0.00026112	0.797884	0.000792758	0.0280697	0.000623246	AT2G32700	LUH	unknown protein ; supported by cDNA: gi_13605814_gb_AF367306.1_AF367306
179	267559_at			15.5073	18.6357	16.6329	7.51206	1327.03	287.721	0.829473	0.918233	0.318442	5.32686e-05	0.00606502	AT2G45570	CYP76C2	putative cytochrome P450
180	267560_at			88.0575	114.655	81.5242	77.533	66.176	54.8411	0.0108995	0.72451	0.00350692	0.0711093	0.000676333	AT2G45580	CYP76C3	putative cytochrome P450
181	267561_at			838.304	564.896	469.907	262.659	263.897	530.314	9.78249e-06	9.73307e-05	1.2513e-06	0.000108833	0.616416	AT2G45590	AT2G45590	putative protein kinase contains a protein kinase domain profile (PDOC00100)
182	267527_at			25.091	33.6543	22.4773	35.5675	6.75202	8.41958	0.49147	0.872756	0.878824	0.111141	0.0109654	AT2G45610	AT2G45610	unknown protein
183	267528_at			6.33256	2.60642	1.61571	1.08472	1.26323	4.40487	0.153175	0.146863	0.0364932	0.0791787	0.400275	AT2G45650	AGL6	MADS-box protein (AGL6) ; supported by cDNA: gi_1019924_gb_M55554.1_ATHAGL6A
184	267529_at			95.8465	79.697	102.815	164.78	52.3239	50.5047	0.225407	0.588943	0.0011093	0.00171246	0.0452785	AT2G45490	AtAUR3	putative protein kinase contains a protein kinase domain profile (PDOC00100)
185	267498_at			325.971	222.93	243.904	259.463	273.202	256.405	0.000645393	0.0438594	0.12592	0.194414	0.237182	AT2G45720	AT2G45720	unknown protein
186	267499_at			145.367	139.173	303.409	550.773	556.707	215.231	0.792633	0.00196327	9.46712e-07	2.78232e-05	0.0128185	AT2G45500	AT2G45500	hypothetical protein predicted by genscan
187	267500_s_at			144.39	37.3298	27.7656	55.7854	106.556	146.687	0.000495647	0.00528667	0.377602	0.11429	0.00864299	AT2G44890///AT2G45510	CYP704A1	putative cytochrome P450
188	267501_at			477.988	367.374	124.659	150.337	270.633	431.424	0.00224585	9.1285e-06	4.8036e-08	0.0038104	0.106233	AT2G45540	AT2G45540	unknown protein
189	267502_at			29.1182	24.4078	37.4745	7.90365	15.5569	7.70413	0.729514	0.344211	0.0699436	0.0177483	0.106418	AT2G45550	CYP76C4	putative cytochrome P450
190	267503_at			444.459	455.545	81.5148	66.5013	98.7814	206.627	0.763414	1.06123e-06	1.36203e-09	5.92401e-05	5.12014e-05	AT2G45600	AT2G45600	unknown protein ; supported by full-length cDNA: Ceres:36855.
191	267504_at			366.912	388.878	497.279	488.675	395.297	292.78	0.387592	0.000883343	0.0121111	0.4508	0.00666418	AT2G45530	AT2G45530	unknown protein ;supported by full-length cDNA: Ceres:35578.
192	267505_at			289.776	68.4314	158.073	71.9373	32.5338	156.928	6.61696e-06	0.00189306	0.881076	1.78737e-05	0.0663848	AT2G45560	CYP76C1	putative cytochrome P450 ;supported by full-length cDNA: Ceres:12830.
193	267506_at			895.446	1041.47	1207.6	1682.08	2412.56	1569.49	0.00681242	0.00261792	7.53566e-06	5.68336e-06	0.00147697	AT2G45520	AT2G45520	unknown protein ;supported by full-length cDNA: Ceres:8220.
194	267507_at			1234.34	1504.92	2432.12	2394.16	3645.9	2121.37	0.00124109	0.00010755	8.04168e-05	9.07284e-06	0.00325505	AT2G45710	AT2G45710	putative ribosomal protein S27 ;supported by full-length cDNA: Ceres:18662.
195	267508_at			261.722	241.886	512.482	519.872	168.136	227.626	0.520265	2.99537e-05	8.12231e-05	0.00568612	0.741156	AT2G45700	AT2G45700	hypothetical protein predicted by genscan
196	267509_at			598.775	635.575	243.27	132.162	458.836	752.159	0.575039	7.13028e-06	3.63614e-08	0.17099	0.211861	AT2G45660	AGL20	MADS-box protein (AGL20) ; supported by full-length cDNA: Ceres: 5467.
197	267510_at			1583.16	1548.14	2948.44	4677.39	2471.72	1745.99	0.862147	0.000603222	2.88784e-07	0.00616828	0.388914	AT2G45640	SAP18	unknown protein ; supported by full-length cDNA: Ceres: 9990.
198	267511_at	LPEAT2 AT2G45670		191.264	261.857	114.167	68.2613	154.71	226.802	0.00340735	0.00213911	8.18543e-06	0.0228171	0.334888	AT2G45670	AT2G45670	unknown protein
199	267512_at			171.086	176.428	271.873	281.489	290.725	251.096	0.859479	0.00461673	0.00665309	0.00238047	0.085918	AT2G45690	SSE1	hypothetical protein predicted by genscan and genefinder; supported by cDNA: gi_4837732_gb_AF085354.1_AF085354
200	267513_at			880.534	843.224	1433.62	1609.61	677.562	632.387	0.615148	8.79297e-05	9.19213e-05	0.00551426	0.0157845	AT2G45620	AT2G45620	unknown protein ; supported by cDNA: gi_13430537_gb_AF360181.1_AF360181
201	267514_at			146.112	116.742	89.2573	108.959	101.997	131.879	0.064676	0.00524602	0.639644	0.0223928	0.504895	AT2G45630	AT2G45630	putative glycerate dehydrogenase ; supported by cDNA: gi_15724345_gb_AF412113.1_AF412113
202	267515_at			173.372	153.582	143.425	211.562	284.881	161.135	0.217108	0.0813935	0.0287094	0.00260616	0.797754	AT2G45680	AT2G45680	putative PCF2-like DNA binding protein ; supported by cDNA: gi_15810350_gb_AY056214.1_
203	267516_at			68.9168	681.423	183.192	33.7405	212.22	207.9	1.0998e-10	0.000692034	2.90763e-09	0.000612103	1.71837e-05	AT2G30520	RPT2	unknown protein
204	267517_at			819.492	7578.1	1856.11	484.677	3532.59	2710.19	1.03963e-12	2.26365e-05	9.85175e-11	1.9278e-05	4.0553e-06	AT2G30520	RPT2	unknown protein
205	267518_at			338.787	440.021	137.291	111.675	243.067	355.726	0.0175027	0.000204178	2.13095e-08	0.0868006	0.100706	AT2G30500	AT2G30500	unknown protein
206	267519_at	HSI2/VAL1 AT2G30470		156.419	205.362	151.959	214.451	273.3	180.006	0.0671381	0.895589	0.767823	0.0162081	0.481355	AT2G30470	HSI2	putative VP1/ABI3 family regulatory protein
207	267520_at			337.458	455.138	94.4904	105.455	317.696	434.64	0.000140183	1.66013e-06	5.5927e-09	0.593285	0.678145	AT2G30460	AT2G30460	putative integral membrane protein
208	267521_at			12.8915	39.8726	194.514	245.658	45.7162	29.2871	0.0169719	0.000668322	0.000643392	0.0309058	0.574958	AT2G30480	AT2G30480	hypothetical protein predicted by genfinder
209	267522_at			5.97303	5.48254	5.45998	2.55504	3.67259	7.70194	0.884993	0.904878	0.100683	0.452445	0.586863	AT2G30430	AT2G30430	hypothetical protein predicted by genscan
210	267523_at			461.892	242.056	1654.6	970.061	314.335	634.553	0.000194438	1.145e-06	7.90821e-06	0.000994588	0.000775081	AT2G30600	AT2G30600	unknown protein
211	267524_at			138.158	97.3798	315.148	222.842	72.7863	160.233	0.0171579	0.000137377	0.00030353	0.00488356	0.0159003	AT2G30600	AT2G30600	unknown protein
212	267525_at			102.755	111.097	105.174	93.0525	58.1408	79.9651	0.773601	0.941773	0.49472	0.0672733	0.242501	AT2G30560	AT2G30560	putative glycine-rich protein
213	267526_at			15997.4	16946.4	15814.5	13339.9	7094.73	9406.23	0.282843	0.89485	0.00205757	7.46884e-05	2.8272e-05	AT2G30570	PSBW	photosystem II reaction center 6.1KD protein ;supported by full-length cDNA: Ceres:34999.
214	267492_at			3114.44	2479.46	99.094	135.535	2584.4	3384.47	0.00190695	2.52836e-08	3.99696e-10	0.0761198	0.00364201	AT2G30620	AT2G30620	histone H1 ;supported by full-length cDNA: Ceres:1820.
215	267493_at			31.1945	28.2541	21.2381	22.7378	65.0896	23.101	0.817746	0.522685	0.722469	0.152347	0.60017	AT2G30400	OFP2	unknown protein
216	267494_at			2121.5	1696.58	1496.65	1608.87	950.524	1715.85	0.0017698	0.00514883	0.484267	0.000506701	0.921119	AT2G30410	KIS	TCP1-chaperonin cofactor A isolog ;supported by full-length cDNA: Ceres:1853.
217	267495_at			203.925	115.709	9.81912	3.11571	23.6508	105.746	0.000227571	8.78036e-05	1.86137e-08	0.000131715	0.631572	AT2G30420	ETC2	myb-like protein isolog
218	267496_at			283.885	446.339	423.811	514.683	1236.67	771.144	0.00263574	0.0447445	0.303096	0.00014922	0.00357326	AT2G30550	AT2G30550	putative lipase ; supported by full-length cDNA: Ceres: 207043.
219	267497_at			274.414	336.743	287.734	129.706	31.206	256.702	0.0418408	0.660595	6.26281e-05	0.00171444	0.164397	AT2G30540	AT2G30540	putative glutaredoxin ;supported by full-length cDNA: Ceres:39560.
220	267467_at			146.056	201.789	188.672	332.615	356.539	165.585	0.00503136	0.0601597	0.000517284	0.000477202	0.162376	AT2G30580	DRIP2	putative C3HC4 zinc finger protein ; supported by cDNA: gi_15010633_gb_AY045618.1_
221	267468_at			333.986	421.721	314.188	261.871	582.172	414.217	0.0311275	0.660595	0.00175399	0.00325869	0.913412	AT2G30530	AT2G30530	unknown protein ; supported by cDNA: gi_15450620_gb_AY052678.1_
222	267469_at			306.58	335.543	167.08	166.28	579.587	377.498	0.360231	0.00161724	0.00399639	0.0014414	0.238218	AT2G30590	WRKY21	unknown protein ; supported by cDNA: gi_13507098_gb_AF272747.1_AF272747
223	267470_at			916.562	2919.09	946.978	674.214	2852.66	2550.13	4.99178e-10	0.721174	2.94623e-08	5.07502e-06	0.229011	AT2G30490	C4H	cinnamate-4-hydroxylase molecular marker C4H (GB:U71080); supported by cDNA: gi_1773288_gb_U71081.1_ATU71081
224	267471_at			3017.74	2243.39	1901.29	1291	1189.39	1769.1	0.00234188	0.000735193	0.000163603	8.62415e-05	0.0809784	AT2G30390	FC2	putative ferrochelatase precusor ; supported by cDNA: gi_16226930_gb_AF428371.1_AF428371
225	267472_at			68.2155	88.5198	36.5225	21.3204	108.508	104.912	0.376402	0.192278	0.00192453	0.24487	0.441163	AT2G02850	ARPN	putative basic blue protein (plantacyanin) ; supported by full-length cDNA: Ceres: 10750.
226	267473_at			53.1831	38.2283	103.535	225.639	54.4917	37.7772	0.42125	0.00523299	0.00152521	0.930626	0.985972	AT2G02750	AT2G02750	hypothetical protein predicted by genefinder and genscan
227	267474_at			451.623	385.805	345.01	198.534	437.168	510.75	0.114008	0.0258337	0.00038623	0.793531	0.0330939	AT2G02740	WHY3	hypothetical protein predicted by genscan
228	267475_at			132.118	140.165	150.189	225.815	376.771	178.018	0.651549	0.471854	0.000907496	0.000173595	0.0345632	AT2G02730	AT2G02730	expressed protein ; supported by full-length cDNA: Ceres: 93828.
229	267476_at			10.2191	9.13339	6.28575	6.41989	2.0762	8.71287	0.88825	0.57541	0.570542	0.0794616	0.949488	AT2G02720	AT2G02720	putative pectate lyase
230	267477_at			622.872	617.887	1710.67	1114.96	1085.67	825.609	0.942503	7.35898e-06	0.000529918	0.0205334	0.0352983	AT2G02710	PLPB	putative receptor-like protein kinase
231	267478_at			9.00841	8.3645	12.7836	3.03575	17.3224	8.55051	0.935566	0.744816	0.168066	0.469365	0.980889	AT2G02700	AT2G02700	hypothetical protein predicted by genscan
232	267479_at			5.81205	6.53968	16.6794	6.04769	6.05542	2.60908	0.868423	0.101974	0.925308	0.950107	0.195398	AT2G02690	AT2G02690	hypothetical protein
233	267480_at			14.2387	12.1011	15.991	18.9813	5.88068	10.0677	0.806357	0.844505	0.456126	0.227391	0.833574			putative retroelement pol polyprotein
234	267481_at			269.51	279.935	148.679	41.8543	44.6978	160.042	0.680395	7.60502e-05	5.32443e-08	4.08246e-05	0.0322466	AT2G02780	AT2G02780	putative receptor-like protein kinase
235	267482_s_at	HACPS AT3G11470		117.016	230.904	67.7263	111.17	124.114	101.943	2.34816e-05	0.0106261	7.83088e-05	0.746088	0.000126298	AT2G02770///AT3G11470	AT3G11470	unknown protein
236	267483_at			317.685	143.076	3067.25	2088.14	435.473	365.187	0.000113845	8.48374e-07	4.09983e-08	0.0545418	0.00627731	AT2G02810	UTR1	unknown protein ;supported by full-length cDNA: Ceres:35441.
237	267484_at			6483.47	2672.96	10758.9	11706.7	2587.83	3685.58	2.62513e-10	0.000733994	9.14836e-10	5.9248e-06	0.00824636	AT2G02760	ATUBC2	E2, ubiquitin-conjugating enzyme 2 (UBC2) identical to gi:2689242, SP:P42745; supported by cDNA: gi_12083309_gb_AF332451.1_AF332451
238	267485_at			33.2721	39.4451	28.1709	19.2353	5.73894	24.4378	0.565389	0.710623	0.0394363	0.036758	0.115797	AT2G02820	MYB88	putative MYB family transcription factor ; supported by cDNA: gi_15375278_gb_AF175994.2_AF175994
239	267486_at			1324.52	1291.99	1911.79	1979.73	1253.92	901.696	0.667546	0.000352722	1.31861e-05	0.511696	0.00364204	AT2G02800	APK2B	putative protein kinase contains a protein kinase domain profile (PDOC00100); supported by cDNA: gi_2852448_dbj_D88207.1_D88207
240	267487_at			6.1926	5.50336	3.74899	4.16876	2.08177	4.04977	0.854451	0.386466	0.623385	0.0544894	0.648687			putative non-LTR retroelement reverse transcriptase
241	267488_at			299.363	259.75	53.5936	35.6805	170.814	215.134	0.227612	3.3419e-05	1.63616e-06	0.0233038	0.159253	AT2G19110	HMA4	putative cadmium-transporting ATPase T20K24.13 has been merged with T20K24.12 per suggestion of Dr. Kristian Axelsen (axe@biobase.dk)
242	267489_s_at			121.228	122.902	130.323	295.603	188.817	126.121	0.945384	0.741093	0.00017896	0.0298404	0.904906	AT2G19120///AT4G30100	AT2G19120///AT4G30100	putative DNA2-NAM7 helicase family protein
243	267490_at			209.345	145.316	128.738	172.468	271.295	149.094	0.0156575	0.00753367	0.291717	0.172136	0.918323	AT2G19130	AT2G19130	putative receptor-like protein kinase
244	267491_at			8.53322	9.51575	12.413	12.2042	4.77198	6.4892	0.813071	0.390795	0.554634	0.245164	0.442901			unknown protein predicted by genscan
245	267464_at			27.3467	28.0773	12.247	32.4691	11.6662	35.6079	0.961782	0.126066	0.844509	0.0803596	0.689053	AT2G19150	AT2G19150	putative pectinesterase
246	267465_at			374.263	204.046	130.379	137.386	82.2692	279.074	6.73894e-06	0.000270661	0.0081612	1.226e-05	0.028613	AT2G19170	SLP3	subtilisin-like serine protease contains similarity to meiotic serine proteinase TMP GI:6468325 from [Lycopersicon esculentum]
247	267466_at			16.1274	31.105	26.9989	32.7461	7.45016	12.4029	0.300287	0.361475	0.951523	0.194327	0.310475	AT2G19010	AT2G19010	putative GDSL-motif lipase/hydrolase similar to APG proteins; pFAM domain PF00657
248	267436_at			15.1288	10.4446	3.99616	7.07827	14.7674	61.1334	0.636763	0.0483735	0.642053	0.974355	0.0393578	AT2G19190	FRK1	putative receptor-like protein kinase
249	267437_at			8.87663	24.9693	3.23735	5.5336	9.04897	7.36141	0.0369878	0.0603686	0.0199636	0.981903	0.0421462	AT2G19200		hypothetical protein predicted by genefinder
250	267438_at			13.798	14.7922	26.983	35.0172	17.2111	18.0314	0.931498	0.348856	0.165761	0.774593	0.796617	AT2G19050	AT2G19050	putative GDSL-motif lipase/hydrolase similar to APG proteins; pFAM domain PF00657
251	267439_at			9.83221	22.8922	53.4856	18.416	6.8299	13.6724	0.15297	0.0400985	0.731011	0.672218	0.481175	AT2G19060	AT2G19060	putative GDSL-motif lipase/hydrolase similar to APG proteins; pFAM domain PF00657
252	267440_at			37.6668	24.4559	10.1485	9.96	6.1861	8.51581	0.580805	0.275198	0.169198	0.0598787	0.158143	AT2G19070	SHT	putative anthranilate N-hydroxycinnamoyl/benzoyltransferase
253	267441_at			4.1222	3.4478	4.09232	4.89015	1.78855	2.57976	0.51807	0.981547	0.194193	0.00687386	0.39144	AT2G19210	AT2G19210	putative receptor-like protein kinase
254	267442_at			509.251	509.749	889.703	951.311	1051.19	589.618	0.993438	0.00108591	5.65085e-05	0.000602139	0.209651	AT2G19080	AT2G19080	unknown protein ;supported by full-length cDNA: Ceres:37338.
255	267443_at			6.65979	8.47275	22.5976	7.2395	11.6052	18.0386	0.701531	0.155168	0.776536	0.564947	0.1313	AT2G19000	AT2G19000	hypothetical protein predicted by genefinder;supported by full-length cDNA: Ceres:248560.
256	267444_at			278.783	303.596	322.593	314.809	438.118	273.665	0.591081	0.378693	0.813727	0.0161387	0.528589	AT2G19180	AT2G19180	hypothetical protein predicted by genscan;supported by full-length cDNA: Ceres:39441.
257	267445_at			106.424	86.2953	57.6291	70.9934	166.682	105.735	0.184666	0.0267962	0.251886	0.0205909	0.418796	AT2G33680	AT2G33680	hypothetical protein predicted by genscan and genefinder, similar to GP|1402883|gnl|PID|e248504|X98130
258	267446_s_at			455.846	526.699	535.377	546.794	832.642	740.372	0.14704	0.207713	0.748351	0.000963262	0.0148591	AT1G28350///AT2G33840	AT1G28350///AT2G33840	putative tyrosyl-tRNA synthetase
259	267447_at			3.10947	3.84371	4.04988	4.35195	3.42345	2.44006	0.674268	0.473322	0.834428	0.87881	0.431327	AT2G33870	ArRABA1h	putative GTP-binding protein
260	267448_at			149.509	231.164	277.337	379.519	399.379	233.839	0.000268734	0.000319464	0.000575496	0.000102165	0.943579	AT2G33700	AT2G33700	putative protein phosphatase 2C
261	267449_at			3.21204	3.3386	1.95464	2.80789	1.71418	2.79847	0.968758	0.584131	0.83922	0.461289	0.85226	AT2G33690	AT2G33690	hypothetical protein predicted by genscan and genefinder
262	267450_at			28.3858	35.6833	27.1243	26.8898	25.1638	27.2971	0.649008	0.952685	0.584625	0.77358	0.635066	AT2G33720	AT2G33720	hypothetical protein predicted by genscan and genefinder
263	267451_at			11.2131	8.82326	14.3127	2.19508	4.9709	5.21708	0.821289	0.865411	0.0452005	0.51551	0.579989	AT2G33710	AT2G33710	putative AP2 domain transcription factor
264	267452_at			453.394	280.146	166.598	96.2645	45.7273	369.909	6.49828e-05	3.44266e-05	5.04759e-06	0.00101843	0.0761581	AT2G33860	ETT	auxin response transcription factor 3 (ETTIN/ARF3) identical to GB:AF007788; supported by cDNA: gi_12484198_gb_AF336917.1_AF336917
265	267453_at			58.7569	73.1865	52.8927	46.2546	33.1507	43.2111	0.314951	0.725664	0.0461904	0.0743456	0.0258484	AT2G33880	HB-3	putative homeodomain transcription factor
266	267454_at			974.465	934.196	1070.39	1688.95	2596.97	1305.43	0.47696	0.245391	1.0675e-06	3.98923e-05	0.00306006	AT2G33730	AT2G33730	putative U5 small nuclear ribonucleoprotein, an RNA helicase
267	267455_at			112.465	108.859	85.3413	118.969	127.214	114.501	0.902638	0.0832843	0.758793	0.420021	0.886001	AT2G33760	AT2G33760	hypothetical protein predicted by genscan and genefinder, similar to GP|1402883|gnl|PID|e248504|X98130
268	267456_at			273.742	441.631	237.937	196.03	190.781	192.652	0.000257721	0.428477	2.91145e-05	0.0479142	0.000318497	AT2G33770	PHO2	E2, ubiquitin-conjugating enzyme, putative
269	267457_at			35.7636	25.6867	20.6494	34.7155	17.0116	22.3063	0.619315	0.345988	0.65573	0.208282	0.860776	AT2G33790	AGP30	putative proline-rich protein
270	267458_at			10.5413	26.6125	13.1198	25.7439	14.292	17.6764	0.223519	0.849104	0.968658	0.720697	0.635399	AT2G33670	MLO5	similar to Mlo proteins from H. vulgare ; supported by cDNA: gi_14091579_gb_AF369566.1_AF369566
271	267459_at			1891.27	2080.89	733.138	388.945	115.649	324.934	0.591056	0.0020005	5.33456e-08	9.85844e-05	2.27837e-05	AT2G33850	AT2G33850	unknown protein ;supported by full-length cDNA: Ceres:101081.
272	267460_at			709.442	413.01	192.569	137.816	64.5783	353.512	7.30536e-05	1.65921e-06	2.40515e-06	0.000161134	0.546684	AT2G33810	SPL3	putative squamosa-promoter binding protein ;supported by full-length cDNA: Ceres:10375.
273	267461_at			7822.46	65.7299	959.761	1784.6	126.814	1271.72	2.26339e-12	1.35648e-06	5.82092e-08	2.39234e-07	2.22253e-06	AT2G33830	AT2G33830	putative auxin-regulated protein ;supported by full-length cDNA: Ceres:1711.
274	267462_at			266.934	220.624	571.508	430.96	168.522	319.108	0.108205	0.000799724	4.20593e-05	0.0594609	0.0341917	AT2G33735	AT2G33735	Expressed protein ; supported by full-length cDNA: Ceres: 269036.
275	267463_at			803.172	657.789	856.822	991.525	1177.95	821.618	0.000641049	0.506801	3.61419e-05	0.0052688	0.0105472	AT2G33845	AT2G33845	Expressed protein ; supported by full-length cDNA: Ceres: 32001.
276	267435_at			11972.6	9451.64	13998.6	13237	5015.6	6200.02	0.000190054	0.0641062	0.000137799	4.86581e-05	0.00462517	AT2G33800	AT2G33800	30S ribosomal protein S5 ; supported by full-length cDNA: Ceres: 38063.
277	267404_at			19.9734	23.4638	35.1878	70.4524	51.0582	14.218	0.817746	0.428337	0.0396661	0.177755	0.493954	AT2G33980	atnudt22	hypothetical protein predicted by genefinder; supported by cDNA: gi_15293224_gb_AY051046.1_
278	267405_at			1040.49	1039.82	5267.3	5488.15	926.795	1448.89	0.995822	9.93054e-07	1.06722e-08	0.280786	0.0419789	AT2G33740	CUTA	putative related to microbial divalent cation tolerance proteins ; supported by cDNA: gi_12963360_gb_AF327524.1_AF327524
279	267406_at			204.879	182.491	348.435	444.482	205.385	193.639	0.179951	0.00190516	8.17117e-08	0.988014	0.625782	AT2G34780	MEE22	unknown protein
280	267407_at			18.3317	24.6478	53.5867	27.7916	18.1567	22.3537	0.632553	0.188106	0.800883	0.991449	0.871774	AT2G34880	MEE27	unknown protein
281	267408_at			12.1656	24.7071	17.9872	5.26068	6.43006	5.9156	0.347059	0.679537	0.0383105	0.438269	0.100498	AT2G34890	AT2G34890	putative CTP synthase
282	267409_at			29.4286	14.2069	16.8899	10.6513	7.96437	11.3372	0.169936	0.208042	0.684014	0.0176989	0.778384	AT2G34910	AT2G34910	hypothetical protein predicted by genefinder
283	267410_at			107.434	130.636	41.6746	13.9441	64.4701	81.5268	0.0916414	0.00365126	0.000156089	0.0129585	0.0165445	AT2G34920	EDA18	hypothetical protein predicted by genscan
284	267411_at			67.7683	54.8801	15.889	45.0357	154.452	297.473	0.334315	0.00420494	0.438282	0.00550239	0.000355569	AT2G34930	AT2G34930	putative disease resistance protein
285	267412_at			79.8067	74.2201	56.4674	60.3811	89.8913	45.3288	0.784593	0.111065	0.449152	0.491078	0.116475	AT2G34940	VSR5	putative vacuolar sorting receptor
286	267413_at			80.5109	132.257	94.5084	88.2066	48.9502	64.3926	0.0112933	0.615163	0.0198231	0.339399	0.0121781	AT2G34960	CAT5	putative amino acid transporter
287	267414_at			68.3841	65.9313	47.3944	48.809	78.2016	81.1826	0.866167	0.0212161	0.303318	0.234845	0.406581	AT2G34790	MEE23	putative berberine bridge enzyme
288	267415_at			430.118	456.85	448.108	824.408	959.299	635.02	0.295299	0.689565	1.26122e-06	1.29405e-05	0.000787273	AT2G34970	AT2G34970	putative translation initiation factor eIF-2B epsilon subunit
289	267416_at			42.7292	52.7991	14.6738	28.1056	19.8399	21.7073	0.629456	0.115911	0.14157	0.076507	0.173554	AT2G34980	SETH1	putative phosphatidylinositol-glycan synthase
290	267417_at			22.5328	6.93908	7.50684	19.2356	17.4088	3.32007	0.0101035	0.0657714	0.0180143	0.69723	0.110089	AT2G34990	AT2G34990	putative RING zinc finger protein
291	267418_at			7.14948	12.783	11.0563	13.1923	16.0872	4.78656	0.335367	0.614463	0.961104	0.23502	0.193136	AT2G35000	AT2G35000	putative RING zinc finger protein
292	267419_at			690.007	613.33	628.211	464.742	698.692	706.155	0.0859562	0.413257	0.0071013	0.906924	0.14865	AT2G35010	ATO1	putative thioredoxin
293	267420_at			72.4627	41.8484	15.956	60.8582	149.286	79.4711	0.0747956	0.0485538	0.348833	0.00126358	0.149307	AT2G35030	AT2G35030	hypothetical protein predicted by grail
294	267421_at			1045.37	1411.84	1031.92	1061.02	1653.55	1727.58	1.35776e-05	0.889069	0.00145315	0.00321067	0.0487052	AT2G35040	AT2G35040	putative phosphoribosylaminoimidazolecarboxamide formyltransferase
295	267422_at			1317.24	990.367	920.512	874.873	836.909	885.958	0.000217738	0.0010207	0.145848	0.000793518	0.227556	AT2G35050	AT2G35050	putative protein kinase contains a protein kinase domain profile (PDOC00100)
296	267423_at			268.45	674.209	173.508	144.812	639.391	898.863	4.06599e-08	0.00255502	2.2422e-08	0.000197743	0.0245212	AT2G35060	KUP11	putative potassium transporter
297	267424_at			1.36306	4.05087	4.75927	1.06237	1.94549	2.61893	0.138448	0.199505	0.115876	0.558182	0.685878	AT2G34800	AT2G34800	hypothetical protein predicted by genscan
298	267425_at			288.474	307.548	152.283	136.282	561.585	615.731	0.708408	0.000225547	0.000312379	0.0114823	0.00321934	AT2G34810	AT2G34810	putative berberine bridge enzyme
299	267426_at			2.35827	4.73845	3.56984	2.69008	4.81364	4.70876	0.0437903	0.305578	0.132563	0.246189	0.991013	AT2G34820	AT2G34820	hypothetical protein predicted by genscan
300	267427_at			8.57758	6.45915	4.52874	3.04213	4.92576	10.6864	0.673891	0.39509	0.187701	0.583953	0.496572	AT2G34830	WRKY35	putative WRKY-type DNA binding protein ; supported by cDNA: gi_15384228_gb_AF404863.1_AF404863
301	267428_at			221.024	190.364	274.457	296.545	302.236	238.406	0.103513	0.0370578	0.00335085	0.0149772	0.0646246	AT2G34840	AT2G34840	putative coatomer epsilon subunit
302	267429_at			32.7784	55.8802	11.9364	22.6976	53.1093	47.7935	0.13675	0.108181	0.0391246	0.344042	0.671663	AT2G34850	MEE25	putative UDP-galactose-4-epimerase
303	267430_at			6092.17	5874.63	7130.37	7551.27	4172.07	4307.01	0.720749	0.195599	0.0105366	0.00862817	0.00719414	AT2G34860	EDA3	unknown protein
304	267431_at			4.77619	6.26182	4.89332	6.40009	1.85385	5.27483	0.688587	0.970593	0.979194	0.114048	0.849845	AT2G34870	MEE26	unknown protein ;supported by full-length cDNA: Ceres:29605.
305	267432_at			791.94	781.292	175.533	214.894	355.952	433.923	0.874219	2.02883e-07	2.65389e-07	0.000107558	0.000310207	AT2G35020	GlcNA.1UT2	putative UDP-N-acetylglucosamine pyrophosphorylase ;supported by full-length cDNA: Ceres:5509.
306	267433_at			251.051	243.082	317.366	206.132	211.58	202.171	0.883042	0.342971	0.31315	0.442165	0.324299	AT2G26350	PEX10	putative peroxisome assembly protein PER8 ; supported by full-length cDNA: Ceres: 31774.
307	267434_at			158.767	144.189	135.764	94.1344	109.775	159.606	0.466697	0.369472	0.0189273	0.0541085	0.484852	AT2G26260	AT3BETAHSD/D2	3-beta-hydroxysteroid dehydrogenase
308	267400_at			1273.16	917.309	685.989	827.841	1219.46	1134.28	3.68959e-05	8.69321e-05	0.183789	0.751886	0.0238711	AT2G26240	AT2G26240	unknown protein
309	267401_at			292.851	218.658	127.113	66.8127	214.127	177.162	0.0185392	2.17054e-05	2.9192e-05	0.00431482	0.242582	AT2G26210	AT2G26210	unknown protein
310	267402_at			197.148	209.593	87.8241	56.0099	52.4542	101.359	0.688354	0.0027693	1.49479e-06	3.90246e-05	0.000504798	AT2G26180	IQD6	putative SF16 protein {Helianthus annuus}
311	267403_at			6.45999	10.4862	15.6683	6.58132	2.39448	7.08125	0.552101	0.362504	0.548518	0.279876	0.629592	AT2G26320	AGL33	MADS-box protein (AGL33)
312	267372_at			8.63876	6.32554	8.8298	4.43351	33.8054	15.7121	0.687152	0.982749	0.548646	0.133399	0.195519	AT2G26290	ARSK1	putative protein kinase contains a protein kinase domain profile (PDOC00100)
313	267373_at			917.988	1005.55	568.18	592.122	1388.64	868.965	0.0796163	0.000116149	3.23282e-05	0.000581597	0.0986238	AT2G26280	CID7	unknown protein
314	267374_at			986.37	697.812	420.331	345.822	1211.86	975.325	0.000337994	1.77127e-05	8.26407e-05	0.0287402	0.014149	AT2G26230	AT2G26230	putative uricase subunit similar to nodulin-35; identical to GB:Y11120;supported by full-length cDNA: Ceres:38538.
315	267375_at			501.493	385.916	634.605	1379.26	1520.58	600.017	0.00390301	0.0500836	8.42451e-08	1.75967e-05	0.00386685	AT2G26300	GP ALPHA 1	G protein alpha subunit 1 (GPA1) identical to GB:M32887; supported by cDNA: gi_14326501_gb_AF385704.1_AF385704
316	267376_at			1708.38	1472.39	679.279	433.949	285.086	1072.27	0.0421708	2.55708e-05	1.08522e-06	0.000680074	0.014092	AT2G26330	ER	putative receptor-like protein kinase, ERECTA identical to GB:U47029 and GB:D83257; contains a protein kinase domain profile (PDOC00100); contains LRR Leucine Rich Repeat domains; supported by cDNA: gi_14334873_gb_AY035110.1_
317	267377_at			1735.23	1936.51	1178.91	301.73	1289.19	1749.74	0.0573164	0.00211442	4.41801e-08	0.00333933	0.207441	AT2G26250	KCS10	beta-ketoacyl-CoA synthase (FIDDLEHEAD) identical to GB:AJ010713; contains a chalcone and stilbene synthase active site (PF00195); supported by cDNA: gi_14517455_gb_AY039563.1_
318	267378_at			345.656	136.259	557.808	574.365	497.195	362.027	8.44682e-10	0.000138979	3.00863e-09	0.00548643	2.64791e-06	AT2G26200	AT2G26200	hypothetical protein
319	267379_at			1985.64	1902.44	2256.05	2107.94	822.236	1523.58	0.489049	0.113763	0.199299	0.000370572	0.0510521	AT2G26340	AT2G26340	unknown protein ; supported by cDNA: gi_13899086_gb_AF370538.1_AF370538
320	267380_at			183.011	504.756	55.5087	21.4563	602.889	294.46	1.07881e-08	0.00144776	2.80285e-09	0.000426094	0.000321872	AT2G26170	CYP711A1	putative thromboxane-A synthase ; supported by cDNA: gi_15810029_gb_AY054283.1_
321	267381_at			406.726	286.202	206.642	133.737	360.23	213.686	0.0010942	0.000201469	4.45097e-05	0.333664	0.0383823	AT2G26190	AT2G26190	unknown protein ; supported by cDNA: gi_16930468_gb_AF419588.1_AF419588
322	267382_at			440.04	280.375	103.384	75.8087	279.965	453.083	0.000416165	2.19694e-05	2.29003e-07	0.107108	0.000559296	AT2G44300	AT2G44300	unknown protein
323	267383_at			917.26	538.071	210.145	145.882	829.86	643.572	8.12171e-07	1.51766e-05	1.74425e-08	0.342071	0.0414467	AT2G44360	AT2G44360	unknown protein
324	267384_at			6.69293	2.97358	3.22498	7.27045	2.10242	6.73414	0.0463446	0.292556	0.083155	0.068821	0.00345865	AT2G44370	AT2G44370	unknown protein highly similar to GP|2435515|AF024504
325	267385_at			21.6034	30.6924	28.5221	22.5363	18.351	23.8219	0.450651	0.446139	0.591475	0.643573	0.677945	AT2G44380	AT2G44380	unknown protein highly similar to GP|2435515|AF024504
326	267386_at			116.614	117.46	42.5467	64.2946	91.4562	85.0287	0.972842	0.0165388	0.000833582	0.3893	0.0631355	AT2G44430	AT2G44430	unknown protein
327	267387_at			226.16	223.313	144.5	125.336	187.349	159.297	0.917602	0.00838926	2.28587e-05	0.219594	0.0036943	AT2G44440	AT2G44440	hypothetical protein predicted by genscan
328	267388_at			130.656	66.8835	28.7385	20.8385	19.8451	209.181	0.000914549	0.000138786	0.00129167	3.93867e-05	0.000763998	AT2G44450	BGLU15	putative beta-glucosidase
329	267389_at			76.2955	54.8638	9.54486	20.3808	84.2084	62.2116	0.0383776	2.05992e-05	0.00111557	0.576419	0.671897	AT2G44460	BGLU28	putative beta-glucosidase
330	267390_at			11.6145	21.2842	22.4982	23.723	4.40998	15.5013	0.276278	0.277322	0.863345	0.230878	0.642781	AT2G44470	BGLU29	putative beta-glucosidase
331	267391_at			12.6992	4.51264	5.87438	2.38518	8.36877	11.6641	0.0366323	0.382517	0.0549866	0.705924	0.073937	AT2G44480	BGLU17	putative beta-glucosidase
332	267392_at			3845.91	2370.88	864.764	316.787	2194.62	2204.43	0.000132745	3.4621e-06	1.14062e-08	0.00338053	0.654425	AT2G44490	PEN2	putative beta-glucosidase
333	267393_at			96.8953	91.416	170.993	360.407	233.148	142.028	0.806219	0.0183556	1.76052e-05	0.00205327	0.0717867	AT2G44500	AT2G44500	similar to axi 1 protein from Nicotiana tabacum
334	267394_s_at			13.7828	8.53364	4.14707	8.44307	9.55547	3.79291	0.461975	0.129465	0.989152	0.71463	0.207525	AT2G44540///AT2G44550	AtGH9B9	putative cellulase
335	267395_at			4.42431	7.90785	2.49126	19.3578	9.12105	6.93832	0.418614	0.204556	0.296973	0.170837	0.916327	AT2G44250	AT2G44250	unknown protein
336	267396_at			277.983	279.047	273.156	348.705	580.408	438.076	0.972925	0.895589	0.0234476	0.000143531	0.00580432	AT2G44270	ROL5	hypothetical protein predicted by grail and genscan
337	267397_at			181.62	126.38	297.379	504.541	194.406	154.374	0.00620902	0.00476234	8.1197e-07	0.658952	0.180656	AT1G76170	AT1G76170	hypothetical protein predicted by genscan+
338	267398_at			3.56925	2.3397	1.83566	2.70909	3.90357	3.28328	0.516273	0.475694	0.733599	0.936051	0.603154	AT2G44560	AtGH9B11	putative glucanase
339	267399_at			6.17216	3.12818	5.27196	55.7131	7.34112	2.89958	0.213592	0.866542	9.86671e-07	0.873663	0.888008	AT2G44195	AT2G44195	hypothetical protein predicted by genscan
340	267365_at			631.029	648.322	1012.91	864.779	811.685	456.482	0.769672	0.000997458	0.0116798	0.0419813	0.00437427	AT2G44530	AT2G44530	putative phosphoribosyl pyrophosphate synthetase
341	267366_at			4195.15	2184.5	2061.5	1799.37	2694.92	2712.94	7.61545e-10	1.81472e-05	0.00477553	0.000298293	0.0167191	AT2G44310///AT5G22830	ATMGT10	unknown protein ;supported by full-length cDNA: Ceres:26701.
342	267367_at			1774.05	2423.46	1706.79	698.799	841.149	1527.64	6.4598e-07	0.541527	4.79203e-08	0.00806159	1.86936e-05	AT2G44210	AT2G44210	unknown protein ;supported by full-length cDNA: Ceres:39057.
343	267368_at			1626.49	1723.19	1302.03	1253.55	2448.82	2778.54	0.361404	0.00717912	0.000689816	0.000658716	0.000593734	AT2G44350	ATCS	citrate synthase similar to GB:X17528, 10 possible frameshifts in that submission.;supported by full-length cDNA: Ceres:16528.
344	267369_at			147.362	120.913	54.4991	38.9283	153.517	141.034	0.416557	0.002317	0.000832793	0.856847	0.623207	AT2G44420	AT2G44420	unknown protein ;supported by full-length cDNA: Ceres:21043.
345	267370_at			828.62	892.476	300.985	420.392	446.086	803.51	0.186239	2.39748e-06	1.26251e-07	0.00471067	0.201445	AT2G44525	AT2G44525	unknown protein ;supported by full-length cDNA: Ceres:8402.
346	267371_at			92.284	112.48	168.268	232.01	589.755	282.103	0.429211	0.030759	0.00726315	6.62902e-05	0.0046827	AT2G44510	AT2G44510	Expressed protein ; supported by cDNA: gi_15010573_gb_AY045588.1_
347	267341_at			341.4	320.801	512.337	851.794	840.852	392.467	0.533856	0.00144994	7.64087e-07	0.000136515	0.0954807	AT2G44200	AT2G44200	hypothetical protein predicted by genscan; supported by cDNA: gi_15010703_gb_AY045653.1_
348	267342_at			597.394	515.109	1274.96	1155.47	783.075	665.947	0.0196161	1.29353e-05	1.80636e-07	0.00974788	0.00789709	AT2G44520	COX10	putative heme A:farnesyltransferase ; supported by cDNA: gi_15028298_gb_AY045952.1_
349	267343_at			80.5991	71.3423	29.1757	4.51103	16.1816	45.7255	0.339258	0.00121914	4.33781e-08	0.000300655	0.00772694	AT2G44260	AT2G44260	hypothetical protein predicted by grail; supported by cDNA: gi_15293038_gb_AY050953.1_
350	267344_at			333.234	502.247	84.4063	61.1292	105.604	280.074	1.31133e-05	9.63099e-05	3.79455e-08	0.000295804	7.9315e-05	AT2G44230	AT2G44230	hypothetical protein predicted by genefinder; supported by cDNA: gi_15450386_gb_AY052294.1_
351	267345_at			3.88029	8.26565	4.89529	4.57262	3.52572	10.9612	0.161767	0.799443	0.280984	0.887666	0.75166	AT2G44240	AT2G44240	unknown protein ; supported by cDNA: gi_16226494_gb_AF428414.1_AF428414
352	267346_at			443.875	502.085	546.126	460.274	413.808	350.85	0.223348	0.06121	0.470868	0.589723	0.0149985	AT2G39940	COI1	coronatine-insensitive 1 (COI1), AtFBL2 identical to LRR-containing F-box protein GI:3158394 from [Arabidopsis thaliana]
353	267347_at			207.627	291.327	378.199	318.734	174.388	196.926	0.0124916	0.00311438	0.535332	0.339602	0.0383823	AT2G39950	AT2G39950	hypothetical protein predicted by genefinder and genscan
354	267348_at			493.871	701.413	504.606	395.62	1260.5	989.438	0.052788	0.897894	0.0161277	0.000967799	0.213421	AT2G39960	AT2G39960	unknown protein
355	267349_at			239.331	266.154	206.178	186.069	825.744	892.566	0.396104	0.3698	0.0163275	3.79893e-05	2.87756e-05	AT2G40010	AT2G40010	60S acidic ribosomal protein P0
356	267350_at			74.2403	84.2414	27.5932	41.4304	94.248	69.3811	0.480893	0.0316125	0.010037	0.21219	0.387267	AT2G40030	NRPD1B	putative DNA-directed RNA polymerase II subunit
357	267351_at			195.394	126.791	62.3721	94.1546	143.141	128.827	0.00445555	0.000227366	0.0771751	0.121172	0.938836	AT2G40030	NRPD1B	unknown protein
358	267352_at			4.94885	8.18342	8.84352	3.99215	5.18213	4.98475	0.416016	0.537746	0.224373	0.943804	0.583654	AT2G40050	AT2G40050	hypothetical protein predicted by genscan
359	267353_at			389.633	305.196	250.433	279.601	226.668	246.794	0.0158732	0.00538148	0.380643	0.00392548	0.177107	AT2G40070	AT2G40070	En/Spm-like transposon protein related to En/Spm transposon family of maize
360	267354_at			162.619	176.1	114.85	86.524	53.2467	96.7592	0.665565	0.0443783	0.00344251	0.000346977	0.02728	AT2G39880	MYB25	putative MYB family transcription factor ; supported by cDNA: gi_5823308_gb_AF175988.1_AF175988
361	267355_at			1617.28	221.995	360.097	329.814	99.6794	913.047	4.00932e-11	1.06123e-06	0.014262	1.38735e-05	7.8002e-06	AT2G39900	AT2G39900	putative LIM-domain protein
362	267356_at			1044.29	790.193	975.234	378.07	207.332	742.475	0.000552045	0.330165	1.59905e-05	0.000177253	0.592419	AT2G39930	ISA1	putative isoamylase
363	267357_at			185.96	347.986	430.365	455.464	518.573	253.967	0.00381127	0.0137081	0.287976	0.000526468	0.268661	AT2G40000	HSPRO2	putative nematode-resistance protein ;supported by full-length cDNA: Ceres:35056.
364	267358_at			450.888	510.909	742.594	667.362	212.26	364.151	0.116784	0.00011818	0.0136498	0.000482785	0.00947658	AT2G39890	PROT1	proline transporter 1 ;supported by full-length cDNA: Ceres:39048.
365	267359_at			291.759	391.693	171.136	134.907	159.211	123.015	0.000553295	0.00149222	5.31483e-08	0.00120106	2.51301e-06	AT2G40020	AT2G40020	hypothetical protein predicted by genefinder;supported by full-length cDNA: Ceres:32440.
366	267360_at			1763.87	1658.98	2010.92	2324.72	2218.71	1476.1	0.333457	0.140729	0.000186151	0.0459109	0.178725	AT2G40060	AT2G40060	unknown protein ;supported by full-length cDNA: Ceres:5046.
367	267361_at			668.107	14.4453	510.137	159.451	55.1908	243.352	3.4089e-08	0.0024172	0.000203812	2.43461e-06	0.000201311	AT2G39920	AT2G39920	hypothetical protein predicted by genscan;supported by full-length cDNA: Ceres:33701.
368	267362_at			156.121	171.506	147.327	126.514	225.967	209.605	0.345229	0.633051	0.0102575	0.00749353	0.119432	AT2G39910	AT2G39910	hypothetical protein predicted by genefinder;supported by full-length cDNA: Ceres:155438.
369	267363_at	PXN/PMP38/APEM3 AT2G39970		438.885	418.183	502.802	395.167	573.688	562.462	0.609818	0.0635574	0.608592	0.0169152	0.019537	AT2G39970	AT2G39970	putative peroxisomal membrane carrier protein ;supported by full-length cDNA: Ceres:5504.
370	267364_at			3277.24	40.4455	497.999	1577.07	260.424	187.56	8.34613e-12	4.08822e-07	2.2422e-08	7.42578e-07	0.00178305	AT2G40080	ELF4	unknown protein ;supported by full-length cDNA: Ceres:9398.
371	267337_at			172.067	383.625	54.2605	123.31	236.898	156.062	5.35629e-07	3.34001e-05	4.46321e-07	0.23357	9.60448e-05	AT2G39980	AT2G39980	putative anthocyanin 5-aromatic acyltransferase ; supported by cDNA: gi_13937225_gb_AF372968.1_AF372968
372	267338_at			1562.62	1975.29	2336.23	2213.35	2950.9	2481.27	0.000326648	0.00126526	0.0527656	0.000119811	0.00399813	AT2G39990	EIF2	26S proteasome regulatory subunit ; supported by cDNA: gi_15027934_gb_AY045824.1_
373	267339_at			289.403	255.059	287.369	148.349	110.038	234.155	0.278662	0.96238	0.000529381	0.000747344	0.595168	AT2G39870	AT2G39870	unknown protein ; supported by cDNA: gi_13877742_gb_AF370134.1_AF370134
374	267340_at			1573.28	1601.22	3188.44	3503.65	1228.19	1297.32	0.819659	2.19587e-05	7.92755e-07	0.00840614	0.0261173	AT2G34690	ACD11	unknown protein
375	267310_at			1131.54	985.884	213.649	181.077	176.049	788.422	0.0326363	6.32217e-07	1.86509e-08	0.000119127	0.0249969	AT2G34680	AIR9	unknown protein
376	267311_at			91.1137	94.4936	33.8557	44.7314	86.2294	92.6357	0.798596	0.0108657	2.50615e-05	0.727326	0.897806	AT2G34670	AT2G34670	hypothetical protein
377	267312_at			1202.64	1439.31	2219.48	2608.41	3032.02	2042.45	0.0109512	2.96429e-05	1.14869e-05	5.89382e-06	0.00296355	AT2G34750	AT2G34750	unknown protein
378	267313_at			6.70631	8.49081	6.00421	5.61608	5.96202	4.45233	0.489049	0.875744	0.115495	0.819226	0.0512052	AT2G34740	AT2G34740	putative protein phosphatase 2C
379	267314_at			179.483	303.863	523.088	840.868	729.205	314.704	0.000180396	9.03842e-05	8.72173e-07	0.000121523	0.852263	AT2G34730	AT2G34730	putative myosin heavy chain
380	267315_at			332.304	1103.32	204.505	164.216	1051.8	646.322	8.58789e-08	0.0137868	1.9637e-07	7.20386e-05	0.00658814	AT2G34720	NF-YA4	putative CCAAT-binding transcription factor subunit
381	267316_at			239.401	334.181	139.166	148.759	222.79	238.057	0.000245097	0.000805983	2.34115e-06	0.547751	0.00345553	AT2G34710	PHB	homeodomain transcription factor (ATHB-14) identical to GB:Y11122
382	267317_at			6.89036	4.68013	5.2916	4.40531	7.4024	6.11415	0.405265	0.632968	0.909576	0.915677	0.60354	AT2G34700	AT2G34700	putative proline-rich glycoprotein
383	267318_at			868.191	485.38	3990.16	4827.4	773.615	681.917	1.28978e-07	8.45014e-07	3.66006e-11	0.235262	0.00090824	AT2G34770	FAH1	fatty acid hydroxylase (FAH1) identical to GB:AF021804; supported by cDNA: gi_15215595_gb_AY050326.1_
384	267319_at			448.473	727.926	280.803	380.588	1782.99	1137.86	2.83004e-06	0.000380453	7.72485e-06	1.67957e-06	0.000439491	AT2G34660	ATMRP2	ABC transporter (AtMRP2) identical to GB:AF014960; transports glutathione conjugates; supported by cDNA: gi_2909780_gb_AF020288.1_AF020288
385	267320_at			1.90551	2.36428	2.64399	1.3986	3.38206	1.65836	0.695707	0.536951	0.30566	0.380099	0.541055	AT2G19300	AT2G19300	hypothetical protein predicted by genscan
386	267321_at			10.3262	22.7051	11.4212	16.3726	11.8812	5.21219	0.210423	0.930571	0.640228	0.881561	0.0089173	AT2G19320	AT2G19320	hypothetical protein predicted by genefinder
387	267322_at			13.7549	34.1895	28.2148	36.4998	26.8104	23.7704	0.00479726	0.134893	0.827678	0.157358	0.193534	AT2G19330	PIRL6	putative leucine-rich-repeat protein
388	267323_at			454.755	342.76	1168.7	1068.95	256.513	439.092	0.000223618	6.25693e-06	1.79456e-08	0.00663344	0.0123232	AT2G19340	AT2G19340	unknown protein
389	267324_at			1.81264	2.60455	3.70216	1.80431	2.94987	3.19565	0.321687	0.395403	0.401706	0.199611	0.814448	AT2G19360	AT2G19360	hypothetical protein predicted by genscan
390	267325_at			4.104	4.42568	4.9758	1.60241	8.72787	5.25771	0.913186	0.850961	0.00915043	0.361478	0.823529	AT2G19360		unknown protein predicted by genscan and genefinder
391	267326_at			74.7676	79.6101	40.9327	32.9652	76.3138	70.5387	0.787431	0.0349909	0.00568665	0.925315	0.642128	AT2G19380	AT2G19380	putative RNA-binding protein
392	267327_at			8.30973	11.6007	5.24161	8.64095	3.16991	6.9822	0.547474	0.420608	0.693281	0.0742906	0.427722	AT2G19410	AT2G19410	putative protein kinase contains a protein kinase domain profile (PDOC00100)
393	267328_at			3.84674	5.97278	5.12499	5.22529	3.43712	3.8949	0.056018	0.439355	0.777368	0.73927	0.0329538	AT2G19230	AT2G19230	putative receptor-like protein kinase
394	267329_at			7.81459	8.4901	7.18412	7.55745	7.28165	5.91658	0.937464	0.936759	0.906088	0.942085	0.741959	AT2G19250		hypothetical protein
395	267330_at			507.294	471.529	936.063	1314.35	1088.18	520.736	0.348572	0.00154755	2.74414e-08	0.000305586	0.260268	AT2G19270	AT2G19270	unknown protein
396	267331_at			111.836	97.5276	95.1586	89.9667	85.0451	85.483	0.512296	0.488	0.758706	0.137462	0.614747	AT2G19280	AT2G19280	putative salt-inducible protein
397	267332_at			4.23276	6.04072	3.07197	6.47509	6.19768	11.7492	0.511496	0.334271	0.931046	0.512858	0.351699	AT2G19290	AT2G19290	hypothetical protein predicted by genscan
398	267333_at			278.697	249.121	188.441	136.46	350.84	294.521	0.233513	0.00719785	0.00038406	0.0239964	0.199757	AT2G19430	DWA1	putative WD-40 repeat protein contains a Trp-Asp (WD-40) repeat signature
399	267334_at			5.59057	4.84134	3.03703	2.22768	3.40289	1.11892	0.864794	0.362999	0.35704	0.617827	0.0861593	AT2G19420	AT2G19420	hypothetical protein predicted by genscan
400	267335_s_at			234.47	69.3939	192.428	159.355	68.8497	182.793	1.07534e-06	0.294531	0.00168495	5.22379e-05	0.000835419	AT1G64760///AT2G19440	AT1G64760///AT2G19440	putative beta-1,3-glucanase
401	267336_at			1928.29	883.41	13979.6	13638.4	3642.55	2005.39	7.20828e-06	4.74546e-07	2.97171e-09	0.000157145	0.000476704	AT2G19310	AT2G19310	putative small heat shock protein ;supported by full-length cDNA: Ceres:99763.
402	267309_at			301.177	314.438	632.992	644.434	1441.44	661.885	0.755486	2.3132e-05	0.000600113	2.24135e-06	0.000739216	AT2G19385	AT2G19385	Expressed protein ; supported by full-length cDNA: Ceres: 114879.
403	267278_at			364.971	250.816	646.528	511.47	482.056	264.739	0.000914979	0.000602193	5.2063e-05	0.0853028	0.709428	AT2G19350	AT2G19350	unknown protein ; supported by full-length cDNA: Ceres: 37787.
404	267279_at			374.879	325.63	359.452	380.472	197.323	221.857	0.118482	0.729333	0.105066	0.00156155	0.00235184	AT2G19460	AT2G19460	hypothetical protein predicted by genefinder; supported by cDNA: gi_14334633_gb_AY034990.1_
405	267280_at	DGAT1 AT2G19450		726.784	93.1642	1208.43	1185.32	477.777	339.707	2.34437e-12	0.000375823	3.21684e-10	0.0217925	1.50267e-06	AT2G19450	TAG1	diacylglycerol O-acyltransferase ; supported by cDNA: gi_15450799_gb_AY054480.1_
406	267281_at			98.3515	100.74	129.641	90.4644	59.6562	80.8802	0.911674	0.113967	0.605074	0.00698109	0.346009	AT2G19400	AT2G19400	putative protein kinase contains a protein kinase domain profile (PDOC00100); supported by cDNA: gi_13877630_gb_AF370516.1_AF370516
407	267282_at			95.5641	65.4674	116.494	227.875	135.426	87.1895	0.0499642	0.164001	0.000105528	0.0337938	0.283909	AT2G19390	AT2G19390	unknown protein ; supported by cDNA: gi_16604626_gb_AY059758.1_
408	267283_at			1.62016	2.39316	4.01088	1.43641	1.19055	1.25522	0.45769	0.275144	0.373831	0.451831	0.289732			Mutator-like transposase similar to MURA transposase of maize Mutator transposon
409	267284_at			178.789	135.097	14.1465	23.0725	91.9053	85.8541	0.083253	0.000638643	0.000872438	0.0193819	0.0520003	AT2G23700	AT2G23700	unknown protein predicted by genscan
410	267285_at			52.6735	94.0285	87.5071	109.77	91.8388	46.2895	0.0242476	0.13282	0.582214	0.0562514	0.0722602	AT2G23690	AT2G23690	unknown protein
411	267286_at			8.76727	19.3197	10.1567	9.44927	9.43664	11.8461	0.0926424	0.774046	0.152278	0.916753	0.408937	AT2G23640	RTNLB13	putative seed maturation protein
412	267287_at			25.038	24.1242	32.6099	33.7793	19.3589	23.9764	0.964034	0.757276	0.582373	0.748977	0.99306	AT2G23630	sks16	putative pectinesterase
413	267288_at			35.8507	16.1958	7.665	5.71835	159.492	56.9179	0.150895	0.0296365	0.0566192	0.0284225	0.0732223	AT2G23680	AT2G23680	similar to cold acclimation protein WCOR413 [Triticum aestivum]
414	267289_at			52.9464	12.3498	11.9901	34.1482	22.1815	17.3129	0.0105814	0.00199834	0.147868	0.0030171	0.690031	AT2G23770	AT2G23770	putative protein kinase contains a protein kinase domain profile (PDOC00100)
415	267290_at			374.76	393.049	96.1066	49.8973	358.114	448.563	0.625781	9.10997e-06	2.97638e-08	0.752422	0.215628	AT2G23740	AT2G23740	putative SET-domain transcriptional regulator
416	267291_at			109.324	142.119	72.7466	62.7515	104.963	126.466	0.0432751	0.0456834	4.42051e-05	0.84048	0.380557	AT2G23740	AT2G23740	putative C2H2-type zinc finger protein likely a nucleic acid binding protein
417	267292_at			14.1303	30.3441	25.4171	35.8371	10.798	13.9905	0.158389	0.371461	0.802218	0.624733	0.357204	AT2G23740	AT2G23740	hypothetical protein predicted by genefinder
418	267293_at			847.083	862.807	661.912	1174.52	3881.1	1389.09	0.883042	0.00988891	0.0566753	2.93197e-05	0.019683	AT2G23810	TET8	hypothetical protein
419	267294_at			4625.09	5232	3308.93	1428.78	2554.18	2859.93	0.0209291	0.00502835	7.77626e-10	0.000107474	3.57599e-05	AT2G23670	YCF37	hypothetical protein predicted by genscan and genefinder;supported by full-length cDNA: Ceres:20125.
420	267295_at			5.06137	12.0106	6.00817	5.96951	4.22011	2.49269	0.0699673	0.642467	0.271201	0.761559	0.0174615	AT2G23800	GGPS2	pregeranylgeranyl pyrophosphate synthase identical to GB:U44876; sequence disagrees at N-Terminus, sequence submitted has been confirmed from three electropherograms.;supported by full-length cDNA: Ceres:36311.
421	267296_at			105.605	89.617	13.5091	44.1111	44.16	65.0072	0.512296	0.000357204	0.0106466	0.00367372	0.256286	AT2G23660	LBD10	hypothetical protein predicted by genefinder
422	267297_at			501.642	550.836	785.346	813.382	461.616	437.007	0.406808	0.00329119	0.0042801	0.491175	0.173289	AT2G23780	AT2G23780	putative RING zinc finger protein ;supported by full-length cDNA: Ceres:17402.
423	267298_at			925.072	744.507	648.859	404.676	574.619	595.536	0.00248855	0.00706376	2.01795e-05	0.000655919	0.0309124	AT2G23760	BLH4	putative homeodomain transcription factor ; supported by cDNA: gi_13877512_gb_AF353092.1_AF353092
424	267299_at			794.094	1135.27	425.179	120.358	540.038	818.656	1.68403e-05	0.000284618	5.54546e-10	0.00671485	0.0046722	AT2G30150	AT2G30150	putative glucosyltransferase
425	267300_at			323.022	548.105	281.572	510.267	4044.16	1452.71	0.000750236	0.468741	0.593789	2.45466e-06	0.00014337	AT2G30140	AT2G30140	putative glucosyltransferase
426	267301_at			1681.79	1589.5	1620.46	2465.05	3263.16	1772.24	0.333503	0.702502	2.37059e-05	0.00020319	0.15227	AT2G30110	ATUBA1	ubiquitin activating enzyme 1 (UBA1) identical to GB:U80808
427	267302_at			550.246	655.309	379.472	438.47	813.583	675.707	0.0100502	0.00219404	0.000172046	0.00247703	0.771051	AT2G30100	AT2G30105	putative unknown protein, leucine-rich repeat
428	267303_at			6.03416	4.67089	10.908	10.2318	9.71338	15.906	0.647454	0.477032	0.121618	0.516953	0.0143623	AT2G30090	AT2G30090	hookless1-like protein
429	267304_at			145.423	264.422	193.769	181.833	102.036	130.922	5.43873e-06	0.057632	0.00165761	0.0544173	9.51898e-06	AT2G30080	ZIP6	putative Fe(II) transport protein
430	267305_at			435.693	399.577	758.8	850.048	564.415	355.447	0.0935591	0.000130959	7.74597e-08	0.0251371	0.119676	AT2G30070	ATKT1	high affinity K+ transporter (AtKUP1/AtKT1p) identical to GB:AF029876; supported by cDNA: gi_2654087_gb_AF033118.1_AF033118
431	267306_at			1224.4	1346.67	1437.11	1935.65	2179.74	1695.58	0.0669085	0.0286802	0.000131655	7.35416e-05	0.0149832	AT2G30060	AT2G30060	Ran binding protein (AtRanBP1b) identical to GB:X97378
432	267307_at			32.83	42.9785	27.7403	5.91551	13.9638	21.6448	0.377603	0.769642	0.00354736	0.160608	0.0225443	AT2G30210	LAC3	putative laccase
433	267308_at	MCMT/EMB3147 AT2G30200		1474.36	1316.17	1111.53	889.28	803.878	1325.18	0.13206	0.00459042	0.00108866	0.00229129	0.956165	AT2G30200	AT2G30200	putative malonyl-CoA:Acyl carrier protein transacylase ;supported by full-length cDNA: Ceres:299.
434	267274_at			320.918	286.234	613.325	602.335	525.508	376.75	0.520777	0.00706542	0.000622897	0.0144193	0.147919	AT2G30160	AT2G30160	putative mitochondrial carrier protein ;supported by full-length cDNA: Ceres:150522.
435	267275_at			7.44451	16.5534	10.4023	6.02021	6.45471	7.86433	0.098055	0.665912	0.0314309	0.828774	0.229417	AT2G30240	ATCHX13	putative Na H antiporter
436	267276_at			2.21913	2.38454	1.64634	1.89107	1.49777	1.56768	0.871972	0.588812	0.611702	0.40574	0.307983	AT2G30130	ASL5	hypothetical protein predicted by genscan and genefinder; supported by full-length cDNA: Ceres: 29970.
437	267277_at			630.021	615.788	388.642	448.104	869.754	746.554	0.813005	0.00302771	0.00383578	0.0188107	0.0767016	AT2G30050	AT2G30050	putative protein transport protein SEC13 ;supported by full-length cDNA: Ceres:36577.
438	267246_at			150.788	81.602	324.509	691.857	609.794	186.342	0.00842713	0.00142415	4.44434e-06	7.31888e-05	0.0142715	AT2G30250	WRKY25	putative WRKY-type DNA binding protein ; supported by cDNA: gi_15027912_gb_AY045813.1_
439	267247_at			1718.55	1702.94	1376.69	1066.18	707.34	736.014	0.918787	0.0222084	0.000129984	8.91276e-06	5.2721e-05	AT2G30170	AT2G30170	hypothetical protein predicted by genscan; supported by cDNA: gi_13878070_gb_AF370298.1_AF370298
440	267248_at			94.5306	75.7027	82.8866	82.1163	96.7363	61.4475	0.159127	0.261336	0.727871	0.867977	0.379562	AT2G30120	AT2G30120	hypothetical protein predicted by genefinder; supported by cDNA: gi_16323181_gb_AY057695.1_
441	267249_at			26.3898	10.3968	2.74508	11.6501	70.3653	67.1352	0.152471	0.00475212	0.891293	0.123675	0.0215712	AT2G23040	AT2G23040	hypothetical protein predicted by genscan
442	267250_at			11.5803	15.4147	25.9176	16.5432	3.5474	10.8658	0.731648	0.426077	0.927347	0.261841	0.614138	AT2G23060	AT2G23060	similar to hookless1 (HLS1)
443	267251_at			2546.48	3070.46	4143.3	4267.18	3863.71	2337.38	0.000173289	2.91401e-05	9.17256e-05	0.00144349	0.00241312	AT2G23070	AT2G23070	putative casein kinase II catalytic (alpha) subunit
444	267252_at			56.0073	59.0733	49.2771	31.9702	24.1509	54.9458	0.772601	0.472724	0.0128201	0.00566813	0.778393	AT2G23100	AT2G23100	hypothetical protein predicted by genscan
445	267253_at			8.3399	8.91971	7.43258	5.08618	9.00329	6.55398	0.921772	0.887466	0.337895	0.892593	0.74207	AT2G22960	AT2G22960	putative serine carboxypeptidase I
446	267254_at			61.3768	10.9786	25.4372	15.973	25.298	34.8893	0.00223203	0.00508236	0.616695	0.00177412	0.118298	AT2G23030	SNRK2.9	putative protein kinase contains a protein kinase domain profile (PDOC00100)
447	267255_at			18.9967	14.093	17.0417	16.1458	6.14952	3.49853	0.650728	0.895831	0.857101	0.154541	0.0465731	AT2G22950	AT2G22950	putative Ca2+-ATPase
448	267256_s_at			436.178	1932.54	308.286	233.666	2054.75	1915.64	1.32022e-10	0.0878666	8.44858e-10	4.92345e-06	0.95892	AT2G23000///AT2G23010	scpl10	putative serine carboxypeptidase I ;supported by full-length cDNA: Ceres:33165.
449	267257_at			446.269	401.936	380.187	288.307	568.985	392.505	0.21747	0.0598526	0.00923137	0.00789596	0.864221	AT2G23080	AT2G23080	putative casein kinase II catalytic (alpha) subunit ;supported by full-length cDNA: Ceres:38084.
450	267258_at			204.805	235.538	127.755	197.958	214.502	174.91	0.29062	0.0177607	0.233312	0.777683	0.060553	AT2G23140	AT2G23140	hypothetical protein predicted by genscan; similar to GP 2462822 AF000657
451	267259_at			4304.47	4746.72	9071.2	13418.2	7731.39	6269.72	0.0167102	5.53261e-06	1.75716e-09	0.000107284	0.00116724	AT2G23090///AT2G44010	AT2G23090	Expressed protein ; supported by full-length cDNA: Ceres: 14468.
452	267260_at			296.184	607.567	726.207	583.046	373.324	728.015	2.09401e-05	0.00021218	0.788296	0.331049	0.328255	AT2G23130	AGP17	putative proline-rich protein ; supported by full-length cDNA: Ceres: 28853.
453	267261_at			4237.25	2878.02	5432.3	4478.7	4072.61	5137.65	0.000140556	0.0795255	2.22848e-05	0.811779	5.37511e-05	AT2G23120	AT2G23120	unknown protein ;supported by full-length cDNA: Ceres:9284.
454	267262_at			3709.26	5894.08	1968.92	394.329	368.935	4650.11	1.09515e-06	0.000101671	2.77576e-11	1.64375e-05	0.0421919	AT2G22990	SNG1	putative serine carboxypeptidase I ; supported by cDNA: gi_14334757_gb_AY035052.1_
455	267263_at			7.66224	22.601	176.225	1317.82	589.299	297.875	0.0990721	0.00209991	1.82646e-05	0.000281607	0.00372874	AT2G23110	AT2G23110	similar to late embryogenesis abundant proteins ; supported by cDNA: gi_14423503_gb_AF386989.1_AF386989
456	267264_at			394.277	221.02	51.6428	35.071	302.04	1300.16	4.53725e-06	1.61221e-06	1.20227e-07	0.152614	8.79509e-07	AT2G22970	SCPL11	putative serine carboxypeptidase II ; supported by cDNA: gi_14517521_gb_AY039596.1_
457	267265_at			1715.82	571.973	676.244	149.892	54.0227	915.078	1.71532e-09	4.99351e-05	7.18238e-06	2.6754e-06	0.017127	AT2G22980	SCPL13	putative serine carboxypeptidase I ; supported by cDNA: gi_15294269_gb_AF410326.1_AF410326
458	267266_at			136.606	243.564	151.639	201.351	990.561	555.561	4.76486e-05	0.515285	0.0691852	0.000119127	0.000360371	AT2G23150	NRAMP3	putative metal ion transporter (NRAMP) similar to natural resistance-associated macrophage protein; supported by cDNA: gi_6468011_gb_AF202539.1_AF202539
459	267267_at			17.8574	9.92194	8.80859	4.34206	1.97108	7.70592	0.399925	0.19994	0.30351	0.000829829	0.800566	AT2G02580	CYP71B9	putative cytochrome P450
460	267268_at			780.181	340.564	1484.03	1832.62	914.378	637.845	5.38951e-06	0.000112032	4.13885e-07	0.291467	0.00305108	AT2G02570	AT2G02570	hypothetical protein predicted by genscan
461	267269_at			445.268	465.474	429.197	657.889	917.529	532.586	0.630614	0.751999	0.00272028	0.000201992	0.190263	AT2G02560	CAND1	unknown protein
462	267270_at			5.2759	13.0976	7.32287	3.31213	9.09535	12.1161	0.18923	0.74195	0.0578015	0.547028	0.934864	AT2G02550	AT2G02550	hypothetical protein predicted by genscan
463	267271_at			101.747	117.018	83.8196	33.7525	61.3343	80.4566	0.325361	0.119035	1.63903e-05	0.00675619	0.0701571	AT2G02540	ATHB21	hypothetical protein predicted by genscan and genefinder
464	267272_at			5.52509	6.40077	7.17931	8.33316	2.41712	2.98295	0.877616	0.778619	0.761796	0.350729	0.42242			hypothetical protein predicted by genscan
465	267273_at			21.2077	18.7191	28.7869	17.2944	15.0079	20.5674	0.884295	0.70351	0.919254	0.653531	0.916201	AT2G02520	AT2G02520	putative non-LTR retroelement reverse transcriptase
466	267239_at			2165.03	2176.3	2799.66	3270.49	1840.51	3071.94	0.95412	0.00215642	0.000534405	0.101033	0.00386685	AT2G02510	AT2G02510	unknown protein
467	267240_at			9.76667	12.0834	2.81854	17.9682	1.9162	10.7216	0.832966	0.192704	0.669423	0.0494687	0.920935	AT2G02680	AT2G02680	hypothetical protein predicted by genscan
468	267241_at			3.79857	5.27064	8.0916	3.23186	7.07496	4.67507	0.581352	0.449153	0.317075	0.388505	0.899727	AT2G02490///AT2G02498	AT2G02490///AT2G02498	hypothetical protein predicted by genscan and genefinder
469	267242_at			2.23214	2.65243	4.90997	2.43733	2.71891	2.0828	0.818749	0.525511	0.897482	0.859481	0.72987	AT2G02670		hypothetical protein predicted by grail
470	267243_at			1.56693	2.60621	1.52883	1.43911	1.52073	1.14921	0.400382	0.957579	0.400423	0.939832	0.27943	AT2G02660	AT2G02660	hypothetical protein predicted by genscan
471	267244_at			10.4905	8.82462	17.5487	6.07376	19.9994	10.6394	0.801794	0.537497	0.433988	0.388493	0.780383	AT2G02650	AT2G02650	putative reverse transcriptase
472	267245_at			4.03829	3.35592	1.91809	1.9834	6.59316	8.02184	0.852881	0.434629	0.58388	0.538809	0.373116	AT2G02640	AT2G02640	hypothetical protein
473	267215_at			7.16018	4.28606	4.56875	3.7644	2.46688	2.3369	0.396148	0.50644	0.828123	0.121573	0.346247	AT2G02630	AT2G02630	hypothetical protein
474	267216_at			9.23159	9.86763	9.69512	9.63545	13.3128	5.05557	0.929779	0.954218	0.977346	0.643575	0.36829	AT2G02620	AT2G02620	hypothetical protein
475	267217_at			10.4388	6.39033	23.444	4.20884	6.58975	11.3613	0.638803	0.395347	0.694786	0.670352	0.618946	AT2G02610	AT2G02610	hypothetical protein
476	267218_at			8.31063	9.66924	5.94715	3.8476	4.31636	6.65672	0.792212	0.130224	0.142843	0.015593	0.635399	AT2G02515	AT2G02515	Expressed protein ; supported by full-length cDNA: Ceres: 12948.
477	267219_at			242.148	177.859	139.979	73.219	100.086	173.952	0.00234044	0.000579901	5.15053e-06	0.0042205	0.876322	AT2G02590	AT2G02590	putative transport protein ;supported by full-length cDNA: Ceres:26825.
478	267220_at			1619.82	1280.05	650.941	242.49	512.666	987.841	0.00321502	5.92746e-05	7.53841e-08	6.88505e-05	0.0084108	AT2G02500	ISPD	putative sugar nucleotide phosphorylase ; supported by cDNA: gi_12697582_dbj_AB037876.1_AB037876
479	267221_at			140.195	195.754	93.0252	76.079	185.942	142.761	0.00510084	0.0292064	0.000365026	0.0275346	0.0580294	AT2G02480	STI	similar to prokaryotic DNA polymerase III gamma subunit ; supported by cDNA: gi_8980709_gb_AF264023.1_AF264023
480	267222_at			33.3415	42.6437	40.276	27.4209	3.67665	32.6785	0.459234	0.685802	0.228175	0.00439892	0.413974	AT2G43880	AT2G43880	putative polygalacturonase
481	267223_at			214.333	171.579	150.02	247.247	213.894	196.676	0.0982867	0.00861865	0.038935	0.987025	0.474522	AT2G43980	AtITPK4	hypothetical protein predicted by grail
482	267224_at			77.1373	56.7777	41.5221	41.3583	63.9986	51.6598	0.432405	0.0204346	0.539336	0.252006	0.872899	AT2G43990	AT2G43990	hypothetical protein predicted by genscan
483	267225_at			3.92696	7.58455	2.04754	3.96673	4.1867	4.97874	0.188446	0.188622	0.280047	0.870121	0.615661	AT2G44000	AT2G44000	hypothetical protein predicted by genscan
484	267226_at			7.18607	7.90861	6.60169	3.78251	6.18677	5.1945	0.842429	0.859156	0.130627	0.687307	0.383503	AT2G44010	AT2G44010	unknown protein
485	267227_at			46.0005	64.2214	35.109	21.3746	16.5426	34.2803	0.153925	0.606754	0.0728603	0.0570807	0.0121115	AT2G44030	AT2G44030	hypothetical protein predicted by genscan
486	267228_at			4.60183	5.32157	4.05782	3.85044	2.80668	3.29185	0.615903	0.793122	0.212914	0.188139	0.258155	AT2G43890	AT2G43890	putative polygalacturonase
487	267229_s_at			167.654	153.699	148.644	208.958	307.72	212.908	0.540764	0.568759	0.0165049	0.00562508	0.018084	AT2G44070///AT5G38640	AT2G44070///AT5G38640	putative translation initiation factor eIF-2B delta subunit
488	267230_at			111.408	601.964	462.472	1273.61	220.423	208.662	2.81359e-09	0.000118878	3.44664e-05	0.00398276	0.000215593	AT2G44080	ARL	unknown protein
489	267231_at			105.46	117.269	291.625	161.497	86.5071	91.9235	0.634519	0.00277402	0.0575058	0.456832	0.195519	AT2G43900	AT2G43900	putative inositol polyphosphate 5'-phosphatase
490	267232_at			97.0871	50.8793	144.108	155.788	16.695	40.8677	0.00365125	0.0181788	0.000424033	0.00879974	0.461967	AT2G44190	EDE1	hypothetical protein predicted by genscan
491	267233_s_at			3506.62	4737.27	1432.57	430.234	1426.3	3024.86	0.000229953	2.28035e-05	4.41057e-11	0.00357789	0.000910062	AT2G43910///AT2G43920	HOL1///HOL2	unknown protein
492	267234_x_at			61.454	50.1771	65.4667	86.4555	39.1592	46.5793	0.32021	0.850353	0.00729567	0.0964949	0.74038	AT2G43930	AT2G43930	putative protein kinase contains a protein kinase domain profile (PDOC00100)
493	267235_at			262.893	292.142	94.2245	97.7021	229.284	338.454	0.31802	3.53326e-05	4.01251e-06	0.518403	0.368349		AT2G43945	unknown protein
494	267236_at			3103.05	3012.35	4153.39	5687.23	4060.99	3045.87	0.743519	0.00852289	1.80626e-05	0.0143612	0.937233	AT2G44100	ATGDI1	GDP dissociation inhibitor identical to GB:D83531;supported by full-length cDNA: Ceres:29536.
495	267237_s_at			387.136	409.075	303.932	166.919	225.254	429.084	0.491943	0.0600644	4.97318e-06	0.00702251	0.632204	AT2G44040///AT3G59890	AT2G44040///AT3G59890	unknown protein ;supported by full-length cDNA: Ceres:10293.
496	267238_at			267.104	461.452	307.539	150.039	82.0752	219.219	5.46283e-05	0.418576	8.1033e-07	8.22776e-05	0.000433803	AT2G44130	AT2G44130	unknown protein ;supported by full-length cDNA: Ceres:6950.
497	267211_at			924.927	801.762	1185.59	2123.26	1457.47	1214.49	0.0112776	0.00963791	1.91048e-08	0.00305453	0.000186744	AT2G44065	AT2G44065	Expressed protein ; supported by full-length cDNA: Ceres: 24003.
498	267212_at			4717.1	4809	2068.12	1617.82	2035.7	3799.39	0.747268	3.75282e-06	2.09141e-08	2.79836e-05	0.0104669	AT2G44060	AT2G44060	similar to late embryogenesis abundant proteins ; supported by full-length cDNA: Ceres: 2450.
499	267213_at			6658.27	7968.5	7078.02	7084.52	6717.32	8210.24	0.00335341	0.469637	0.0628538	0.937717	0.72066	AT2G44120	AT2G44120	60S ribosomal protein L7 ;supported by full-length cDNA: Ceres:36813.
500	267214_at			2254.82	2408.89	2995.82	4802.21	2683.42	3121.27	0.35791	0.0251743	5.48198e-07	0.240234	0.00760418	AT2G43970	AT2G43970	unknown protein ; supported by cDNA: gi_14194142_gb_AF367277.1_AF367277
501	267183_at			231.703	254.855	185.724	177.984	393.598	265.311	0.249378	0.00854301	0.0098364	0.000500545	0.790952	AT2G44020	AT2G44020	hypothetical protein predicted by genscan; supported by cDNA: gi_14532591_gb_AY039920.1_
502	267184_at			346.765	321.272	290.413	208.428	251.235	252.14	0.588828	0.154132	0.00954167	0.0357959	0.236881	AT2G44150	ASHH3	unknown protein ; supported by cDNA: gi_15028058_gb_AY045886.1_
503	267185_at			873.682	975.143	917.071	876.04	1298.03	955.559	0.052828	0.554968	0.117854	0.00153202	0.816513	AT2G43950	OEP37	unknown protein ; supported by cDNA: gi_15028228_gb_AY045937.1_
504	267186_at			316.953	378.578	377.24	231.557	186.533	254	0.0601857	0.250991	0.000718669	0.00174853	0.00329455	AT2G44090	AT2G44090	unknown protein ; supported by cDNA: gi_15081724_gb_AY048255.1_
505	267187_s_at			2206.3	3033.94	1379.93	1746.48	1321.43	2252.6	8.01593e-05	0.000246585	1.55603e-05	0.00383083	0.010373	AT2G44160///AT3G59970	MTHFR2	putative methylenetetrahydrofolate reductase ; supported by cDNA: gi_15215809_gb_AY050434.1_
506	267188_at			1565.19	1572.14	2054.74	962.62	588.216	1643.05	0.946861	0.0139041	1.59681e-05	0.000747556	0.641358	AT2G44050///AT3G04180	COS1	6,7-dimethyl-8-ribityllumazine synthase precursor ; supported by cDNA: gi_15292958_gb_AY050913.1_
507	267189_at			782.754	410.656	269.755	378.958	916.078	511.329	0.000726541	5.55816e-06	0.724369	0.42389	0.377671	AT2G44180	MAP2A	putative methionine aminopeptidase ; supported by cDNA: gi_11320961_gb_AF250964.1_AF250964
508	267190_at	NMT2 AT2G44170		18.9566	29.434	136.836	178.659	40.4043	38.3884	0.482322	0.0199787	0.00128978	0.303089	0.629794	AT2G44170		putative N-myristoyltransferase ; supported by cDNA: gi_13924515_gb_AF250957.1_AF250957
509	267191_at			5.55486	6.94073	6.13915	4.88115	4.97812	3.13263	0.691867	0.8581	0.620945	0.897375	0.240013	AT2G44110	MLO15	similar to Mlo proteins from H. vulgare ; supported by cDNA: gi_14091599_gb_AF369576.1_AF369576
510	267192_at			129.056	169.228	64.0567	8.77982	24.071	104.572	0.0679106	0.0222265	2.85643e-06	0.0136196	0.010492	AT2G30890	AT2G30890	hypothetical protein predicted by grail
511	267193_at			17.0509	59.0873	10.4826	22.9404	36.2756	47.0427	0.00718393	0.586764	0.00108788	0.276004	0.362345	AT2G30900	TBL43	hypothetical protein predicted by grail
512	267194_s_at			198.003	209.392	113.713	134.993	262.974	265.276	0.668651	0.00369934	0.00563521	0.138728	0.118557	AT2G30910///AT2G31300	ARPC1A	putative ARP2/3 protein complex subunit p41
513	267195_at			20.3556	19.3434	15.7479	21.3299	12.5728	15.8301	0.949095	0.794326	0.891191	0.502536	0.805835	AT2G30940	AT2G30940	putative protein kinase contains a protein kinase domain profile (PDOC00100)
514	267196_at			11954.5	12073.1	14023	10477.2	7659.81	6116.21	0.889208	0.049963	0.0413658	0.00590577	3.03583e-05	AT2G30950	VAR2	FtsH protease (VAR2) identical to zinc dependent protease VAR2 GI:7650138 from [Arabidopsis thaliana]
515	267197_at			150.92	154.053	225.711	176.524	126.175	72.3672	0.898014	0.0280444	0.36027	0.261873	0.00363866	AT2G30960	AT2G30960	hypothetical protein predicted by genscan
516	267198_at			6.98573	12.705	10.7155	20.1126	6.40638	13.1622	0.445151	0.649296	0.506113	0.926358	0.969404	AT2G30810	AT2G30810	putative gibberellin-regulated protein
517	267199_at			323.397	162.881	493.03	695.285	270.523	303.561	6.45721e-06	0.00868365	4.50112e-08	0.224682	0.000458359	AT2G30990	AT2G30990	hypothetical protein predicted by genefinder
518	267200_at			67.4078	59.0305	112.142	87.1522	48.3923	40.1621	0.620628	0.01359	0.179608	0.0978197	0.461544	AT2G31010	AT2G31010	hypothetical protein predicted by genefinder
519	267201_at			138.781	48.7536	139.994	266.514	29.6762	87.6573	1.28974e-05	0.963203	4.30394e-06	0.00032375	0.0318672	AT2G31010	AT2G31010	putative protein kinase contains a protein kinase domain profile (PDOC00100)
520	267202_s_at			11.1624	8.62421	22.3303	3.42918	21.9531	10.3026	0.786279	0.450993	0.232202	0.438835	0.865722	AT2G31020///AT2G31030	ORP1A	putative oxysterol-binding protein
521	267203_at			1.36125	2.05169	1.37497	1.70136	1.21619	1.00303	0.321795	0.982166	0.748351	0.759728	0.143665	AT2G31035	AT2G31035	hypothetical protein predicted by genefinder
522	267204_at			8.99773	22.9053	31.1121	6.13413	5.83646	7.43615	0.0574742	0.00716499	0.0543991	0.12929	0.142164	AT2G31050	AT2G31050	putative blue copper-binding protein
523	267205_at			61.7172	51.3088	9.96687	3.64069	5.72491	18.9844	0.566776	0.00159943	0.000415019	1.82373e-05	0.0255965	AT2G30820	AT2G30820	unknown protein
524	267206_at			15.4919	19.6566	6.29488	4.82136	23.448	34.5746	0.704035	0.279649	0.0171377	0.510875	0.372474	AT2G30830	AT2G30830	putative dioxygenase
525	267207_at			11.8541	13.0752	12.7328	5.82971	6.08101	8.17555	0.902476	0.903836	0.330627	0.381858	0.68793	AT2G30840	AT2G30840	putative dioxygenase
526	267208_at			1257.03	1096.27	881.748	846.184	1306	1031.69	0.01132	0.000754834	0.00321083	0.630462	0.437959	AT2G30980	ASKdZeta	putative shaggy-like protein kinase dzeta identical to GB:X94938;supported by full-length cDNA: Ceres:36479.
527	267209_at			570.406	155.974	236.525	309.126	385.972	874.824	4.16919e-06	2.04734e-05	0.0117518	0.00271732	8.36733e-05	AT2G30930	AT2G30930	unknown protein ;supported by full-length cDNA: Ceres:125631.
528	267210_at			256.885	205.169	249.079	282.347	307.214	287.853	0.103282	0.88937	0.0424506	0.319784	0.0452785	AT2G30920	ATCOQ3	dihydroxypolyprenylbenzoate methyltransferase identical to GB:Y15055;supported by full-length cDNA: Ceres:108529. Contains CLAVATA3/ESR-Related 4 (CLE4)
529	267151_at			1819.35	1728.05	1920.85	1912.81	2064.17	3120.18	0.597136	0.636863	0.291092	0.370083	0.00142551	AT2G30970	ASP1	aspartate aminotransferase (AAT1) identical to GB:U15026;supported by full-length cDNA: Ceres:34360.
530	267152_at			8447.81	3295.24	3089.39	1123.7	1042.82	2916.71	1.68674e-10	3.28094e-06	5.96515e-08	1.12065e-06	0.476952	AT2G31040	AT2G31040	hypothetical protein predicted by grail; supported by full-length cDNA: Ceres: 35095.
531	267153_at			19511.1	13146.6	3595.16	971.698	7041.28	16094.4	4.65042e-06	1.35476e-07	3.5966e-11	0.000273731	0.0312677	AT2G30860	ATGSTF9	glutathione S-transferase identical to GB:Y12295; supported by cDNA: gi_13926309_gb_AF372905.1_AF372905
532	267154_at			7222.41	2827.31	1089.95	1431.43	4795.04	6037.8	4.66393e-09	1.93916e-07	1.02041e-05	0.00737097	7.17728e-05	AT2G30870	GSTF10	glutathione S-transferase identical to GB:D17673; supported by cDNA: gi_443698_dbj_D17673.1_ATHERD13
533	267155_at			8.95874	5.86584	2.36768	1.2289	2.99672	4.25053	0.664993	0.271754	0.0603553	0.303834	0.781795	AT2G30925	AT2G30925	CLE7, putative CLAVATA3/ESR-related 7 (CLE7)
534	267156_at			5.03565	3.42393	3.23867	3.53738	2.71071	9.04041	0.406964	0.401279	0.945001	0.215738	0.0424684	AT2G37610	AT2G37610	hypothetical protein predicted by genscan
535	267157_at			2005.22	967.603	242.626	148.928	363.625	842.513	1.81483e-07	1.01602e-06	3.77555e-07	0.000541703	0.312905	AT2G37630	AS1	putative MYB family transcription factor ; supported by cDNA: gi_5823324_gb_AF175996.1_AF175996
536	267158_at			1071.32	1253.96	177.698	100.464	277.695	1130.49	0.00961015	2.29715e-06	3.41408e-10	0.000137458	0.257493	AT2G37640	EXP3	putative expansin
537	267159_at			184.242	203.9	204.22	207.454	214.46	159.95	0.254803	0.429574	0.886314	0.164942	0.0865926	AT2G37650	AT2G37650	putative SCARECROW gene regulator
538	267160_at			7.05671	10.1077	27.8559	26.6195	17.3324	5.00224	0.508468	0.0078702	0.130747	0.088857	0.315278	AT2G37670	AT2G37670	putative WD-40 repeat protein
539	267161_at			398.133	246.155	287.803	166.813	207.753	390.935	2.55772e-05	0.009402	0.00159906	0.00197006	0.00207444	AT2G37680	AT2G37680///FHY1	hypothetical protein predicted by genefinder
540	267162_s_at			231.373	406.11	760.794	1023.9	1249.95	750.843	6.92305e-05	3.59503e-05	1.27145e-06	7.17279e-06	0.00395956	AT2G05140///AT2G37690	AT2G05140///AT2G37690	putative phosphoribosylaminoimidazole carboxylase
541	267163_at			343.096	238.236	679.711	832.462	439.109	362.677	0.0102248	0.00147965	1.62809e-06	0.318769	0.0137278	AT2G37520	AT2G37520	unknown protein
542	267164_at			4.73624	6.17751	7.75449	7.20636	3.76415	3.08663	0.705482	0.520932	0.871407	0.616234	0.398595	AT2G37700	AT2G37700	CER1-like protein may be involved in wax biosynthesis; contains a SUR2-type hydroxylase/desaturase catalytic domain (PS50242)
543	267165_at			1651.53	894.824	158.546	153.564	831.006	868.369	1.9707e-05	1.7974e-07	4.60565e-08	0.00803298	0.883449	AT2G37710	RLK	putative receptor-like protein kinase same as GB:X95909 (polymorphism exists at a GA repeat. We found 6 copies in our sequence whereas only 5 copies exist in GB:X95909)
544	267166_at			73.4586	76.3623	21.8305	15.2833	29.1642	18.7146	0.907432	0.00561422	0.00171191	0.00102448	0.00193425	AT2G37720	TBL15	unknown protein
545	267167_at			14.5544	36.6373	14.0735	38.0549	32.8052	14.3741	0.0774637	0.97409	0.915207	0.294653	0.11086	AT2G37740	ZFP10	putative C2H2-type zinc finger protein likely a nucleic acid binding protein
546	267168_at			88.7834	303.747	50.2304	279.079	6573.22	4360.71	0.00448477	0.360506	0.778544	6.57286e-05	1.10114e-05	AT2G37770	AT2G37770	putative alcohol dehydrogenase
547	267169_at			1049.89	534.234	759.417	709.76	817.985	530.741	2.26115e-07	0.0113631	0.00473784	0.0662264	0.962104	AT2G37540	AT2G37540	putative oxidoreductase
548	267170_at			189.991	129.925	77.8181	177.305	86.1637	164.627	0.00368938	0.000870285	0.0411846	0.000174743	0.149025	AT2G37585	AT2G37585	putative RING zinc finger protein
549	267171_at			130.15	152.792	158.297	127.012	100.027	96.7066	0.245046	0.181334	0.198112	0.112623	0.0175176	AT2G37590	DOF2.4	putative DOF zinc finger protein
550	267172_at			9814.07	6686.11	7524.7	4181.45	1697.77	4943.76	1.40155e-06	0.00508388	1.39791e-05	7.42611e-07	0.0450332	AT2G37660	AT2G37660	unknown protein ;supported by full-length cDNA: Ceres:13797.
551	267173_at			159.868	135.305	36.3903	36.931	96.8337	218.405	0.164829	9.58167e-05	3.83505e-06	0.0421701	0.00717333	AT2G37560	ORC2	origin recognition complex protein identical to GB:U40269;supported by full-length cDNA: Ceres:42701.
552	267174_at			779.927	1144.98	852.134	647.78	1280.65	1789.41	0.000767077	0.489501	0.000528105	0.0265908	0.00264065	AT2G37600	AT2G37600	60S ribosomal protein L36 ;supported by full-length cDNA: Ceres:23114.
553	267175_s_at			972.055	1072.33	292.086	740.883	524.112	969.707	0.101595	1.37519e-05	0.000309162	0.000155594	0.256959	AT2G37620///AT3G53750	ACT1	actin 3 identical to GB:U29480;supported by full-length cDNA: Ceres:19581.
554	267176_at			14.2582	24.3953	28.0089	26.5329	3.33934	9.0858	0.422518	0.166327	0.918933	0.00998363	0.219953	AT2G37730	AT2G37730	putative zinc finger protein
555	267177_at			119.049	69.1996	120.842	231.74	169.467	179.541	0.0342511	0.943847	0.000946339	0.0554305	0.0144508	AT2G37580	AT2G37580	Expressed protein ; supported by full-length cDNA: Ceres: 116968.
556	267178_at			15.6106	12.743	16.4826	6.40011	163.174	110.921	0.604344	0.935598	0.0499289	0.000212843	0.000186413	AT2G37750	AT2G37750	unknown protein ; supported by full-length cDNA: Ceres: 28529.
557	267179_at			322.614	305.587	290.868	490.28	420.59	451.828	0.628043	0.472691	0.00288434	0.0348985	0.00938732	AT2G37550	AGD7	putative ADP ribosylation factor 1 GTPase activating protein ; supported by cDNA: gi_14334619_gb_AY034983.1_
558	267180_at			620.242	782.398	1118.32	1218.91	957.258	761.999	0.0041482	0.000370401	0.000380625	0.00398153	0.831075	AT2G37570	SLT1	unknown protein ; supported by cDNA: gi_15451173_gb_AY054667.1_
559	267181_at			544.373	1296.96	594.619	1613.41	3849.71	4192.48	1.67806e-06	0.58576	0.0983393	2.91609e-06	1.76097e-05	AT2G37760	AT2G37760	putative alcohol dehydrogenase ; supported by cDNA: gi_16604706_gb_AY059798.1_
560	267182_at			240.347	210.66	50.3873	35.454	90.628	160.133	0.294169	3.72611e-05	1.83155e-07	0.00256283	0.13962	AT2G23360	AT2G23360	unknown protein
561	267148_at			149.845	223.187	259.645	218.274	188.472	172.021	0.000453088	0.000787794	0.860675	0.0676651	0.0657331	AT2G23470	RUS4	hypothetical protein predicted by genscan
562	267149_s_at			7.68715	13.677	19.054	14.8043	3.06277	14.6643	0.488202	0.432853	0.902034	0.421235	0.920441			Mutator-like transposase similar to MURA transposase of maize Mutator transposon
563	267150_at			8.70331	10.6116	12.0661	7.89762	12.5313	4.76505	0.842578	0.731253	0.747854	0.673118	0.418796	AT2G23510	SDT	putative anthranilate N-hydroxycinnamoyl/benzoyltransferase
564	267120_at			45.6593	44.378	11.0529	30.1183	29.3918	36.2831	0.925106	0.0122849	0.174211	0.0402929	0.577914	AT2G23530	AT2G23530	hypothetical protein predicted by genefinder
565	267121_at			10.3358	10.1185	6.2091	6.67492	8.10464	13.0016	0.982203	0.595119	0.649254	0.8103	0.788001	AT2G23540	AT2G23540	putative GDSL-motif lipase/hydrolase similar to APG proteins; pFAM domain PF00657
566	267122_at			5.64341	21.8282	6.84048	16.3354	8.21805	13.2101	0.0243909	0.877698	0.664307	0.642231	0.496609	AT2G23550	MES6	putative acetone-cyanohydrin lyase
567	267123_at			76.0775	49.107	117.654	65.4417	26.8421	29.6141	0.0625882	0.0259494	0.308133	0.00377716	0.281956	AT2G23560	MES7	putative acetone-cyanohydrin lyase
568	267124_at			7.14297	19.1041	16.3889	31.0996	16.1	11.8678	0.185374	0.339405	0.55441	0.285905	0.634553	AT2G23570	MES19	putative acetone-cyanohydrin lyase
569	267125_at			6.56661	6.44902	10.091	3.02175	9.16635	14.0228	0.977136	0.526317	0.264041	0.612829	0.223765	AT2G23580	MES4	putative acetone-cyanohydrin lyase
570	267126_s_at			3444.63	6924.93	1929.61	805.748	1123.59	3188.97	1.23561e-08	4.16103e-05	8.5898e-11	0.00474339	7.43043e-06	AT2G23590///AT2G23600	ACL	putative acetone-cyanohydrin lyase
571	267127_at			554.209	1174.84	1133.05	670.27	326.61	1065.4	5.40097e-08	0.000178786	5.10952e-06	0.0189145	0.210845	AT2G23610	MES3	putative acetone-cyanohydrin lyase
572	267128_at			42.1961	82.432	61.9601	61.0157	90.1426	71.3981	0.0161996	0.402662	0.0820706	0.0792035	0.479031	AT2G23620	MES1	putative acetone-cyanohydrin lyase
573	267129_at			96.3214	116.634	110.372	173.992	114.992	125.538	0.376501	0.643791	0.0492148	0.492697	0.776258	AT2G23380	CLF	curly leaf protein (polycomb-group) identical to GB:Y10580; contains a transcriptional regulator SET domain (PS50280)
574	267130_at			1660.08	1485.47	1807.39	1012.62	747.408	1162.21	0.0716775	0.400845	3.99884e-05	0.000383482	0.00449159	AT2G23390	AT2G23390	hypothetical protein predicted by genscan
575	267131_at			1.62743	3.2057	2.23764	2.26619	3.86808	2.06459	0.114152	0.362369	0.642698	0.143481	0.513555	AT2G23400	AT2G23400	hypothetical protein predicted by genscan
576	267132_at			409.192	1073.76	275.324	260.806	1474.83	714.063	7.68315e-08	0.0291841	9.86908e-08	3.44965e-05	0.00178305	AT2G23420	NAPRT2	unknown protein
577	267133_at			7.27452	9.50597	7.29757	10.6587	5.30057	7.60057	0.759392	0.997521	0.88633	0.761906	0.807667	AT2G23440	AT2G23440	unknown protein
578	267134_at			263.993	216.451	292.964	358.608	514.765	264.638	0.1028	0.484174	0.00154546	0.00774717	0.211407	AT2G23450	AT2G23450	putative protein kinase contains a protein kinase domain profile (PDOC00100);supported by full-length cDNA: Ceres:19958.
579	267135_at			342.208	377.286	128.902	51.8166	239.137	358.729	0.26462	0.000251537	6.22336e-08	0.0832937	0.653432	AT2G23430	ICK1	cyclin-dependent kinase inhibitor protein identical to GB:U94772;supported by full-length cDNA: Ceres:17682.
580	267136_at			829.011	854.241	849.547	979.926	678.431	587.672	0.594402	0.781034	0.0237585	0.0533035	0.0002929	AT2G23460	XLG1	putative GTP-binding protein (extra large) ; supported by cDNA: gi_15451169_gb_AY054665.1_
581	267137_at			12.6573	20.8284	10.437	9.10778	7.29583	4.21063	0.388839	0.839792	0.130657	0.482259	0.00640689	AT2G23410	ACPT	hypothetical protein predicted by genscan; supported by cDNA: gi_6651293_gb_AF162441.1_AF162441
582	267138_s_at			3430.1	4836.76	903.24	1211.88	3065.88	2867.4	0.0182209	4.91808e-05	6.56808e-07	0.566263	0.0137459	AT2G38210///AT2G38230	PDX1.1	similar to SOR1 from the fungus Cercospora nicotianae
583	267139_s_at			4.99748	8.55566	7.08386	25.7967	3.9756	8.09505	0.453249	0.66446	0.141869	0.715556	0.957108	AT2G38195///AT2G38220	AT2G38195	hypothetical protein predicted by genefinder
584	267140_at			11.6209	7.95518	6.26868	111.465	330.191	87.3782	0.529727	0.480147	3.26382e-05	0.00179758	0.000301884	AT2G38250	AT2G38250	putative GT-1-like transcription factor
585	267141_at			137.246	77.7279	41.8671	54.894	82.1212	65.2112	0.00200807	0.00205621	0.107291	0.0236177	0.525683	AT2G38090	AT2G38090	putative MYB family transcription factor
586	267142_at			294.642	217.825	549.627	880.328	1295.16	668.968	0.03367	0.000485696	2.56849e-06	4.62277e-06	0.000145512	AT2G38290	ATAMT2	putative ammonium transporter
587	267143_at			25.1412	32.3166	23.6528	30.2122	35.1074	34.4329	0.564989	0.916369	0.887094	0.495752	0.899727	AT2G38100	AT2G38100	putative peptide/amino acid transporter
588	267144_at			211.852	213.742	99.1476	62.5525	65.7355	84.1934	0.940632	0.00451105	3.56296e-08	0.000123221	9.40475e-06	AT2G38110	GPAT6	unknown protein
589	267145_at			524.021	438.085	590.508	630.546	516.643	474.29	0.0432751	0.161345	0.00291794	0.912315	0.55986	AT2G38130	ATMAK3	putative acetyltransferase
590	267146_at			52.2655	41.1268	7.06159	74.5787	4.84808	20.4361	0.51696	0.00184567	0.100898	0.000147874	0.119675	AT2G38160	AT2G38160	hypothetical protein predicted by genscan and genefinder
591	267147_at			21.6793	43.8092	24.8262	1260.47	406.777	410.521	0.143144	0.870223	7.86749e-06	0.00055073	0.000833293	AT2G38240	AT2G38240	putative anthocyanidin synthase ;supported by full-length cDNA: Ceres:256433.
592	267088_at			7043.06	6248.56	5118.98	3936.15	1748.19	4067.28	0.038698	0.000727176	3.1065e-05	9.54979e-07	0.00491546	AT2G38140	PSRP4	30S ribosomal protein S31 ;supported by full-length cDNA: Ceres:4723.
593	267089_at			105.052	155.969	150	182.288	83.6929	138.748	0.00183209	0.00994656	0.277806	0.0473108	0.477954	AT2G38300	AT2G38300	unknown protein
594	267090_at			1933.86	1616.41	2520.25	1922.17	1440.52	1612.55	0.0398331	0.00766894	0.115251	0.0088014	0.98754	AT2G38270	CXIP2	unknown protein ; supported by full-length cDNA: Ceres: 23238.
595	267091_at			54.8626	77.6107	118.435	123.22	59.1553	49.4325	0.264006	0.0197702	0.167281	0.831406	0.216103	AT2G38185///AT2G38195	AT2G38185	Expressed protein ; supported by full-length cDNA: Ceres: 25934.
596	267092_at			1317.73	1274.27	1053.74	559.308	420.88	526.93	0.777225	0.135663	4.51507e-07	0.000226017	3.11275e-06	AT2G38120	AUX1	unknown protein ;supported by full-length cDNA: Ceres:31586.
597	267093_at			6849.65	6287.18	2078.9	10034.3	7865.54	5409.1	0.439491	1.3216e-05	0.000844886	0.22438	0.245204	AT2G38170	CAX1	high affinity Ca2+ antiporter identical to GB:U57411, except a possible frameshift at base 58008. Sequence has been confirmed with 5 sequencing reads.; supported by cDNA: gi_13937168_gb_AF372938.1_AF372938
598	267094_at			133.701	123.141	62.7257	44.9798	144.643	204.291	0.650861	0.00745918	4.51819e-05	0.733196	0.0129969	AT2G38080	IRX12	putative diphenol oxidase ; supported by cDNA: gi_15450602_gb_AY052669.1_
599	267095_at			713.758	832.706	1742.37	3009.76	1952.85	834.826	0.106115	0.000131015	1.07458e-07	5.10409e-05	0.986084	AT2G38280	FAC1	putative AMP deaminase ; supported by cDNA: gi_15810524_gb_AY056301.1_
600	267096_at			202.83	203.359	149.123	225.069	468.527	323.562	0.976813	0.0188978	0.172142	2.77102e-05	0.000614824	AT2G38180	AT2G38180	unknown protein ; supported by cDNA: gi_16974630_gb_AY060593.1_
601	267097_at			22.6502	8.91436	25.0635	31.2996	7.75577	8.40021	0.20636	0.912315	0.0828741	0.205846	0.955106	AT2G41440	AT2G41445	unknown protein predicted by genscan
602	267098_at			1.85771	1.90494	1.65894	1.80863	1.44959	1.3072	0.916689	0.733673	0.832466	0.312695	0.153841	AT2G41451	AT2G41451	hypothetical protein predicted by genscan
603	267099_at			281.649	225.385	184.703	380.033	637.934	227.409	0.0428848	0.0233753	0.000141483	0.00202226	0.960386	AT2G41460	ARP	DNA-(apurinic or apyrimidinic site) lyase (ARP) identical to GB:X76912
604	267100_at			16.1898	43.6628	26.9016	13.4824	10.103	18.7706	0.0391871	0.517526	0.0350241	0.552171	0.0930436	AT2G41470///AT2G41475	AT2G41475	unknown protein
605	267101_at			18.6926	75.2067	46.3582	18.5557	76.3061	110.827	0.000116458	0.0685973	9.45646e-05	0.00929651	0.120054	AT2G41480	AT2G41480	putative peroxidase
606	267102_at			340.588	315.686	882.665	1636.5	783.978	377.279	0.167041	9.79514e-07	7.59683e-10	0.000658508	0.0764286	AT2G41500	LIS	putative small nuclear ribonucleoprotein Prp4p
607	267103_at			231.565	205.809	198.158	110.219	251.016	286.112	0.312419	0.307994	0.000345616	0.535371	0.0476824	AT2G41490	GPT	putative UDP-N-acetylglucosamine--dolichyl-phosphate N-acetylglucosaminephosphotransferase ;supported by full-length cDNA: Ceres:111048.
608	267104_at			7418.65	2924.44	8974.64	5623.22	3642.25	3442.49	6.89697e-09	0.038214	1.46562e-05	0.000436831	0.222057	AT2G41430	ERD15	ERD15 protein identical to GB D30719; supported by full-length cDNA: Ceres: 31388.
609	267105_at			10.7915	7.06393	9.47296	1.90603	2.21679	5.47298	0.607714	0.901482	0.0750367	0.0579657	0.817411	AT2G14760	AT2G14760	hypothetical protein predicted by genscan
610	267106_s_at			1119.77	1045.19	1391.08	1771.09	1289.97	1114.6	0.53658	0.139608	0.000493573	0.253326	0.659005	AT2G14720///AT2G14740	ATVSR3	putative vacuolar sorting receptor identical to GB:U79960; contains a calcium-binding EGF-like domain signature
611	267107_at			4.94716	3.41777	4.33749	7.00224	3.98067	1.83497	0.408315	0.85795	0.101283	0.718566	0.0746074			hypothetical protein predicted by genscan
612	267108_at			2.55572	6.97058	2.3795	17.5671	7.70899	9.58906	0.18954	0.935592	0.271548	0.183837	0.749627	AT2G14830	AT2G14830	hypothetical protein predicted by genscan
613	267109_at			6.65345	1.84781	1.78106	2.96592	5.64714	4.23666	0.024536	0.0960974	0.431257	0.832272	0.233133	AT2G14810	AT2G14810	hypothetical protein predicted by genscan
614	267110_at			117.894	78.431	138.738	403.205	251.196	147.27	0.0558758	0.402289	1.93904e-05	0.00225881	0.0308421	AT2G14800	AT2G14800	hypothetical protein predicted by genscan
615	267111_s_at			58.4178	73.9225	98.0949	55.6031	48.2998	46.2839	0.381682	0.107129	0.25123	0.580402	0.123369			hypothetical protein predicted by genscan
616	267112_at			1830.57	2879.4	359.542	578.612	747.638	1696.02	1.66176e-05	1.12264e-06	6.89758e-09	0.00137122	0.000656471	AT2G14750	APK	putative adenosine phosphosulfate kinase identical to GB:U05238;supported by full-length cDNA: Ceres:14216.
617	267113_at			190.577	207.645	227.899	248.035	246.008	146.42	0.532253	0.22223	0.167275	0.147229	0.0230342	AT2G14850	AT2G14850	hypothetical protein predicted by genscan and genefinder
618	267114_at			444.81	376.691	388.928	609.79	690.447	507.557	0.0376935	0.209036	0.000144588	0.000840025	0.00994652	AT2G14835	AT2G14835	Expressed protein ; supported by full-length cDNA: Ceres: 40603.
619	267115_s_at			402.25	2787.12	252.199	8.34825	562.809	892.278	1.73708e-11	0.0863953	5.52341e-09	0.275131	3.42337e-05	AT2G32530///AT2G32540	ATCSLB04	putative cellulose synthase
620	267116_at			389.994	651.033	1170.35	285.997	94.834	312.799	2.98378e-06	7.53937e-06	6.78959e-06	5.70098e-06	0.000441829	AT2G32560	AT2G32560	unknown protein
621	267117_at			25.3687	56.1724	122.57	35.6256	5.28928	15.4171	0.000189874	0.00256873	0.0483328	0.00330483	0.000305855	AT2G32560	AT2G32560	unknown protein
622	267118_at			177.742	146.604	54.0728	103.844	97.1275	126.883	0.031484	1.56264e-05	0.00523471	0.000262445	0.401227	AT2G32590	AT2G32590	hypothetical protein
623	267119_at			13.5308	13.6541	30.4406	11.7598	17.1464	4.88599	0.989799	0.174345	0.826151	0.724506	0.198716	AT2G32610	ATCSLB01	putative cellulose synthase
624	267085_at			38.651	63.795	35.3195	34.956	33.2415	32.4337	0.00155237	0.777993	0.00020522	0.544983	0.000140653	AT2G32620	ATCSLB02	putative cellulose synthase
625	267086_at			17.1671	13.8536	29.2427	38.2463	21.7955	35.2316	0.799906	0.451504	0.202752	0.70349	0.287129	AT2G32630	AT2G32630	putative salt-inducible protein
626	267087_at			14.0116	11.6402	12.8996	23.8494	8.41095	15.608	0.850623	0.948083	0.355347	0.632184	0.762835	AT2G32460	MYB101	putative MYB family transcription factor
627	267056_at			7.0999	7.5065	8.90217	9.30214	4.53812	10.3757	0.947574	0.839006	0.769194	0.676915	0.651998	AT2G32470	AT2G32470	hypothetical protein predicted by genscan
628	267057_at			1318.4	1310.48	764.173	404.663	284.697	597.311	0.9473	0.000235316	5.44754e-08	1.95427e-06	0.000244121	AT2G32500	AT2G32500	hypothetical protein predicted by genscan
629	267058_at			21.7664	27.928	25.3933	42.5748	69.5094	38.6767	0.593907	0.768462	0.364057	0.0166135	0.526749	AT2G32510	MAPKKK17	putative protein kinase contains a protein kinase domain profile (PDOC00100)
630	267059_at			1485.65	1061.77	1161.18	914.355	1275.59	1801.07	0.000159569	0.0479431	0.0747126	0.51048	0.000212526	AT2G32520	AT2G32520	putative carboxymethylenebutenolidase ;supported by full-length cDNA: Ceres:2114.
631	267060_at			681.102	872.226	1378.56	1081.15	866.894	946.223	0.00389532	3.67899e-05	0.0473684	0.0234612	0.48302	AT2G32580	AT2G32580	unknown protein ; supported by full-length cDNA: Ceres: 16625.
632	267061_at			4201.16	3014.74	2989.09	2064.56	1812.96	2086.74	0.000792426	0.00783953	0.00160023	0.000156287	0.00554091	AT2G32480	ARASP	unknown protein ;supported by full-length cDNA: Ceres:18983.
633	267062_at			224.904	240.661	669.443	755.957	506.078	268.358	0.385989	5.94578e-06	8.96677e-09	0.000306415	0.19006	AT2G32600	AT2G32600	putative spliceosome associated protein ; supported by cDNA: gi_15450714_gb_AY052725.1_
634	267063_at			365.962	1057.03	399.642	225.796	686.425	385.957	1.34571e-08	0.490472	1.61708e-07	0.00164151	1.29658e-05	AT2G41120	AT2G41120	hypothetical protein predicted by genefinder
635	267064_at			510.277	678.655	699.221	996.512	1318.85	801.61	0.000817102	0.0131709	0.00195467	4.08246e-05	0.114853	AT2G41110	CAM2	calmodulin (cam2)
636	267065_at			180.358	133.45	104.925	76.6512	146.926	144.782	0.0355355	0.0116027	0.00284091	0.242181	0.626985	AT2G41080	AT2G41080	hypothetical protein predicted by genefinder
637	267066_at			186.938	672.879	189.511	205.253	987.4	248.136	7.17703e-07	0.961092	1.31402e-06	0.000111967	0.000216949	AT2G41040	AT2G41040	hypothetical protein predicted by genefinder
638	267067_at			143.181	109.905	177.629	196.862	159.622	131.626	0.319549	0.214986	0.0628017	0.591476	0.620128	AT2G41020	AT2G41020	unknown protein
639	267068_at			91.4057	125.34	135.735	118.464	130.065	83.0669	0.083854	0.0851645	0.767134	0.108031	0.0434618	AT2G41020	AT2G41020	unknown protein
640	267069_at			31.019	190.45	123.882	124.235	321.2	131.362	1.01958e-05	0.00881339	0.0490184	0.000407916	0.122668	AT2G41010	ATCAMBP25	unknown protein
641	267070_at			133.741	199.616	124.575	100.202	256.67	128.771	0.00197068	0.716744	4.97318e-06	0.00449767	0.000951956	AT2G41000	AT2G41000	putative DnaJ protein
642	267071_at			313.592	267.49	184.474	241.768	285.449	212.073	0.0418172	0.000427138	0.299512	0.334244	0.0769825	AT2G40980	AT2G40980	unknown protein
643	267072_at			124.917	131.992	375.161	347.86	230.429	159.803	0.642064	2.29736e-05	1.46735e-06	0.00267457	0.20225	AT2G41170	AT2G41170	unknown protein
644	267073_at			422.226	388.471	2799.41	2285.16	989.139	633.284	0.361855	1.27235e-05	6.48687e-10	0.000180695	0.000588467	AT2G41160	AT2G41160	unknown protein
645	267074_s_at			4.04171	3.4018	3.82403	3.23864	3.15093	3.47985	0.638231	0.884711	0.899404	0.532956	0.961213	AT2G40955///AT4G15096	AT2G40955///AT4G15096	hypothetical protein predicted by genscan
646	267075_at			11.3603	24.2379	93.1743	206.518	79.0178	36.1635	0.263367	0.0299685	0.000688635	0.0368094	0.496505	AT2G41070	EEL	putative bZIP transcription factor contains a bZIP transcription factor basic domain signature (PDOC00036);supported by full-length cDNA: Ceres:114632.
647	267076_at			19070	9857.29	1567.41	219.171	5606.97	3102.26	1.6855e-05	3.6739e-07	3.87228e-09	0.0060346	0.000216288	AT2G41090	AT2G41090	calcium binding protein (CaBP-22) identical to GB:Z12136;supported by full-length cDNA: Ceres:123659.
648	267077_at			176.366	300.008	166.1	117.44	135.238	204.074	0.000476472	0.740574	1.38302e-05	0.153287	0.0149343	AT2G40970	MYBC1	unknown protein similar to cytoskeletal protein gb U62741 ATU62741
649	267078_at			336.786	390.386	238.868	259.684	334.723	415.93	0.0563586	0.00440134	0.000477781	0.954508	0.565198	AT2G40960	AT2G40960	unknown protein ;supported by full-length cDNA: Ceres:2337.
650	267079_at			201.204	210.337	120.278	79.5366	95.5624	119.694	0.738305	0.0018497	8.89056e-05	0.00118171	0.00106954	AT2G41200	AT2G41200	hypothetical protein predicted by genscan; supported by full-length cDNA: Ceres: 7469.
651	267080_at			329.842	1062.08	216.82	383.702	2222.16	1369.28	2.74996e-07	0.0150186	4.82702e-05	0.000204806	0.291877	AT2G41190	AT2G41190	unknown protein ; supported by cDNA: gi_14532707_gb_AY039978.1_
652	267081_at			82.9818	126.205	226.573	282.881	192.903	104.018	0.00113715	2.47165e-05	4.1688e-05	0.000444344	0.208862	AT2G41210	PIP5K5	putative phosphatidylinositol-4-phosphate 5-kinase ; supported by cDNA: gi_13925628_gb_AF260903.1_AF260903
653	267082_at			536.535	903.342	491.643	320.329	513.453	511.1	2.31828e-06	0.486979	2.19835e-05	0.839529	8.84664e-05	AT2G41140	CRK1	CPDK-related protein kinase CDPK:calcium dependent protein kinase; supported by cDNA: gi_5020365_gb_AF153351.1_AF153351
654	267083_at			505.178	397.194	332.041	806.337	5447.57	1271.8	0.340794	0.00382054	0.025906	9.4993e-07	0.00392052	AT2G41100	TCH3	calmodulin-like protein identical to GB:D45848; supported by cDNA: gi_15983405_gb_AF424577.1_AF424577
655	267084_at			1264.63	886.042	83.2316	57.0328	694.769	530.856	0.000325274	2.2864e-07	5.05249e-10	0.0311546	0.00159297	AT2G41180	AT2G41180	unknown protein ; supported by cDNA: gi_16323164_gb_AY057686.1_
656	267050_at			115.285	161.45	176.225	216.611	131.503	140.28	0.0509899	0.098608	0.0515007	0.630501	0.35154	AT2G41060	AT2G41060	putative RNA-binding protein ; supported by cDNA: gi_16612301_gb_AF439844.1_AF439844
657	267051_at			16.6158	10.6934	5.25112	11.8221	6.71261	8.74178	0.0204027	0.00369899	0.811458	0.00354908	0.504424	AT2G38500	AT2G38500	hypothetical protein predicted by genefinder
658	267052_at			198.806	189.14	237.522	181.989	247.733	158.14	0.640777	0.136265	0.757777	0.163955	0.154543	AT2G38410	AT2G38410	unknown protein
659	267053_s_at			74.6712	58.0026	22.5675	21.6513	24.8354	37.7888	0.631467	0.0131514	0.103958	0.0384499	0.54351	AT2G38380///AT2G38390	AT2G38380///AT2G38390	peroxidase
660	267054_at			160.338	109.393	259.745	229.461	141.24	153.767	0.00638765	0.0186003	9.49609e-05	0.453703	0.0436854	AT2G38370	AT2G38370	hypothetical protein
661	267055_at			410.154	384.991	135.281	508.551	808.089	480.395	0.360231	7.28869e-06	0.00862293	0.00680094	0.0227432	AT2G38360	PRA1.B4	unknown protein
662	267025_at			4.85957	6.4085	26.1198	3.31649	5.73405	18.0213	0.708479	0.0293687	0.318491	0.872276	0.141333	AT2G38350	AT2G38350	unknown protein predicted by genscan
663	267026_at			4.26138	9.70183	40.5472	107.415	1132.62	92.0239	0.186044	0.0183939	0.000288893	0.000106588	0.00147503	AT2G38340	AT2G38340	DREB-like AP2 domain transcription factor DRE binding proteins may be involved in dehydration or low temp response
664	267027_at			1184.04	873.081	1438.74	871.732	433.631	733.899	5.51689e-06	0.0236533	0.981642	2.57571e-05	0.0708132	AT2G38330	AT2G38330	hypothetical protein
665	267028_at			294.247	180.656	119.826	276.064	1344.65	253.867	0.00959681	8.11205e-05	0.0862633	0.00107566	0.185077	AT2G38470	WRKY33	putative WRKY-type DNA binding protein
666	267029_at			514.155	295.057	144.596	155.078	174.619	404.029	3.60598e-06	2.51148e-06	7.00274e-05	5.04618e-05	0.0186046	AT2G38460	ATIREG1	unknown protein
667	267030_at			489.28	417.596	334.755	218.222	425.085	401.89	0.0574946	0.00195741	1.24359e-05	0.421125	0.753354	AT2G38440	SCAR2	unknown protein
668	267031_at			97.4466	107.913	170.695	250.222	219.693	155.287	0.585408	0.00619798	0.000440768	0.00122391	0.0704748	AT2G38420	AT2G38420	hypothetical protein predicted by genscan
669	267032_at			11.0163	5.8441	6.47499	12.5975	10.3321	3.95768	0.224857	0.478622	0.147023	0.946443	0.502494	AT2G38490	CIPK22	putative protein kinase contains a protein kinase domain profile (PDOC00100)
670	267033_at			834.102	873.313	1288.11	1199.26	1499.26	1123.11	0.526234	0.000996401	0.00169504	0.000242076	0.017251	AT2G38450	AT2G38450	unknown protein ;supported by full-length cDNA: Ceres:14329.
671	267034_at			592.175	665.077	3668.69	2140.5	974.841	603.949	0.188411	5.42825e-07	9.40469e-07	0.00136362	0.622618	AT2G38310	PYL4	unknown protein ;supported by full-length cDNA: Ceres:32244.
672	267035_at			283.789	323.211	158.204	248.982	301.822	355.17	0.130571	0.00017826	0.0122636	0.790453	0.509957	AT2G38400	AGT3	putative beta-alanine-pyruvate aminotransferase ;supported by full-length cDNA: Ceres:147543.
673	267036_at			522.261	7.60675	595.885	871.873	595.983	467.655	1.60696e-06	0.538013	2.5148e-05	0.580332	0.000283135	AT2G38465	AT2G38465	Expressed protein ; supported by full-length cDNA: Ceres: 123915.
674	267037_at			61.0855	72.9344	52.0329	27.8722	39.0383	62.8604	0.281071	0.515355	2.88393e-05	0.0424035	0.398727	AT2G38320	TBL34	hypothetical protein ; supported by cDNA: gi_13878094_gb_AF370310.1_AF370310
675	267038_at			120.981	198.799	92.9598	115.54	196.604	236.755	1.75355e-06	0.190883	4.96614e-06	0.00138401	0.280063	AT2G38480	AT2G38480	expressed protein supported by cDNA: Ceres:16674; supported by cDNA: gi_13878170_gb_AF370348.1_AF370348
676	267039_at			31.4375	25.7328	29.7278	19.6578	24.8297	25.7566	0.701826	0.916011	0.680133	0.59696	0.998972	AT2G34270	AT2G34270	hypothetical protein predicted by genefinder and genscan
677	267040_at			523.538	562.065	510.543	244.692	584.271	1827.28	0.166523	0.772908	1.40751e-06	0.176436	4.67809e-05	AT2G34300	AT2G34300	unknown protein
678	267041_at			23.6963	39.4361	41.258	38.7381	28.7013	18.1092	0.155104	0.360509	0.926773	0.74267	0.00242758	AT2G34315	AT2G34315	unknown protein
679	267042_at			2.95515	3.52064	3.81937	16.1283	3.47882	3.11217	0.60771	0.59701	0.00531608	0.781791	0.807645	AT2G34320	AT2G34320	putative non-LTR retroelement reverse transcriptase
680	267043_at			31.2176	23.2053	16.3933	24.6141	28.0605	21.5035	0.549689	0.38351	0.919286	0.854581	0.900316	AT2G34330	AT2G34330	unknown protein
681	267044_at			349.169	614.202	753.435	825.716	1574.47	852.192	2.62291e-06	5.03466e-05	0.00689112	1.86892e-06	0.0159156	AT2G34357	AT2G34357	nodulin-like protein
682	267045_at			6.88183	4.64744	7.64119	2.50457	3.32179	3.37487	0.561358	0.922487	0.157772	0.409739	0.617386	AT2G34180	CIPK13	putative protein kinase contains a protein kinase domain profile (PDOC00100); supported by cDNA: gi_13249124_gb_AF295668.1_AF295668
683	267046_at			14.6305	22.5097	22.2586	30.6788	18.017	10.2823	0.440379	0.592151	0.579458	0.722927	0.305505	AT2G34360	AT2G34360	hypothetical protein
684	267047_at			5.76576	11.2392	16.0595	17.006	12.6012	8.04193	0.0788409	0.227882	0.452011	0.240012	0.616315	AT2G34370	AT2G34370	putative selenium-binding protein
685	267048_at			194.678	60.4927	56.0988	42.2099	228.604	208.466	0.00019688	1.10581e-05	0.306856	0.219715	0.00444315	AT2G34200	AT2G34200	hypothetical protein predicted by genefinder
686	267049_at			8.07099	6.11449	3.42634	3.50577	4.41953	6.22993	0.61542	0.219049	0.35206	0.334853	0.979443	AT2G34210	AT2G34210	putative transcription elongation factor
687	267022_at			7.01971	16.0518	19.9369	11.9904	20.3372	16.3937	0.206349	0.305785	0.696491	0.316067	0.973429	AT2G34230	AT2G34230	hypothetical protein predicted by genscan
688	267023_at			2524.06	2012.81	3823.49	4792.07	3569.76	3387.56	0.000153338	0.000191683	5.4172e-08	0.0014513	7.02668e-05	AT2G34250	AT2G34250	putative protein transport protein SEC61 alpha subunit ;supported by full-length cDNA: Ceres:4598.
689	267024_s_at			24.7889	32.9078	24.2661	27.7367	14.8939	20.4	0.547922	0.968568	0.772123	0.42574	0.448426	AT2G29870///AT2G34390	NIP2;1	putative aquaporin (plasma membrane intrinsic protein)
690	266994_at			9.62665	9.07279	11.2341	3.55887	6.37102	2.9348	0.94424	0.883494	0.10392	0.696566	0.0805321	AT2G34440	AGL29	MADS-box protein (AGL29)
691	266995_at			14.9418	13.1345	39.3492	62.5303	223.362	90.5898	0.86581	0.138218	0.0236874	0.00141522	0.0118101	AT2G34500	CYP710A1	putative cytochrome P450
692	266996_at			287.329	552.427	38.2943	88.8718	61.1574	181.097	3.44048e-05	0.000156361	2.40599e-06	5.52906e-05	3.50939e-06	AT2G34490	CYP710A2	putative cytochrome P450 ;supported by full-length cDNA: Ceres:158108.
693	266997_at			118.752	100.27	132.014	118.903	76.0622	89.5154	0.30626	0.547606	0.370859	0.0250681	0.615323	AT2G34410	AT2G34410	hypothetical protein predicted by genefinder and genscan
694	266998_at			85.8129	79.2401	97.1807	122.094	112.628	88.8358	0.840759	0.777973	0.135624	0.506375	0.737731	AT2G34400	AT2G34400	hypothetical protein predicted by genscan
695	266999_at			91.875	143.648	85.1883	54.3568	170.297	131.74	0.00142323	0.721134	5.09302e-05	0.00448114	0.600508	AT2G34450	AT2G34450	putative HMG protein ; supported by full-length cDNA: Ceres: 113582.
696	267000_at			859.34	1576.59	1259.19	758.625	1014.5	1038.79	1.20387e-09	0.000550608	2.75633e-08	0.0629019	3.65662e-05	AT2G34310	AT2G34310	Expressed protein ; supported by full-length cDNA: Ceres: 16411.
697	267001_at			1826.14	963.387	1654.52	2002.08	484.283	800.58	2.86712e-09	0.213691	2.21189e-07	1.55067e-05	0.0417686	AT2G34470	UREG	putative urease accessory protein ; supported by full-length cDNA: Ceres: 18513.
698	267002_s_at			30042.6	34310.2	37128.7	21340.9	4418.2	19806.8	0.0864176	0.0686163	0.000208879	0.00144995	0.000503072	AT2G34420///AT2G34430	LHB1B1	putative photosystem II type I chlorophyll a b binding protein. ; supported by full-length cDNA: Ceres: 23727.
699	267003_at			70.4721	59.3554	68.1576	85.0091	142.316	67.8572	0.678951	0.900139	0.438463	0.00174508	0.811433	AT2G34340	AT2G34340	hypothetical protein predicted by genefinder; supported by full-length cDNA: Ceres: 29146.
700	267004_at			457.578	601.923	739.021	799.183	2065.82	1056.82	0.00444538	0.00030117	0.0169507	1.43412e-06	0.00138161	AT2G34260	AT2G34260	hypothetical protein predicted by genefinder and genscan;supported by full-length cDNA: Ceres:37499.
701	267005_at			1954.9	5105.58	1675.13	735.327	2870.59	2880.12	5.07724e-09	0.215599	1.44336e-10	0.0117189	7.24838e-05	AT2G34460	AT2G34460	unknown protein ; supported by cDNA: gi_14334607_gb_AY034977.1_
702	267006_at			239.364	171.074	54.7139	64.413	60.5286	112.864	0.00916786	8.10603e-05	0.000143642	5.02239e-06	0.09639	AT2G34190	AT2G34190	putative membrane transporter ; supported by cDNA: gi_14334907_gb_AY035127.1_
703	267007_at			11922.6	14701.9	13032.6	13854.2	12164.3	13924.1	9.46778e-05	0.190914	0.329235	0.820093	0.442681	AT2G34480	AT2G34480	60S ribosomal protein L18A ; supported by cDNA: gi_14596030_gb_AY042803.1_
704	267008_at			81.5615	85.2801	37.9155	51.4276	588.063	146.277	0.873921	0.0597352	0.108635	0.000340219	0.104424	AT2G39350	AT2G39350	putative ABC transporter
705	267009_at			331.839	287.443	360.65	385.083	563.045	267.352	0.231862	0.50477	0.0369892	0.00317895	0.66837	AT2G39260	AT2G39260	unknown protein
706	267010_at			135.973	238.381	58.6952	44.1566	110.523	139.099	1.49962e-05	0.00116746	3.07228e-07	0.119779	0.000411787	AT2G39250	SNZ	putative AP2 domain transcription factor pFAM domain (PF00847)
707	267011_at			24.968	36.6735	35.1496	75.3796	106.725	61.3002	0.391969	0.683102	0.0026584	0.0380048	0.0408279	AT2G39230	LOJ	unknown protein
708	267012_at			369.789	386.856	58.0644	60.8161	210.266	491.639	0.736684	5.42825e-07	1.72284e-06	0.00538718	0.137932	AT2G39220	PLP6	similar to latex allergen from Hevea brasiliensis
709	267013_at			58.9783	55.8231	61.1399	59.9589	39.2089	90.0348	0.825018	0.86521	0.765896	0.0872331	0.0637764	AT2G39180	CCR2	putative protein kinase contains a protein kinase domain profile (PDOC00100)
710	267014_at			586.302	665.196	414.697	476.643	888.603	569.799	0.0509206	0.00184474	0.00370589	0.00191098	0.119024	AT2G39170	AT2G39170	unknown protein
711	267015_at			409.678	417.764	298.549	338.186	602.54	369.675	0.889965	0.0342994	0.0813701	0.0205622	0.357091	AT2G39340	AT2G39340	unknown protein
712	267016_at			18.3036	34.3208	25.5394	41.6436	23.367	23.887	0.256354	0.678556	0.684706	0.77785	0.534019	AT2G39160///AT2G39170	AT2G39160	hypothetical protein predicted by genscan
713	267017_at			423.705	243.438	1092.22	1223.85	416.552	648.46	0.000826893	1.24029e-05	1.7414e-06	0.855793	0.00112621	AT2G39140	SVR1	unknown protein
714	267018_at			478.152	363.098	889.985	780.823	305.521	454.428	0.00310021	9.96256e-06	2.69221e-05	0.00126436	0.0879914	AT2G39140	SVR1	unknown protein
715	267019_at			216.539	198.498	119.178	104.032	152.896	262.159	0.492076	0.00523746	0.000206924	0.021327	0.0616998	AT2G39130	AT2G39130	hypothetical protein predicted by genscan
716	267020_at			32.1345	19.8196	39.3046	28.4405	21.9505	26.7416	0.307744	0.442485	0.541946	0.156153	0.658997	AT2G39320	AT2G39320	hypothetical protein predicted by genscan
717	267021_at			28.9781	38.5264	12.8244	17.991	60.7156	40.9776	0.496828	0.31808	0.0535846	0.17975	0.854923	AT2G39300	AT2G39300	hypothetical protein predicted by genefinder
718	266987_at			119.291	87.5927	43.679	36.0612	63.7089	107.672	0.232559	0.000857263	0.012631	0.0117927	0.549379	AT2G39280	AT2G39280	unknown protein
719	266988_at			427.061	359.753	288.488	160.484	79.0576	255.523	0.116622	0.000852275	7.99778e-05	5.95845e-07	0.0375847	AT2G39310	JAL22	putative myrosinase-binding protein ;supported by full-length cDNA: Ceres:33545.
720	266989_at			157.816	216.647	71.6426	30.2977	43.5217	193.404	0.173425	5.38134e-05	1.60057e-05	0.00349019	0.775905	AT2G39330	JAL23	putative myrosinase-binding protein ;supported by full-length cDNA: Ceres:39069.
721	266990_at			109.058	108.914	98.847	68.6362	58.0308	67.017	0.994811	0.63772	0.0404984	0.0115768	0.00865298	AT2G39190	ATATH8	putative ABC transporter
722	266991_at	PGPS1/PGP1 AT2G39290		1140.26	752.947	1379.84	1137.02	778.621	739.212	2.03869e-05	0.0501326	0.000540484	0.00218679	0.871422	AT2G39290	PGP1	putative CDP-diacylglycerol--glycerol-3-phosphate 3-phosphatidyltransferase ; supported by cDNA: gi_13365518_dbj_AB048535.1_AB048535
723	266992_at			14.993	14.8009	20.7756	25.0349	46.0068	54.3439	0.989371	0.634808	0.484414	0.104793	0.11202	AT2G39200	MLO12	similar to Mlo proteins from H. vulgare ; supported by cDNA: gi_14091593_gb_AF369573.1_AF369573
724	266993_at			284.872	264.05	165.616	84.0903	441.089	429.577	0.744242	0.00113733	0.000410183	0.0812364	0.157967	AT2G39210	AT2G39210	nodulin-like protein ; supported by cDNA: gi_16930478_gb_AF419593.1_AF419593
725	266962_at			75.6625	92.6937	63.6203	38.0382	67.9278	68.4965	0.323456	0.496135	0.00909242	0.623778	0.241095	AT2G39435///AT2G39440	AT2G39435	hypothetical protein predicted by genscan
726	266963_at			870.067	2602.89	355.698	927.908	1489.98	1437.93	4.12148e-10	9.96256e-06	1.17537e-07	0.00138853	9.28585e-05	AT2G39450	MTP11	unknown protein
727	266964_at			269.126	130.643	231.918	315.158	279.025	196.87	1.79507e-05	0.209657	4.99441e-05	0.79071	0.0216853	AT2G39480	PGP6	putative ABC transporter related to multi drug resistance proteins and P-glycoproteins
728	266965_at			25.2415	9.21121	6.14546	4.48974	16.4124	15.7826	0.0309741	0.0657479	0.0234016	0.591588	0.359566	AT2G39510	AT2G39510	nodulin-like protein
729	266966_at			11.7381	13.1676	16.9008	7.37762	14.8303	20.7392	0.892274	0.663575	0.420571	0.760207	0.554521	AT2G39520	AT2G39520	hypothetical protein predicted by genscan
730	266967_at			16.2387	5.0328	1.69891	4.923	16.7926	6.05911	0.0227708	0.000133168	0.974785	0.959768	0.853273	AT2G39530	AT2G39530	unknown protein
731	266968_at			179.209	129.573	175.881	251.584	347.508	266.4	0.0121047	0.916011	9.73926e-05	0.00246684	0.000860621	AT2G39360	AT2G39360	putative protein kinase contains a protein kinase domain profile (PDOC00100)
732	266969_at			51.1638	69.7625	68.333	47.0851	42.4049	44.6214	0.0418408	0.28946	0.0789327	0.367355	0.0139754	AT2G39540	AT2G39540	similar to gibberellin-regulated proteins
733	266970_at			91.1949	136.647	6.84707	6.79275	40.5808	56.5584	0.0184184	1.66947e-05	4.94162e-06	0.0271458	0.000115376	AT2G39560	AT2G39560	hypothetical protein predicted by genefinder
734	266971_at			345.144	196.781	716.158	781.92	470.184	246.953	0.000114904	0.000232766	5.2444e-07	0.137683	0.144094	AT2G39580	AT2G39580	unknown protein
735	266972_at			18.1381	25.2421	18.4026	21.1618	21.5112	19.5258	0.591742	0.988194	0.574846	0.851179	0.452687	AT2G39590	AT2G39590	40S ribosomal protein S15A
736	266973_at			43.6664	31.639	28.4506	19.202	93.2692	50.3867	0.501069	0.261342	0.367892	0.0277724	0.422578	AT2G39620	AT2G39620	hypothetical protein predicted by grail
737	266974_at			6.02957	6.26464	3.2081	3.58825	3.30929	6.02315	0.955297	0.46049	0.156983	0.426453	0.95448	AT2G39370	AT2G39370	unknown protein
738	266975_at			43.7635	63.0617	27.1445	30.9397	32.9607	43.8344	0.19007	0.304022	0.00740778	0.454448	0.169969	AT2G39380	ATEXO70H2	hypothetical protein predicted by grail
739	266976_at			26.9938	27.1773	47.9985	11.5424	6.40727	26.1312	0.992913	0.408263	0.144268	0.0639214	0.967832	AT2G39410	AT2G39410	putative phospholipase
740	266977_at			236.361	213.978	152.592	167.133	96.0767	100.22	0.496944	0.00724852	0.150213	8.24804e-05	0.001655	AT2G39420	AT2G39420	putative phospholipase
741	266978_at			50.6174	47.167	42.5849	21.6716	17.5382	27.4797	0.81552	0.476057	0.0543226	3.31322e-05	0.127776	AT2G39430	AT2G39430	putative disease resistance response protein
742	266979_at			4849.79	4905.31	2093.16	659.152	443.904	1976.86	0.895967	1.23993e-05	1.4689e-10	1.44243e-06	0.000164828	AT2G39470	PPL2	unknown protein ;supported by full-length cDNA: Ceres:16403.
743	266980_at			1795.46	2335.33	2325.3	2268.66	3366.27	3194.98	0.00984638	0.00738889	0.834745	0.000128469	0.0427798	AT2G39390	AT2G39390	60S ribosomal protein L35 ;supported by full-length cDNA: Ceres:11583.
744	266981_at			7130.59	8278.84	6364.6	6517.39	7760.39	9145	0.00739034	0.124098	0.0042801	0.394917	0.196898	AT2G39460	RPL23AA	60S ribosomal protein L23A identical to GB:AF034694;supported by full-length cDNA: Ceres:22479.
745	266982_at			237.431	273.502	265.81	315.068	354.95	324.792	0.38452	0.479775	0.486956	0.00293567	0.523299	AT2G39500	AT2G39500	unknown protein ; supported by cDNA: gi_14335015_gb_AY037187.1_
746	266983_at			201.606	235.602	224.564	227.608	166.65	280.252	0.201646	0.485519	0.823173	0.43235	0.203922	AT2G39400	AT2G39400	putative phospholipase ; supported by cDNA: gi_14532651_gb_AY039950.1_
747	266984_at			954.399	938.373	2156.39	1312.53	414.175	565.531	0.883042	6.59489e-05	0.00428315	3.56668e-05	0.0011239	AT2G39570	AT2G39570	unknown protein ; supported by cDNA: gi_15010737_gb_AY045670.1_
748	266985_at			281.874	272.686	313.147	370.333	324.37	250.792	0.649668	0.274185	0.000667854	0.188672	0.467814	AT2G39550	PGGT-I	putative geranylgeranyl transferase type I beta subunit ; supported by cDNA: gi_11878246_gb_AF311225.1_AF311225
749	266986_at			441.722	321.518	521.475	498.499	457.649	441.797	0.0081613	0.155347	0.00428315	0.822497	0.0391183	AT2G39630	AT2G39630	putative dolichyl-phosphate beta-glucosyltransferase ; supported by cDNA: gi_15810210_gb_AY056120.1_
750	266959_at			240.606	204.74	37.3164	73.8883	215.445	357.775	0.279686	0.000887887	4.40039e-05	0.719539	0.00152552	AT2G07690	MCM5	putative DNA replication licensing factor, mcm5
751	266960_at			9.16485	13.1999	9.35014	11.5003	6.29407	5.19776	0.430267	0.966329	0.823495	0.124624	0.140788			putative retroelement pol polyprotein
752	266961_at			23.7206	28.5443	20.8923	5.1187	7.89566	18.8946	0.670891	0.848075	0.00105342	0.0634792	0.305107			Athila retroelement ORF1-like protein
753	266931_at			8.05185	7.69969	6.89219	4.16332	5.77159	4.09447	0.924566	0.752353	0.171393	0.351789	0.234573			putative non-LTR retroelement reverse transcriptase
754	266932_s_at			107.308	106.818	704.57	1031.95	785.205	266.569	0.981801	1.06123e-06	1.24353e-07	2.15026e-06	0.00483195	AT1G63250///AT2G07750	AT1G63250///AT2G07750	putative RNA helicase
755	266933_at			25.2342	36.3905	34.7269	52.9243	32.8275	22.4937	0.255217	0.554921	0.127236	0.609024	0.0529335	AT2G07760	AT2G07760	putative Ta11-like non-LTR retroelement protein similar to GB:AAA75253; some members of this protein family have a weak CCHC zinc fingers that is mostly from retroviral gag proteins (nucleocapsid)
756	266934_at			214.239	279.74	771.455	1365.57	1506.03	486.934	0.0612	7.13256e-05	1.54712e-07	2.38424e-05	0.0056623	AT2G18900	AT2G18900	unknown protein
757	266935_at			288.622	290.323	384.717	370.117	244.438	210.816	0.966349	0.0136945	0.101859	0.224826	0.0778806	AT2G18915	LKP2	F-box protein LKP2/ADO2, AtFBX2c identical to Adagio 2 GI:13487070 from [Arabidopsis thaliana]
758	266936_at			9.9951	9.60416	12.6786	21.2534	7.66492	4.38025	0.955104	0.601254	0.24088	0.612609	0.382426	AT2G18920	AT2G18920	hypothetical protein predicted by genefinder
759	266937_at			2.72666	3.09604	2.49956	3.02562	1.93477	2.59093	0.784543	0.868887	0.960505	0.508242	0.672835	AT2G18930	AT2G18930	hypothetical protein predicted by genefinder
760	266938_at			496.965	320.489	298.971	250.066	598.217	501.553	4.65175e-06	0.00019427	0.0126227	0.04757	0.00187679	AT2G18950	HPT1	hypothetical protein predicted by genefinder
761	266939_at			7662.06	5821.27	3665.73	4298.07	6518	7171.37	1.8289e-05	9.87506e-06	0.000262678	0.0735829	0.0130105	AT2G18960	AHA1	plasma membrane proton ATPase (PMA) identical to GB:M24107; supported by cDNA: gi_166745_gb_M24107.1_ATHHATPA
762	266940_at			11.2138	5.52998	2.84329	1.99209	2.45776	4.49426	0.248035	0.101819	0.0501354	0.0641975	0.787835	AT2G18970	AT2G18970	unknown protein
763	266941_at			40.3646	34.9876	21.5808	24.1823	18.3284	31.8012	0.817339	0.39699	0.576858	0.207429	0.901847	AT2G18980	AT2G18980	peroxidase (ATP22a) identical to GB:Y08781
764	266942_at			573.928	467.771	389.388	267.961	637.685	513.268	0.00138657	0.00455875	2.66772e-05	0.254314	0.451093	AT2G18990	TXND9	putative ATP binding protein
765	266943_at			50.7837	79.6857	47.1182	60.8094	53.1683	57.946	0.141189	0.810341	0.446791	0.891724	0.419971			putative reverse transcriptase
766	266944_at			107.499	115.839	97.0344	106.143	72.323	75.6163	0.64611	0.640452	0.556487	0.0607173	0.0326469	AT2G18870///AT2G18876	VEL3	unknown protein predicted by genefinder
767	266945_at			5.92953	5.41646	5.45616	3.05571	11.8173	5.73988	0.914116	0.936344	0.384111	0.36643	0.958485	AT2G18880	VEL2	hypothetical protein predicted by genefinder
768	266946_at			221.337	185.558	202.492	49.5607	38.5398	214.496	0.0433375	0.224427	1.29693e-06	6.60465e-05	0.250506	AT2G18890	AT2G18890	putative protein kinase contains a protein kinase domain profile (PDOC00100)
769	266947_at			1.66929	2.90092	3.45999	1.26919	3.73887	1.86695	0.183575	0.230283	0.0653008	0.0869602	0.397937	AT2G18830	AT2G18830	hypothetical protein predicted by genscan
770	266948_at			267.458	290.103	99.9326	79.8524	248.937	298.76	0.364325	0.000248216	3.04972e-09	0.625215	0.766538	AT2G18850	AT2G18850	unknown protein
771	266949_s_at			521.131	448.226	480.022	1030.48	748.507	589.275	0.10489	0.424635	1.63957e-05	0.0105149	0.040854	AT2G18840///AT4G30260	AT2G18840///AT4G30260	unknown protein ;supported by full-length cDNA: Ceres:150205.
772	266950_at			463.191	468.643	360.892	178.968	258.906	519.745	0.935408	0.0313326	3.61477e-05	0.0159539	0.493551	AT2G18910	AT2G18910	expressed protein supported by full-length cDNA: Ceres:3350
773	266951_at			893.587	530.273	484.151	256.41	350.984	660.767	2.23515e-06	1.50379e-05	1.86827e-05	1.1263e-05	0.154656	AT2G18940	AT2G18940	putative salt-inducible protein ; supported by cDNA: gi_15983784_gb_AY056798.1_
774	266952_at			24.8437	26.6685	30.0805	14.8873	26.2936	24.728	0.928378	0.737588	0.413097	0.92642	0.934824	AT2G34555	ATGA2OX3	putative gibberellin 2-oxidase
775	266953_at			52.4124	37.2622	15.1557	13.6121	21.1854	19.4001	0.42696	0.0486676	0.173771	0.0090228	0.291867	AT2G34540	AT2G34540	hypothetical protein predicted by genscan
776	266954_at			43.8964	42.5008	9.97296	6.83057	9.59353	21.7767	0.859876	0.0131068	0.000576199	0.0354531	0.0118692	AT2G34530	AT2G34530	hypothetical protein predicted by genefinder
777	266955_at			906.187	931.679	1117.29	1117.45	1436.91	1396.04	0.700456	0.0557665	0.0214117	0.000427355	0.00070714	AT2G34520	RPS14	mitochondrial ribosomal protein S14
778	266956_at			805.921	554.323	626.989	469.248	201.503	656.957	6.77851e-05	0.0274541	0.064021	2.40451e-05	0.093605	AT2G34510	AT2G34510	unknown protein
779	266957_at			1359.46	1252.9	679.963	385.753	663.32	1335.11	0.224091	9.03501e-06	2.78485e-08	0.000153508	0.538126	AT2G34640	PTAC12	unknown protein
780	266958_at			529.708	812.484	489.53	723.089	1967.78	956.744	5.13567e-07	0.418814	0.0648481	1.76509e-06	0.0380384	AT2G34630	GPS1	putative trans-prenyltransferase
781	266899_at			1661.61	4110.69	411.807	93.2003	125.075	1041.53	2.80309e-10	3.79737e-07	2.95484e-12	2.08909e-05	7.33136e-06	AT2G34620	AT2G34620	hypothetical protein predicted by genefinder
782	266900_at			7.35894	5.45166	2.32883	2.36794	54.5405	4.91978	0.590289	0.0244505	0.157388	0.0014955	0.88431	AT2G34610	AT2G34610	hypothetical protein predicted by genscan
783	266901_at			3.00793	5.25662	9.4525	121.701	44.4083	32.1883	0.395576	0.0884076	0.000797825	0.000104011	0.0387413	AT2G34600	JAZ7	hypothetical protein predicted by genscan
784	266902_at			8.16063	3.23521	5.72758	4.32477	15.6613	4.44238	0.0864176	0.729289	0.588764	0.293796	0.703916	AT2G34580	AT2G34580	hypothetical protein predicted by genscan
785	266903_at			226.533	253.38	376.496	437.255	956.8	449.739	0.444257	0.00446862	0.00205628	2.55811e-05	0.00628162	AT2G34570	MEE21	hypothetical protein predicted by genscan
786	266904_at	PDH E1beta AT2G34590		1895.38	2110.49	8635.52	7468.18	3177.45	3029.3	0.0294312	5.0355e-07	1.71583e-09	0.0004864	0.000699532	AT2G34590	AT2G34590	putative pyruvate dehydrogenase E1 beta subunit ;supported by full-length cDNA: Ceres:38439.
787	266905_at			956.47	1476.53	488.08	394.002	562.819	832.432	6.76568e-07	1.4447e-05	1.52321e-09	0.00132174	6.11563e-05	AT2G34560	AT2G34560	putative katanin ;supported by full-length cDNA: Ceres:119620.
788	266906_at			1736.65	1464.35	768.611	1037.6	1297.52	1744.94	0.00457367	0.000131141	0.000493116	0.0322611	0.0227252	AT2G34585	AT2G34585	Expressed protein ; supported by full-length cDNA: Ceres: 19349.
789	266907_at			67.4132	54.772	57.6306	39.3413	73.7896	64.0725	0.468244	0.584331	0.393675	0.626517	0.67281		ATGA2OX3	Expressed protein ; supported by full-length cDNA: Ceres: 2187.
790	266908_at			210.703	213.442	24.7026	132.973	150.838	112.7	0.952209	0.000154176	0.0409438	0.193099	0.0641366	AT2G34650	PID	putative protein kinase contains a protein kinase domain profile (PDOC00100); supported by cDNA: gi_7208441_gb_AF232236.1_AF232236
791	266909_at			52.0764	24.1347	40.4541	54.7495	20.5521	29.9183	0.04762	0.422613	0.0737254	0.0211282	0.685657	AT2G46020	BRM	hypothetical protein predicted by genscan and genefinder
792	266910_at			99.9193	110.02	436.299	666.059	218.914	126.145	0.380616	1.35351e-06	1.36788e-08	0.000162353	0.350224	AT2G45920	AT2G45920	unknown protein
793	266911_at			183.424	136.65	194.8	297.259	257.077	136.112	0.00795077	0.6057	4.2094e-05	0.0416845	0.979725	AT2G45910	AT2G45910	putative protein kinase contains a protein kinase domain profile (PDOC00100)
794	266912_at			124.31	106.614	66.2102	6.72926	32.6704	57.1701	0.490952	0.0181845	0.000379809	0.000271284	0.0527779	AT2G45900	AT2G45900	hypothetical protein predicted by genefinder
795	266913_at			16.9783	15.3799	8.09726	5.56626	18.1355	11.6288	0.885514	0.421008	0.126928	0.92094	0.722138	AT2G45890	ROPGEF4	hypothetical protein predicted by genscan
796	266914_at			157.025	134.571	202.592	290.237	170.246	167.577	0.397854	0.060038	0.0018024	0.565325	0.3303	AT2G45880	BAM7	putative beta-amylase
797	266915_at			84.1971	97.5904	61.199	44.7027	39.7887	59.3924	0.231742	0.0530853	0.000288893	0.00298462	0.00496824	AT2G45870	AT2G45870	hypothetical protein predicted by genscan
798	266916_at			643.734	707.497	653.934	458.563	1091.35	951.731	0.139432	0.906223	0.00353699	0.000292118	0.0139159	AT2G45860	AT2G45860	hypothetical protein predicted by genscan
799	266917_at			48.134	61.3577	32.8401	38.9175	43.7075	57.361	0.61398	0.658285	0.124232	0.882741	0.860776	AT2G45830	DTA2	unknown protein
800	266918_at			31.1424	104.128	4.74459	4.52818	11.7868	42.194	8.72554e-06	0.00135205	1.39406e-09	0.294808	0.0012327	AT2G45800	AT2G45800	putative LIM-domain protein
801	266919_at			52.6094	43.731	27.794	48.444	32.5759	19.9004	0.722216	0.00853472	0.865748	0.0357605	0.232304			hypothetical protein predicted by genscan
802	266920_at			101.444	96.488	46.6549	44.7409	63.5521	71.5456	0.864359	0.0028221	0.0142847	0.00744227	0.354173	AT2G45750	AT2G45750	hypothetical protein predicted by genscan and genefinder
803	266921_at			356.849	405.768	214.845	92.8266	103.756	246.732	0.0506764	0.000806537	1.76713e-07	0.0007319	8.45959e-05	AT2G45970	CYP86A8	putative cytochrome P450
804	266922_s_at			775.75	1145.91	1004.82	980.203	1261.44	1126.92	1.36638e-05	0.00411712	0.0644069	0.000369868	0.896337	AT2G45950///AT3G61415	ASK20	SKP1/ASK1-related, putative similar to glycoprotein FP21 SP:P52285 from [Dictyostelium discoideum]
805	266923_at			1060.75	994.198	1865.91	2277.31	1455.28	1147.92	0.322954	0.000866707	6.09716e-08	0.0191948	0.0679871	AT2G45980	AT2G45980	unknown protein ;supported by full-length cDNA: Ceres:13925.
806	266924_at			791.408	675.06	1422.27	1716.05	1215.44	882.163	0.00384663	2.29197e-05	1.87417e-08	0.00867491	0.00249849	AT2G45730	AT2G45730	unknown protein ;supported by full-length cDNA: Ceres:9000.
807	266925_at			5999.18	3475.63	2761.29	1133.62	1396.08	2347.66	1.9573e-08	1.37096e-05	2.59857e-09	1.88544e-06	0.014149	AT2G45740	PEX11D	unknown protein ;supported by full-length cDNA: Ceres:12250.
808	266926_at			196.159	152.952	108.174	128.984	126.272	167.504	0.0750534	0.0018497	0.306277	0.00649667	0.65128	AT2G46000	AT2G46000	unknown protein predicted by genscan and genefinder;supported by full-length cDNA: Ceres:19844.
809	266927_at			6576.57	14095.5	12059.3	7654.74	5246.28	8830.08	3.66989e-09	6.17114e-05	1.65909e-06	0.0534741	0.000518127	AT2G45960	PIP1B	aquaporin (plasma membrane intrinsic protein 1B) identical to GB:Z17399, GB:Z17424, and GB:68293;supported by full-length cDNA: Ceres:108944.
810	266928_at			3499.92	2213.68	1630.82	2021.18	2757.25	3076.39	2.98781e-06	6.18756e-05	0.190699	0.063371	0.00137003	AT2G45790	PMM	putative phosphomannomutase ;supported by full-length cDNA: Ceres:998.
811	266929_at			563.556	245.735	303.948	93.0668	141.482	258.141	7.25766e-08	0.000822012	9.28087e-07	1.12017e-05	0.739183	AT2G45850	AT2G45850	putative AT-hook DNA-binding protein ; supported by cDNA: gi_14194130_gb_AF367271.1_AF367271
812	266930_at			10.2364	9.54937	9.94302	15.0303	11.5956	7.64633	0.924773	0.974968	0.447088	0.860784	0.786047	AT2G45930	AT2G45930	hypothetical protein predicted by genscan; supported by cDNA: gi_14334519_gb_AY034951.1_
813	266896_at			901.064	971.72	967.659	611.864	612.993	807.227	0.322762	0.427219	7.66894e-05	0.00361331	0.191286	AT2G45810	AT2G45810	putative ATP-dependent RNA helicase ; supported by cDNA: gi_14532475_gb_AY039862.1_
814	266897_at			3585.59	3893.05	2752.81	2567.08	1824	2801.11	0.121154	0.0142027	0.000109999	0.000108147	0.0032346	AT2G45820	AT2G45820	remorin identical to GB:M25268, a non-specific DNA binding protein; may be involved in intercellular communication; supported by cDNA: gi_15028386_gb_AY045996.1_
815	266898_at			1862.37	2527.47	513.938	489.337	1851.43	2141.41	9.02792e-06	3.50872e-07	1.3525e-10	0.962658	0.0398509	AT2G45990	AT2G45990	unknown protein ; supported by cDNA: gi_15292712_gb_AY050790.1_
816	266867_at			612.396	558.145	316.626	193.597	250.486	442.743	0.2579	0.000105105	2.17049e-07	0.000833035	0.0519201	AT2G45770	CPFTSY	putative signal recognition particle receptor (alpha subunit) ; supported by cDNA: gi_15293184_gb_AY051026.1_
817	266868_at			64.694	76.8106	84.7224	88.7842	72.9868	58.5833	0.488487	0.386359	0.511845	0.718241	0.213578	AT2G44630	AT2G44630	hypothetical protein predicted by genscan
818	266869_at			231.988	217.356	645.621	620.698	197.671	232.254	0.658981	5.41979e-06	1.62905e-05	0.335842	0.764995	AT2G44660	AT2G44660	putative glucosyltransferase
819	266870_at			3.50792	8.5367	42.566	19.708	20.0636	2.61218	0.192939	0.00270121	0.310398	0.0370985	0.134365	AT2G44710	AT2G44710	putative heterogeneous nuclear ribonucleoprotein
820	266871_at			148.115	129.893	308.534	403.189	334.119	153.045	0.389063	0.000124557	1.62652e-05	0.000330846	0.429616	AT2G44710	AT2G44710	unknown protein
821	266872_at			190.818	162.924	49.965	36.0253	112.721	139.028	0.23033	7.15435e-05	2.92355e-07	0.0308116	0.186262	AT2G44730	AT2G44730	unknown protein
822	266873_at			195.004	109.211	139.535	44.3469	23.2272	119.438	0.00375065	0.0504739	0.0115204	2.62931e-05	0.737156	AT2G44740	CYCP4;1	putative PREG1-like negative regulator
823	266874_at			784.212	613.416	1092.55	423.661	393.656	727.388	0.00382349	0.00135658	0.00395117	0.000292232	0.119403	AT2G44760	AT2G44760	unknown protein
824	266875_at			20.6278	17.4278	7.95375	11.6865	24.8688	17.9615	0.820874	0.268452	0.619917	0.757204	0.972665	AT2G44800	AT2G44800	putative flavonol synthase
825	266876_at			561.697	596.919	959.973	1109.46	1001.05	600.712	0.435271	0.000162321	2.29353e-05	0.00129058	0.965892	AT2G44820	AT2G44820	hypothetical protein predicted by genefinder
826	266877_at			31.3115	57.5775	34.4974	11.7804	16.1994	42.8685	0.0133179	0.858471	0.00438277	0.248622	0.170047	AT2G44570	AtGH9B12	putative glucanase
827	266878_at			6.71639	8.32736	14.9554	7.39538	22.9526	14.4605	0.684798	0.147405	0.838289	0.015333	0.350461	AT2G44580	AT2G44580	putative RING zinc finger protein
828	266879_at			7.81071	9.53381	12.8471	6.73163	18.2645	3.7078	0.836567	0.644674	0.655611	0.373172	0.267343	AT2G44590	ADL1D	putative phragmoplastin
829	266880_at			502.297	423.108	399.364	591.519	429.669	349.188	0.076237	0.0548687	0.0068163	0.136958	0.167196	AT2G44770	AT2G44770	hypothetical protein predicted by genefinder;supported by full-length cDNA: Ceres:36996.
830	266881_at			496.655	391.87	455.987	433.362	778.115	468.04	0.0105309	0.425273	0.420672	0.00388393	0.14197	AT2G44680	CKB4	putative casein kinase II beta subunit ;supported by full-length cDNA: Ceres:40953.
831	266882_at			2289.6	2536.62	447.332	424.308	1750.43	1251.16	0.138274	6.4324e-07	2.75588e-09	0.0969062	6.89518e-05	AT2G44670	AT2G44670	unknown protein ;supported by full-length cDNA: Ceres:40641.
832	266883_at			26.2273	18.7763	29.8205	17.9147	12.0981	18.593	0.538982	0.822954	0.940024	0.241758	0.987707	AT2G44810	DAD1	putative triacylglycerol lipase
833	266884_at			35.0722	44.2743	25.5926	27.5474	39.4757	49.7797	0.539774	0.620854	0.188847	0.809384	0.759279	AT2G44790	UCC2	phytocyanin identical to GB:U90428; supported by full-length cDNA: Ceres: 19760.
834	266885_at			1373.48	1262.12	793.232	926.196	1323.96	1619.42	0.238827	9.71149e-05	0.0108513	0.76771	0.0150722	AT2G44610	RAB6A	putative small GTP-binding protein contains an ATP/GTP-binding site motif A (P-loop); contains an ADP-ribosylation factors family signature for proteins involved in protein trafficking;supported by full-length cDNA: Ceres:39499.
835	266886_at			31.1102	9.60878	37.8488	29.8087	6.81917	10.62	0.00897428	0.661114	0.0314822	0.00280294	0.895856	AT2G44745	AT2G44745	Expressed protein ; supported by full-length cDNA: Ceres: 42237.
836	266887_at			6399.27	6277.17	4972.23	2281.84	2456.38	5015.73	0.899051	0.120956	2.86084e-06	0.000553693	0.247963	AT2G44650///AT2G44660	CHL-CPN10	unknown protein ; supported by cDNA: gi_14423465_gb_AF386970.1_AF386970
837	266888_s_at			373.366	334.892	299.602	589.42	704.36	451.508	0.231251	0.0727768	0.000163809	0.000515867	0.00811705	AT1G02880///AT2G44750	TPK1	putative thiamin pyrophosphokinase ; supported by cDNA: gi_14596220_gb_AY042898.1_
838	266889_at			2240.91	2077.94	3847.93	1650.95	767.061	1666.39	0.323047	0.000144273	0.0203561	6.84003e-05	0.0357722	AT2G44640	AT2G44640	hypothetical protein predicted by genscan; supported by cDNA: gi_15146245_gb_AY049264.1_
839	266890_at			3193.96	3507.27	2826.03	2898.2	2596.43	3647.37	0.153614	0.18516	0.0130822	0.0490805	0.659005	AT2G44620	MTACP-1	acyl carrier protein identical to GB:L23574; supported by cDNA: gi_15450374_gb_AY052288.1_
840	266891_at			80.003	131.508	58.7464	29.2151	63.2722	90.8608	0.0322078	0.297574	0.000206572	0.410551	0.107587	AT2G44690	ARAC9	putative GTP-binding protein ; supported by cDNA: gi_5381419_gb_AF156896.1_AF156896
841	266892_at			1472.07	4647.62	559.617	370.893	1975.03	1549.3	9.6513e-10	4.94166e-05	1.0534e-10	0.0432695	4.80097e-06	AT2G26080	AtGLDP2	putative glycine dehydrogenase
842	266893_at			361.177	401.351	245.583	309.857	196.052	280.223	0.0999216	0.00135063	0.00512552	0.00122658	0.00209627	AT2G26070	RTE1	hypothetical protein predicted by genscan
843	266894_at			24.4626	22.7774	45.8736	37.3064	17.4924	12.9062	0.887607	0.144449	0.261228	0.477749	0.275599	AT2G26050	AT2G26050	hypothetical protein predicted by genscan
844	266895_at			55.7205	158.858	76.8434	93.5537	91.1889	85.3127	2.7012e-07	0.135843	9.60419e-05	0.0278342	0.00035056	AT2G26040	PYL2	hypothetical protein predicted by genscan and genefinder
845	266836_at			50.6542	52.4269	265.763	476.329	191.739	88.7878	0.932553	0.00443719	2.86865e-07	0.0181784	0.0340335	AT2G26000	BRIZ2	hypothetical protein predicted by grail
846	266837_x_at			29.2296	12.9772	7.87356	18.331	19.2641	5.74454	0.116219	0.0707526	0.621348	0.323962	0.295796	AT2G25990	AT2G25990	unknown protein
847	266838_at			34.5966	27.2242	31.175	33.6916	19.8496	12.5412	0.625732	0.866285	0.654948	0.304235	0.210041	AT2G25980	AT2G25980	similar to jasmonate-inducible proteins from Brassica napus
848	266839_at			614.773	68.4007	492.264	646.41	264.123	256.732	1.21862e-08	0.00851807	1.28485e-06	2.30592e-05	0.000480186	AT2G25930	ELF3	unknown protein
849	266840_at			2.22139	2.01994	1.37828	2.16983	1.25056	1.66875	0.858495	0.343387	0.876369	0.242081	0.731397	AT2G26160	AT2G26160	hypothetical protein predicted by genscan
850	266841_at		Fig. S5, 09	14.2454	11.7389	1178.3	4920.61	107.898	15.0434	0.769	0.000146151	4.28148e-08	0.0235071	0.778831	AT2G26150	ATHSFA2, HSFA2	putative heat shock transcription factor
851	266842_at			711.513	787.681	458.941	667.978	922.033	718.029	0.188183	0.00210133	0.0464226	0.0252761	0.350062	AT2G26140	ftsh4	FtsH protease, putative contains similarity to YME1 GI:295582, a member of the ftsH-SEC18-PAS1-CDC48 family of putative ATPase-encoding genes from [Saccharomyces cerevisiae]
852	266843_at			41.3556	45.067	29.8899	47.7653	24.7593	36.8048	0.78527	0.263859	0.857514	0.0469701	0.564491	AT2G26135	AT2G26135	hypothetical protein predicted by genscan
853	266844_at			9.7517	14.3953	6.51184	8.94528	19.4354	19.417	0.420761	0.416061	0.317156	0.242181	0.60255	AT2G26120	AT2G26120	hypothetical protein predicted by genefinder
854	266845_at			254.697	282.161	219.956	147.473	173.488	230.046	0.45108	0.270723	0.00500071	0.00868777	0.201345	AT2G26110	AT2G26110	unknown protein
855	266846_at			679.019	690.572	1230.81	1659.02	1820	811.624	0.87375	0.000885972	8.60057e-08	0.000159215	0.0525368	AT2G25970	AT2G25970	unknown protein
856	266847_at			738.382	822.885	919.611	1151.35	1614.66	891.042	0.131562	0.00798764	0.0014089	9.24114e-05	0.468197	AT2G26060	emb1345	hypothetical protein predicted by grail;supported by full-length cDNA: Ceres:142426.
857	266848_at			789.289	367.088	310.59	420.588	620.363	1034.14	1.23217e-07	3.9189e-05	0.155037	0.164232	1.39201e-05	AT2G25950	AT2G25950	unknown protein ;supported by full-length cDNA: Ceres:39666.
858	266849_at			16.6403	18.3413	33.5069	7.45523	23.0715	12.0466	0.893683	0.23371	0.243594	0.617827	0.625254	AT2G25940	ALPHA-VPE	putative vacuolar processing enzyme identical to GB:D61393; supported by cDNA: gi_16604313_gb_AY058055.1_
859	266850_at			29.5574	37.1431	32.3648	16.9122	29.3122	17.3588	0.279279	0.762479	0.064021	0.973472	0.133695	AT2G26850	AT2G26850	unknown protein
860	266851_at			8.52491	7.40919	4.20066	10.931	4.89675	14.0475	0.892951	0.534451	0.631939	0.582074	0.535996	AT2G26820	ATPP2-A3	similar to avrRpt2-induced protein 1
861	266852_at			150.577	118.276	108.435	122.198	170.292	230.15	0.384046	0.0553813	0.931489	0.528865	0.0712241	AT2G26810	AT2G26810	hypothetical protein predicted by genscan and genefinder
862	266853_at			2.97122	7.99338	16.1435	42.8649	11.1847	15.7648	0.044762	0.00686195	0.00433237	0.139845	0.262417	AT2G26790	AT2G26790	putative salt-inducible protein
863	266854_at			20.251	21.6456	17.0432	5.96135	9.21697	17.4972	0.923168	0.801638	0.0246475	0.262421	0.736016	AT2G26940	AT2G26940	putative C2H2-type zinc finger protein likely a nucleic acid binding protein
864	266855_at			403.907	412.326	634.767	813.49	818.249	459.924	0.830795	0.00184142	1.49193e-06	0.00164151	0.199494	AT2G26920	AT2G26920	unknown protein
865	266856_at			1111.76	1164.38	847.844	388.91	330.083	796.932	0.539629	0.0107128	1.58667e-07	5.63629e-05	0.00106929	AT2G26910	PDR4	putative ABC transporter related to multi drug resistance proteins and P-glycoproteins
866	266857_at			4458.92	2200.54	3287.4	1781.42	991.085	2580.63	2.94238e-09	0.00131165	0.0161305	1.89817e-05	0.151645	AT2G26900	AT2G26900	putative Na+ dependent ileal bile acid transporter
867	266858_at			310.576	246.196	215.942	409.103	344.605	296.212	0.100676	0.04486	0.00753183	0.530907	0.263992	AT2G26890	GRV2	unknown protein
868	266859_at			2.29157	2.44901	2.94892	2.96378	2.12649	1.54416	0.79973	0.493638	0.606662	0.827588	0.174432	AT2G26880	AGL41	putative MADS-box protein
869	266860_at	NPC2 AT2G26870		247.158	211.023	145.161	119.307	65.8735	131.277	0.0500567	0.000502859	6.95869e-05	0.000365146	0.00322592	AT2G26870	NPC2	putative phospholipase C
870	266861_at	AT2G26830		471.857	514.562	279.667	311.308	678.186	515.514	0.42006	0.00116771	0.000491588	0.0221095	0.989967	AT2G26830	emb1187	putative choline kinase ;supported by full-length cDNA: Ceres:37620.
871	266862_at			30.3183	8.596	23.5693	8.18375	7.6417	9.21585	0.0441511	0.614703	0.954804	0.0629886	0.949637	AT2G26950	AtMYB104	putative MYB family transcription factor
872	266863_at			1031.57	870.46	1216.26	628.851	391.435	783.021	0.0481695	0.0430308	0.00612404	0.000140059	0.398595	AT2G26930	ATCDPMEK	putative ripening-associated protein ; supported by cDNA: gi_12697584_dbj_AB037877.1_AB037877
873	266864_at			477.361	1308.5	976.598	785.42	1493.04	818.528	3.24463e-11	2.1849e-05	1.18004e-05	4.19565e-06	9.5253e-05	AT2G26800	AT2G26800	putative hydroxymethylglutaryl-CoA lyase ; supported by cDNA: gi_11935188_gb_AF327420.1_AF327420
874	266865_at	FAD3 AT2G29980		3942.21	2367.42	1431.06	719.137	1348.63	2981.54	3.30165e-08	3.50088e-06	2.12145e-09	0.0038071	0.00366736	AT2G29980	FAD3	omega-3 fatty acid desaturase identical to GB:D26508 and GB:D17579; supported by cDNA: gi_1030693_dbj_D17579.1_ATHFADIER2
875	266866_at			49.4192	56.1426	5.76262	17.4674	30.7133	36.5306	0.772655	0.00547228	0.0304571	0.284363	0.35143	AT2G29940	PDR3	putative ABC transporter
876	266832_at			61.989	140.971	144.894	259.199	293.793	95.6009	0.00113675	0.00239327	0.0295424	8.19057e-05	0.260766	AT2G30040	MAPKKK14	putative protein kinase contains a protein kinase domain profile (PDOC00100)
877	266833_at			2.99486	4.54729	3.31922	3.41767	12.9707	5.833	0.707414	0.940802	0.811106	0.137341	0.857203			hypothetical protein predicted by genscan
878	266834_s_at			189.507	125.404	165.227	510.917	377.821	128.083	0.0112212	0.277497	1.32668e-05	0.00741068	0.937917	AT2G05050///AT2G30020///AT3G27140///AT4G08260	AT2G30020///AT3G27140///AT4G08260	putative protein phosphatase 2C
879	266835_at			267.332	267.137	102.198	194.717	514.431	209.983	0.996758	0.000618044	0.0248723	0.00259043	0.141406	AT2G29990	NDA2	putative NADH dehydrogenase (ubiquinone oxidoreductase)
880	266804_at			1228.7	1136.47	1078.43	1295.57	1523.69	2037.06	0.240802	0.204959	0.0478627	0.0667929	3.72448e-05	AT2G29960	CYP5	cyclophilin identical to GB:AF020433; polymorphism exists downstream of this gene, sequence from 72278 to 72369 is not in GB:AF020433 (from ecotype Ler);supported by full-length cDNA: Ceres:19211.
881	266805_at			1033.76	626.977	235.614	20.6548	103.657	302.519	7.65967e-05	1.31318e-06	9.38864e-07	8.86502e-06	0.000657965	AT2G30010	TBL45	hypothetical protein ;supported by full-length cDNA: Ceres:38891.
882	266806_at			1081.88	771.247	10721.5	8319.87	3206.53	1627	0.000238435	3.0474e-07	6.76706e-11	4.11915e-05	4.88592e-05	AT2G30000	AT1G07170///AT2G30000	unknown protein ;supported by full-length cDNA: Ceres:35872.
883	266807_at			66.4995	91.0917	87.0812	74.892	42.3658	30.7525	0.0561719	0.174605	0.250053	0.151027	0.0015671	AT2G29920	AT2G29920	hypothetical protein
884	266808_at			226.848	209.083	153.066	87.142	137.105	189.654	0.476302	0.0340129	5.73871e-06	0.0099925	0.479327	AT2G29995	AT2G29995	Expressed protein ; supported by full-length cDNA: Ceres: 124634.
885	266809_at			472.88	754.335	187.866	206.97	343.482	519.798	0.000259574	6.26893e-05	4.85902e-07	0.0335149	0.0202973	AT2G29970	AT2G29970	unknown protein ; supported by cDNA: gi_14532595_gb_AY039922.1_
886	266810_at			5.91159	2.95899	10.8127	5.223	9.70739	10.6532	0.104665	0.429956	0.304447	0.614138	0.0183591	AT2G44880	AT2G44880	hypothetical protein predicted by genscan;similar to GP|2244839|Z97337
887	266811_at			117.761	100.232	4.85481	14.0991	33.2141	85.8186	0.523505	1.77037e-06	0.000299325	0.00495838	0.611491	AT2G44850	AT2G44850	unknown protein
888	266812_at			144.075	180.423	86.1958	144.253	106.093	114.914	0.0367282	0.00388892	0.0634248	0.223191	0.000919074	AT2G44830	AT2G44830	putative protein kinase contains a protein kinase domain profile (PDOC00100)
889	266813_at			2650.65	2386.12	2405.85	711.653	341.257	1513.39	0.249069	0.235266	1.59243e-07	7.33187e-07	0.0119767	AT2G44920	AT2G44920	unknown protein
890	266814_at			37.8276	23.2849	16.3672	8.7815	12.9519	23.9086	0.374406	0.200367	0.0953443	0.0965786	0.973905	AT2G44910	ATHB4	homeodomain transcription factor (ATHB-4)
891	266815_at			274.198	318.334	574.088	528.143	356.927	259.481	0.104942	0.000209259	0.000687113	0.0455014	0.0620391	AT2G44900	ARABIDILLO-1	F-box protein family, AtFBX5 contains similarity to F-box protein FBL2 GI:6010699 from [Rattus norvegicus]
892	266816_at			743.506	831.585	923.153	1517.77	1234.49	880.766	0.0739288	0.0151218	1.21804e-05	0.00183751	0.597925	AT2G44970	AT2G44970	unknown protein identical to GB:AAC31827
893	266817_at			49.8392	53.9278	129.263	132.313	38.5524	32.4372	0.827897	0.00566813	0.00999197	0.405996	0.14566	AT2G44950	HUB1	hypothetical protein similar to hypothetical protein GB:AAC31828
894	266818_at			256.74	267.127	427.283	526.28	352.92	246.221	0.764266	0.00138105	0.000166326	0.0504888	0.5934	AT2G44950	HUB1	unknown protein
895	266819_at			2986.85	2910.35	4965.85	4014.11	2433.38	1811.62	0.726416	0.00028775	0.00180618	0.0554766	0.000244014	AT2G44870	AT2G44870	unknown protein ;supported by full-length cDNA: Ceres:33789.
896	266820_at			323.356	549.784	79.7996	78.55	89.6393	279.477	9.58652e-05	9.49827e-05	1.83752e-08	0.000131062	0.000203579	AT2G44940	AT2G44940	putative AP2 domain transcription factor pFAM domain (PF00847)supported by full-length cDNA: Ceres:31044.
897	266821_at			22.0733	13.9462	21.2934	46.4221	14.8828	16.6984	0.543418	0.958712	0.132278	0.475773	0.862166	AT2G44840	ERF13	putative ethylene response element binding protein (EREBP) ;supported by full-length cDNA: Ceres:6397.
898	266822_at			1541.94	2224.21	6580.18	9680.02	4913.18	3022.04	0.000104923	6.3128e-07	9.30066e-09	4.86434e-06	0.0179386	AT2G44860	AT2G44860	60S ribosomal protein L30 ;supported by full-length cDNA: Ceres:34564.
899	266823_at			61.0116	68.1143	35.1856	8.45232	31.5063	37.0069	0.477015	0.00953856	0.00404259	0.023348	0.003847	AT2G44930	AT2G44930	hypothetical protein predicted by genscan; supported by cDNA: gi_15810320_gb_AY056199.1_
900	266824_at			132.109	211.292	83.0197	41.4176	78.7078	97.6608	0.0014986	0.00775153	1.00815e-05	0.0109029	0.000915322	AT2G22800	HAT9	homeodomain transcription factor (HAT9) identical to GB:U09341; supported by cDNA: gi_527638_gb_U09341.1_ATU09341
901	266825_at			178.023	123.804	120.863	58.1207	43.4943	101.326	0.000550949	0.0127178	2.83825e-05	0.000653649	0.186693	AT2G22890	AT2G22890	unknown protein
902	266826_at			242.605	202.37	131.731	186.32	280.486	245.529	0.160135	0.00922725	0.407318	0.472739	0.0753045	AT2G22910	NAGS1	putative amino acid acetyltransferase
903	266827_at			7.37106	10.5185	9.56194	3.05796	5.20609	11.1021	0.685369	0.83268	0.0720261	0.749759	0.943579	AT2G22920	SCPL12	putative serine carboxypeptidase I
904	266828_at			20.1246	13.7535	5.10478	4.47632	6.29884	41.9541	0.322336	0.0608184	0.00142697	0.171768	0.00448026	AT2G22930	AT2G22930	putative flavonol 3-O-glucosyltransferase
905	266829_at			3.98247	6.5211	3.60032	1.77241	1.10999	1.72536	0.59944	0.936441	0.114972	0.15742	0.153686	AT2G22940	AT2G22940	hypothetical protein predicted by genscan
906	266830_at			24.2145	86.6358	72.1453	76.4795	28.2531	12.8151	0.00612963	0.117989	0.660637	0.829275	0.000417338	AT2G22810	ACS4	1-aminocyclopropane-1-carboxylate synthase (ACS4) identical to GB:U23481; supported by cDNA: gi_12083215_gb_AF332404.1_AF332404
907	266831_at			157.423	92.5985	204.939	92.2359	69.5743	86.0801	0.00173351	0.0390463	0.986994	4.64251e-05	0.785091	AT2G22830	SQE2	putative squalene epoxidase
908	266797_at			223.262	96.2209	246.857	108.203	65.2833	132.614	5.07969e-07	0.460497	0.333137	1.52182e-05	0.120877	AT2G22840	AtGRF1	unknown protein
909	266798_at			53.1692	61.105	39.407	77.2996	30.1169	40.9033	0.553276	0.37522	0.192001	0.0567242	0.0464502	AT2G22850	AtbZIP6	putative embryo-abundant protein contains a bZIP transcription factor basic domain signature (PDOC00036)
910	266799_at			26.4489	31.1166	35.2722	44.3534	183.171	141.05	0.59338	0.343538	0.20432	0.00017249	0.000308596	AT2G22860	ATPSK2	unknown protein
911	266800_at			3.06257	2.91607	2.20499	3.15273	98.8769	21.2206	0.869827	0.386447	0.734011	6.98691e-05	8.19687e-05	AT2G22880	AT2G22880	hypothetical protein predicted by genefinder
912	266801_at			1055.19	1086.32	2049.99	1126.33	1644.38	1228.58	0.851756	0.000410515	0.819085	0.00618577	0.42996	AT2G22870	EMB2001	putative nucleotide-binding protein ;supported by full-length cDNA: Ceres:33511.
913	266802_at			417.413	405.557	167.857	130.459	137.26	285.125	0.7837	8.08907e-05	5.09684e-08	3.48206e-05	0.00300214	AT2G22900	AT2G22900	Expressed protein ; supported by cDNA: gi_14334701_gb_AY035024.1_
914	266803_at			484.679	300.244	170.298	82.123	161.435	273.29	4.45883e-06	4.22761e-05	2.33941e-08	8.1336e-05	0.317883	AT2G28930	APK1B	putative protein kinase contains a protein kinase domain profile (PDOC00100)
915	266773_at			10.1452	18.8527	10.5318	22.1867	21.3881	2.85184	0.422373	0.974806	0.820734	0.390151	0.0169571	AT2G29040	AT2G29040	hypothetical protein predicted by genscan and genefinder
916	266774_at			191.418	165.041	66.9962	79.4185	127.212	179.29	0.269702	0.00133321	0.000325808	0.0236886	0.666275	AT2G29050	ATRBL1	hypothetical protein predicted by genefinder
917	266775_at			84.9724	85.5495	54.2448	38.4807	155.179	73.6608	0.964885	0.0106323	4.5378e-05	0.000730177	0.320052	AT2G29060	AT2G29065	putative SCARECROW gene regulator
918	266776_at			114.863	65.488	52.7427	62.862	230.925	111.573	0.071358	0.002117	0.925308	0.00040709	0.216378	AT2G29070	AT2G29070	putative ubiquitin fusion-degradation protein
919	266777_at			1516.29	1674.94	985.754	1069.16	1706.45	1717.25	0.11646	0.000898952	0.000102051	0.203322	0.796197	AT2G29080	ftsh3	putative AAA-type ATPase
920	266778_at			148.528	264.444	22.0209	32.0832	132.924	55.6764	0.000448891	1.52863e-05	2.35986e-08	0.585963	4.89552e-06	AT2G29090	CYP707A2	putative cytochrome P450
921	266779_at			5.82445	3.5964	2.3428	1.62068	1.77343	1.73622	0.410579	0.31594	0.0273773	0.155466	0.0701428	AT2G29100	ATGLR2.9	putative ligand-gated ion channel protein
922	266780_at			36.8733	33.9682	21.8135	9.11533	22.6182	27.9981	0.818749	0.283273	0.0015008	0.200705	0.526178	AT2G29110	ATGLR2.8	putative ligand-gated ion channel protein
923	266781_at			157.014	62.0536	57.0335	37.9254	76.3946	80.1288	2.85646e-06	7.12853e-05	0.0409974	0.0238109	0.121178	AT2G28940	AT2G28940	putative protein kinase contains a protein kinase domain profile (PDOC00100)
924	266782_at			99.1487	151.041	73.6218	75.9527	260.238	192.785	0.00323225	0.135091	2.24535e-05	0.00637069	0.0928314	AT2G29120	ATGLR2.7	putative ligand-gated ion channel protein
925	266783_at			6.93503	8.4567	6.61293	5.11261	3.27365	3.36254	0.701717	0.944126	0.360312	0.186424	0.0921105	AT2G29130	LAC2	putative laccase (diphenol oxidase)
926	266784_at			8.24699	5.91499	7.62647	6.1625	14.9445	6.59751	0.757506	0.947453	0.971255	0.540457	0.937894	AT2G28960	AT2G28960	putative receptor-like protein kinase
927	266785_at			6.67945	6.39876	2.17357	7.00173	5.99931	2.28299	0.964405	0.221747	0.924618	0.905204	0.246525	AT2G28970	AT2G28970	putative receptor-like protein kinase
928	266786_at			6.62503	7.54913	4.61179	3.36949	3.55042	6.0421	0.894953	0.801538	0.27643	0.607274	0.82557			putative non-LTR retroelement reverse transcriptase
929	266787_at			6.0126	9.8336	3.3411	10.1931	5.18168	10.971	0.521131	0.553025	0.964666	0.880749	0.911046	AT2G28990	AT2G28990	putative receptor-like protein kinase
930	266788_at			10.163	11.1036	7.17672	4.83927	6.0969	6.32648	0.91041	0.636482	0.185026	0.508091	0.455716	AT2G29000	AT2G29000	putative receptor-like protein kinase
931	266789_at			1613.52	1501	1953.56	2674.19	1642.15	1435.48	0.312205	0.0172157	0.000158886	0.844951	0.66226	AT2G29020	AT2G29020	unknown protein ; supported by full-length cDNA: Ceres: 10164.
932	266790_at			2500.07	2310.52	1168.29	185.182	207.918	2650.7	0.260006	0.000188645	3.34784e-11	0.000841794	0.17097	AT2G28950	ATEXPA6	expansin AtEx6 identical to GB U30480; supported by full-length cDNA: Ceres: 17914.
933	266791_at			616.881	473.653	407.426	501.103	377.869	327.5	0.000180949	0.0016258	0.339129	0.000876473	0.00319526	AT2G02960	AT2G02960	unknown protein
934	266792_at			317.361	276.601	318.198	392.658	467.794	291.906	0.0960686	0.982166	0.00093432	0.0344474	0.613529	AT2G02860	SUT2	putative sucrose/H+ symporter
935	266793_at			28.2595	26.4383	79.6364	24.6852	13.2784	38.3939	0.935296	0.189342	0.917526	0.420301	0.595333	AT2G03060	AGL30	homeotic protein AGL30
936	266794_at			104.933	56.6937	72.5257	42.2988	59.4736	83.2063	0.015945	0.0106832	0.423869	0.00615172	0.275052	AT2G02980	OTP85	hypothetical protein
937	266795_at			218.417	263.783	179.52	238.276	493.768	274.019	0.0239842	0.165423	0.311316	2.62571e-05	0.779378	AT2G03070	MED8	unknown protein
938	266796_at			232.121	241.483	355.505	352.304	628.085	337.97	0.736085	0.00370721	0.00510881	0.0002031	0.011904	AT2G02880	AT2G02880	predicted by genscan
939	266769_s_at			2.95096	5.21221	4.43857	15.0537	12.8369	2.62311	0.524138	0.729118	0.204196	0.132595	0.518306			putative reverse transcriptase
940	266770_at			595.324	796.366	157.249	144.408	292.768	426.31	0.000491944	1.50005e-06	2.40909e-07	0.000849778	0.000189929	AT2G03090	ATEXPA15	putative expansin Experimental evidence from Dr. Daniel Cosgrove at Penn State Univ. <dCosgrove@psu.edu>
941	266771_s_at			94.8518	91.2161	176.122	206.69	170.12	105.189	0.826073	0.00645703	6.26895e-05	0.0260887	0.458936	AT2G03010///AT4G16530	AT2G03010///AT4G16530	unknown protein
942	266772_s_at			141.6	146.221	261.648	308.921	118.011	208.305	0.862785	0.00322782	0.000330141	0.305256	0.146302	AT2G03020///AT4G16540	AT2G03020///AT4G16540	predicted by genefinder
943	266741_s_at			24.1444	24.5056	19.0089	20.2409	14.0845	15.5084	0.98573	0.827855	0.634612	0.571542	0.283909	AT2G03030///AT2G03300	AT2G03030///AT2G03300	putative disease resistance protein
944	266742_at			261.248	301.364	278.928	197.456	145.337	219.709	0.169388	0.585281	0.00932649	0.00282459	0.0210837	AT2G03050	EMB93	predicted by genefinder and genscan
945	266743_at			21.4679	11.2629	31.1587	35.394	1146.17	1949.05	0.461773	0.759574	0.11177	0.00226123	7.08244e-05	AT2G02990///AT2G16300	RNS1	ribonuclease, RNS1 identical to ribonuclease SP:P42813, GI:561998 from [Arabidopsis thaliana]; supported by full-length cDNA: Ceres:27242.
946	266744_at			420.263	383.918	723.424	652.336	501.015	383.239	0.0740448	3.7172e-05	2.46007e-06	0.0960472	0.985251	AT2G02970	AT2G02970	putative nucleoside triphosphatase ; supported by cDNA: gi_14423549_gb_AF387012.1_AF387012
947	266745_at			333.683	212.784	167.489	68.7152	61.6337	144.95	5.06964e-05	1.72685e-05	1.88993e-06	6.3668e-07	0.0238725	AT2G02950	PKS1	unknown protein ; supported by cDNA: gi_15450680_gb_AY052708.1_
948	266746_s_at			636.861	1408.95	663.717	283.569	3891.78	6136.03	0.0147154	0.85792	0.00101973	0.000145527	0.00723974	AT2G02930///AT4G02520	ATGSTF3	putative glutathione S-transferase ;supported by full-length cDNA: Ceres:27915.; supported by cDNA: gi_11095995_gb_AF288181.1_AF288181
949	266747_at			376.516	314.473	347.394	512.052	918.941	466.727	0.00703218	0.325073	3.12298e-05	6.33438e-05	0.00216773	AT2G02870	AT2G02870	predicted by genefinder and genscan ; supported by cDNA: gi_16974559_gb_AY060567.1_
950	266748_at			59.4618	50.3091	7.37977	5.19604	11.8452	38.3605	0.667271	2.16497e-06	0.000128023	0.00586779	0.63051	AT2G47070	SPL1	putative squamosa-promoter binding protein
951	266749_at			570.051	776.275	329.175	454.349	646.797	645.391	0.0124931	0.00176751	0.000922216	0.355555	0.209735	AT2G47060	AT2G47060	putative protein kinase contains a protein kinase domain profile (PDOC00100)
952	266750_s_at			3.3667	4.94307	3.14736	3.09194	6.74988	2.61655	0.40009	0.920659	0.362325	0.350559	0.263976	AT2G47030///AT2G47040	VGDH1	putative pectinesterase
953	266751_at			106.448	113.054	168.274	181.729	121.243	75.0299	0.712032	0.015424	0.00702735	0.367155	0.030429	AT2G47020	AT2G47020	putative peptide chain release factor
954	266752_at			44.9736	35.1191	18.0612	54.8749	418.163	147.024	0.692557	0.196405	0.45969	0.00200108	0.0302595	AT2G47000	ABCB4	putative ABC transporter related to multi drug resistance proteins and P-glycoproteins
955	266753_at			21.5505	19.8341	23.2292	35.0787	11.9941	17.0097	0.916598	0.942763	0.300463	0.459485	0.823602	AT2G46990	IAA20	auxin-induced protein (IAA20) identical to GB:2618729
956	266754_at			2.94989	4.54628	1.50184	10.5973	5.04369	6.29391	0.601045	0.342539	0.315023	0.51002	0.751569	AT2G46980	AT2G46980	hypothetical protein
957	266755_at			13.2825	13.8585	18.2659	7.96896	3.16284	6.50032	0.945312	0.575282	0.453127	0.00107566	0.340292	AT2G47150	AT2G47150	putative alcohol dehydrogenase
958	266756_at			29.315	43.9436	36.6019	27.3869	40.7622	21.3622	0.427931	0.788471	0.0571539	0.664623	0.195022	AT2G46950	CYP709B2	putative cytochrome P450
959	266757_at			8.75098	53.6992	5.08299	28.4556	114.452	16.1381	0.000617549	0.524418	0.0330899	0.00370509	0.00276998	AT2G46940	AT2G46940	unknown protein
960	266758_at			412.37	369.365	221.629	321.959	681.473	522.041	0.211229	0.000299774	0.304298	0.000464374	0.0083929	AT2G46920	POL	unknown protein
961	266759_at			53.0918	49.9012	57.0196	48.7213	29.2358	29.1841	0.848344	0.806624	0.940248	0.0667066	0.130342	AT2G46915	AT2G46915	unknown protein predicted by genefinder and genscan
962	266760_at			290.332	306.788	162.906	73.8346	89.4492	163.977	0.615969	0.00183298	3.90107e-08	1.43131e-05	0.00258899	AT2G46870	NGA1	putative RAV-like B3 domain DNA binding protein
963	266761_at			105.049	72.0985	43.8667	59.5781	106.763	42.1874	0.396175	0.0250015	0.710767	0.97519	0.372474	AT2G47130	AT2G47130	putative alcohol dehydrogenase
964	266762_at			3.61125	5.33023	7.21094	5.90005	2.85306	2.96154	0.446498	0.322756	0.875277	0.692152	0.372113	AT2G47120	AT2G47120	putative alcohol dehydrogenase
965	266763_at			2442.7	2752.04	887.537	1074.44	1741.16	1971.08	0.0380752	3.42506e-06	3.10084e-08	0.00192001	0.00205133	AT2G47070	SPL1	unknown protein
966	266764_at			36.2938	61.1078	32.9875	29.2005	4.9869	29.5301	0.00669414	0.64842	0.00863111	0.00795011	0.0110123	AT2G47050	AT2G47050	putative pectinesterase ;supported by full-length cDNA: Ceres:34113.
967	266765_at			5.67562	12.1298	2.29922	2.75695	2.02679	2.91353	0.365049	0.272965	0.11522	0.20386	0.137017	AT2G46860	AtPPa3	putative inorganic pyrophosphatase
968	266766_at			34.798	31.6269	33.0062	29.8605	23.893	18.7712	0.885622	0.950139	0.903225	0.601752	0.31836	AT2G46880	PAP14	hypothetical protein predicted by genscan
969	266767_at			1943.92	2047.58	909.096	313.845	475.124	1467.24	0.428921	6.34255e-05	4.19782e-09	1.5004e-05	0.0145901	AT2G46910	AT2G46910	Expressed protein ; supported by full-length cDNA: Ceres: 17422.
970	266768_s_at			9944.26	11977.9	8926.96	9133.73	11007.4	12661.3	0.00108194	0.12094	0.00197276	0.171894	0.48506	AT2G47110///AT3G62250	UBQ6	ubiquitin extension protein (UBQ6) identical to GB:166936;supported by full-length cDNA: Ceres:6247.
971	266734_at			434.851	393.879	689.605	687.137	425.483	393.389	0.298292	0.00124706	6.35981e-05	0.851508	0.992192	AT2G46900	AT2G46900	hypothetical protein predicted by genefinder and genscan; supported by cDNA: gi_14532607_gb_AY039928.1_
972	266735_at			685.75	884.975	663.931	574.309	658.989	858.895	0.000292989	0.739102	0.00207469	0.757666	0.769996	AT2G46930	AT2G46930	putative pectinesterase ; supported by cDNA: gi_15450606_gb_AY052671.1_
973	266736_at			23.1792	30.3143	17.7292	20.6382	31.5475	21.4556	0.67633	0.716883	0.623634	0.642973	0.592161	AT2G46960	CYP709B1	putative cytochrome P450 ; supported by cDNA: gi_13605860_gb_AF367329.1_AF367329
974	266737_at			15.1919	24.962	10.4789	22.9269	14.7507	19.3859	0.371399	0.71329	0.809985	0.973321	0.565415	AT2G47140	AT2G47140	putative alcohol dehydrogenase ; supported by cDNA: gi_13878112_gb_AF370319.1_AF370319
975	266738_at			104.09	113.609	15.7757	9.38603	20.3911	46.5336	0.38828	0.00481124	1.56974e-06	0.0028782	2.9773e-05	AT2G47010	AT2G47010	unknown protein predicted by genefinder and genscan; supported by cDNA: gi_16612270_gb_AF439832.1_AF439832
976	266739_at			35.3965	66.761	32.9096	37.9239	48.1949	57.2973	0.0827318	0.923914	0.0106781	0.595875	0.428347	AT2G46730		unknown protein predicted by genscan
977	266740_at			21.9437	26.6391	37.4285	27.3348	6.84552	14.037	0.598558	0.200787	0.953576	0.132376	0.209736	AT2G46840	DUF4	hypothetical protein predicted by genefinder and genscan
978	266710_at			18.1134	18.6243	29.0956	22.6393	19.8176	16.3993	0.979551	0.641575	0.820531	0.932923	0.900029	AT2G46850	AT2G46850	putative Ser/Thr protein kinase
979	266711_at			7.55959	12.483	5.65195	4.47246	9.05784	16.6214	0.441442	0.728966	0.206102	0.812616	0.719423	AT2G46740	AT2G46740	unknown protein
980	266712_at			11.6734	22.9079	9.36364	7.97199	4.56201	10.6766	0.293099	0.839792	0.116985	0.242673	0.281274	AT2G46750	AT2G46750	unknown protein
981	266713_at			7.49853	8.45772	14.9302	33.4508	14.3573	28.2509	0.806668	0.328085	0.00274821	0.242353	0.0261913	AT2G46760	AT2G46760	unknown protein
982	266714_at			10.2676	12.7942	4.85831	3.36853	3.89079	3.02406	0.652464	0.0597877	0.0252945	0.0282108	0.0330491	AT2G46770	EMB2301	NAM (no apical meristem)-like protein
983	266715_at			99.6417	117.786	177.969	137.103	74.9014	79.4402	0.0624311	8.863e-05	0.181152	0.0278746	0.028616	AT2G46780	AT2G46780	putative RNA-binding protein
984	266716_at			16603.4	19845	11074.3	4204.07	3460.2	6280.52	0.00519368	0.000973488	2.24925e-09	1.46846e-06	1.11626e-05	AT2G46820	PSI-P	unknown protein ;supported by full-length cDNA: Ceres:26967.
985	266717_at			176.114	653.33	281.866	175.164	285.254	142.918	1.87133e-09	0.00150988	1.36287e-07	0.0051639	8.91061e-06	AT2G46735	AT2G46735	Expressed protein ; supported by full-length cDNA: Ceres: 105240.
986	266718_at			746.468	1148.12	1989.86	2860.04	1202.13	1156.76	4.97676e-06	7.31817e-06	1.20033e-07	0.00141385	0.941113	AT2G46800	ZAT	putative zinc transporter ;supported by full-length cDNA: Ceres:207558.
987	266719_at			32.2669	4145.83	192.314	144.78	2605.7	1018.45	3.81232e-09	0.0179832	6.32563e-11	0.000118258	1.86936e-05	AT2G46830	CCA1	MYB-related transcription factor (CCA1)
988	266720_s_at			18.7314	540.015	60.4671	54.7174	18.041	242.823	3.93925e-06	0.18635	2.63072e-07	0.970306	0.000294938	AT2G46670///AT2G46790	APRR9	hypothetical protein predicted by genefinder; supported by cDNA: gi_10280999_dbj_AB046953.1_AB046953
989	266721_at			308.66	261.43	389.905	679.687	545.843	337.718	0.180239	0.109175	7.87113e-06	0.00142179	0.100033	AT2G03220	FT1	unknown protein
990	266722_at			23.1767	33.6373	31.2031	28.318	10.5318	19.8888	0.582134	0.708723	0.78754	0.298835	0.442431	AT2G03210	FUT2	unknown protein
991	266723_at			1.7946	2.93062	1.58006	1.6191	1.54385	4.80429	0.228972	0.691283	0.226009	0.6666	0.527678	AT2G03190	ASK16	SKP1/ASK1 (At16), putative similar to Skp1 homolog Skp1a GI:3068807 from [Arabidopsis thaliana]
992	266724_at			5.56546	6.02149	18.6174	3.12019	6.18192	8.41875	0.930325	0.0545244	0.479139	0.904432	0.738457	AT2G03180	AT2G03180	hypothetical protein predicted by genscan
993	266725_at			8.01556	16.2855	9.83764	14.4151	23.8258	14.5394	0.339941	0.852584	0.871731	0.192746	0.895856	AT2G03170	ASK14	SKP1/ASK1 (At14), putative similar to Skp1 homolog Skp1b GI:3068809, UIP2 GI:3719211 from [Arabidopsis thaliana]
994	266726_at			3.9218	5.61242	7.82968	13.5392	5.91561	6.72737	0.761844	0.581955	0.387497	0.751887	0.887443	AT2G03160	ASK19	SKP1/ASK1 (At19), putative similar to Skp1 GI:4959710 from [Medicago sativa]
995	266727_at			440.481	482.489	768.726	695.257	848.569	494.095	0.477049	0.00585671	0.00464661	0.0031522	0.875858	AT2G03150	emb1579	putative calmodulin
996	266728_at			397.646	427.154	466.224	490.412	358.888	362.705	0.503521	0.0978695	0.258276	0.399574	0.281849	AT2G03140	AT2G03140	similar to late embryogenesis abundant proteins
997	266729_at			12.4954	14.8264	10.1324	23.5556	20.6318	42.1225	0.840041	0.839897	0.483811	0.601764	0.081105	AT2G03130	AT2G03130	50S ribosomal protein L7/L12
998	266730_at			6.83096	4.95547	7.10196	11.0947	7.03625	12.8679	0.741163	0.977764	0.289606	0.979603	0.304713	AT2G03110	AT2G03110	putative RNA-binding protein
999	266731_at			75.3006	61.1327	40.118	29.3666	146.847	73.5894	0.617641	0.0733029	0.136064	0.064757	0.719452	AT2G03260	AT2G03260	unknown protein
1000	266732_at			165.548	205.046	173.501	186.674	397.271	247.426	0.0601471	0.804053	0.429025	0.000365015	0.165983	AT2G03240	AT2G03240	unknown protein
1001	266733_at			161.278	183.095	91.5729	145.476	163.919	190.393	0.294835	0.000837329	0.129715	0.914508	0.828563	AT2G03280	AT2G03280	similar to axi 1 protein from Nicotiana tabacum
1002	266706_at			3.27988	4.43968	4.36746	2.79361	2.38787	2.14388	0.668517	0.705621	0.593789	0.464654	0.389054	AT2G03320	AT2G03320	hypothetical protein predicted by genscan
1003	266707_at			1067.2	584.431	3495.8	1043.35	119.068	761.21	0.000118547	2.51366e-06	0.00212992	3.10866e-06	0.159176	AT2G03310	AT2G03310	hypothetical protein predicted by genscan
1004	266708_at			33.3525	24.2215	24.0964	11.8368	29.9748	41.5543	0.731062	0.74372	0.371035	0.912595	0.524205	AT2G03200	AT2G03200	putative chloroplast nucleoid DNA binding protein ;supported by full-length cDNA: Ceres:39349.
1005	266709_at			1475.34	1155.31	1551.82	987.267	1982.73	2158.07	0.00466838	0.616033	0.117314	0.0198112	0.000953814	AT2G03120	ATSPP	unknown protein ;supported by full-length cDNA: Ceres:37655.
1006	266679_at			292.969	326.811	315.082	389.222	566.248	327.695	0.0558552	0.346458	0.0255347	0.00071129	0.980086	AT2G03270	AT2G03270	putative helicase ; supported by cDNA: gi_15027926_gb_AY045820.1_
1007	266680_s_at			11.2975	8.90089	5.22627	8.54167	9.26719	3.9	0.769243	0.42092	0.959314	0.852147	0.38039	AT2G19850///AT3G54730	AT2G19850///AT3G54730///OFP9	hypothetical protein predicted by genefinder
1008	266681_at			2.55094	2.40622	1.27943	4.33566	1	2.19846	0.948267	0.221654	0.513218	0.0879623	0.933259			copia-like retroelement pol polyprotein
1009	266682_at			138.065	172.03	15.3128	6.49739	98.7088	147.741	0.136509	0.000678586	5.90818e-10	0.0702321	0.465544	AT2G19780	AT2G19780	putative disease resistance protein
1010	266683_at			231.688	199.23	125.897	114.417	200.201	213.431	0.124164	0.00207301	0.000426019	0.104778	0.659005	AT2G19950	GC1	hypothetical protein predicted by genscan
1011	266684_at			364.074	351.89	499.94	501.328	302.291	449.733	0.737297	0.0298606	0.00531608	0.131122	0.0461222	AT2G19720	rps15ab	40S ribosomal protein S15A
1012	266685_at			138.369	142.746	101.682	170.72	397.847	173.766	0.807557	0.0294915	0.142961	0.000378196	0.154258	AT2G19710	AT2G19710	hypothetical protein
1013	266686_at			7.44427	5.70012	2.69047	2.72868	6.19391	2.53959	0.760404	0.266957	0.296898	0.873996	0.284178	AT2G19700	AT2G19700	hypothetical protein
1014	266687_at			276.423	399.711	231.721	222.839	902.588	640.083	0.000328956	0.238514	0.00426136	1.5004e-05	0.00283424	AT2G19670	PRMT1A	putative arginine N-methyltransferase
1015	266688_at			24.2122	22.2094	10.3055	20.9031	14.4669	18.3755	0.896024	0.180407	0.925546	0.32721	0.794038	AT2G19660	AT2G19660	hypothetical protein
1016	266689_at			81.6439	69.5747	49.1713	44.5941	36.836	50.1054	0.330543	0.0354265	0.0182558	0.00302801	0.0872711	AT2G19930	AT2G19930	hypothetical protein predicted by genscan and genefinder
1017	266690_at			26.4292	53.7858	42.5924	46.8351	857.178	365.866	0.274136	0.595093	0.832988	0.000992237	0.01302	AT2G19900	ATNADP-ME1	malate oxidoreductase (malic enzyme)
1018	266691_at			8.64721	4.97681	10.2033	4.80823	17.4484	12.7551	0.500934	0.8659	0.971399	0.414629	0.249155	AT2G19890	AT2G19890	hypothetical protein predicted by genscan and genefinder
1019	266692_at			9.25929	6.9795	5.90331	17.3985	17.3341	7.09007	0.795686	0.732675	0.303511	0.550331	0.989967	AT2G19960	AT2G19960	Ac-like transposase related to Ac Ds transposon family of maize
1020	266693_at			49.9555	51.6373	11.1426	17.851	58.0955	404.405	0.925374	0.00573994	0.0185425	0.722777	7.77564e-05	AT2G19800	MIOX2	unknown protein predicted by genscan;supported by full-length cDNA: Ceres:254633.
1021	266694_at			1766.24	1436.44	2709.85	3558.34	1426.75	1705.59	0.000412717	0.000262415	9.46565e-09	0.0560541	0.0200282	AT2G19790	AT2G19790	putative clathrin assembly protein ;supported by full-length cDNA: Ceres:5064.
1022	266695_at			890.566	469.694	145.703	132.889	163.984	392.117	6.90305e-06	1.58558e-06	3.90443e-07	8.91276e-06	0.294434	AT2G19810	AT2G19810	putative CCCH-type zinc finger protein ;supported by full-length cDNA: Ceres:101255.
1023	266696_at			1178.54	1062.32	366.265	224.294	1211.11	1561.86	0.0499795	1.33732e-06	9.08129e-11	0.856213	0.000479343	AT2G19680	AT2G19680	copia-like retroelement pol polyprotein ; supported by full-length cDNA: Ceres: 14718.
1024	266697_at			5.8465	8.53574	10.06	5.29898	23.4671	8.11251	0.259448	0.165019	0.217756	0.0139532	0.907524	AT2G19770	PRF5	profilin 4 ; supported by full-length cDNA: Ceres: 16515.
1025	266698_at			959.697	1010.67	1492.63	1808.52	1413.65	902.465	0.572468	0.00518549	2.7047e-06	0.0109229	0.144241	AT2G19830	SNF7.2	copia-like retroelement pol polyprotein ; supported by cDNA: gi_15028176_gb_AY045911.1_
1026	266699_at			8886.48	10408.9	12487.5	14862.3	10766.9	12599.1	0.00227248	0.00142423	0.000219269	0.033403	0.0384611	AT2G19730	AT2G19730	putative ribosomal protein L28 ; supported by cDNA: gi_15292670_gb_AY050769.1_
1027	266700_at			1700.88	2072.29	1680.75	1967.63	3454.46	3161.97	0.00157701	0.892472	0.48191	9.21854e-05	0.000910062	AT2G19740	AT2G19740	60S ribosomal protein L31 ; supported by cDNA: gi_15450424_gb_AY052313.1_
1028	266701_at			1561.92	1772.03	1626.49	2603.78	1931.51	1985.4	0.182073	0.730883	0.00172415	0.0756812	0.35836	AT2G19760	PRF1	profilin 1 ; supported by cDNA: gi_1353769_gb_U43325.1_ATU43325
1029	266702_at			906.039	841.329	593.369	438.7	1028.87	1162.96	0.37892	0.000202872	0.000123934	0.202157	0.0107803	AT2G19860	HXK2	hexokinase (ATHXK2) ; supported by cDNA: gi_1899024_gb_U28215.1_ATU28215
1030	266703_at			311.634	247.834	68.9853	88.1595	315.681	332.63	0.000425927	1.8554e-05	2.53743e-07	0.878923	0.00466847	AT2G19880	AT2G19880	unknown protein predicted by genscan and genefinder; supported by cDNA: gi_15983421_gb_AF424585.1_AF424585
1031	266704_at			1058.24	1205.71	678.466	455.973	473.676	906.311	0.0274198	0.00118904	5.27506e-09	0.000334028	0.00466847	AT2G19940	AT2G19940///AT2G31100	putative N-acetyl-gamma-glutamyl-phosphate reductase ; supported by cDNA: gi_16604367_gb_AY058082.1_
1032	266705_at			2387.41	3466.07	3066.57	2894.25	4248.54	3965.02	4.44055e-05	0.0316955	0.0466336	0.000435869	0.29359	AT2G19750	AT2G19750///AT4G29390///AT5G56670	40S ribosomal protein S30 ; supported by cDNA: gi_16974466_gb_AY061910.1_
1033	266678_at			1502.23	1425.62	2129.19	3135.86	2032.72	1615.2	0.4504	0.00176631	1.65598e-07	0.00703319	0.172105	AT2G25870	AT2G25870	hypothetical protein predicted by grail
1034	266647_at			98.6391	108.484	183.18	208.384	145.769	103.916	0.610226	0.0126991	0.000678167	0.0798461	0.826324	AT2G25870	AT2G25870	hypothetical protein predicted by grail
1035	266648_at			1037.37	820.369	694.296	426.722	209.664	734.937	0.00251714	0.00129451	6.04096e-06	9.04157e-05	0.272736	AT2G25840	OVA4	putative trytophanyl-tRNA synthetase
1036	266649_at			38.0779	45.7327	15.6911	18.5974	15.3559	17.9709	0.73745	0.183994	0.112152	0.227006	0.254304	AT2G25810	TIP4;1	putative aquaporin (tonoplast intrinsic protein)
1037	266650_at			654.307	554.955	364.84	420.254	426.478	520.178	0.0242873	8.69321e-05	0.00439995	0.000673393	0.542291	AT2G25800	AT2G25800	unknown protein
1038	266651_at			134.059	114.561	246.589	356.398	192.56	130.801	0.269957	0.000332101	1.45201e-05	0.0446614	0.533331	AT2G25760	AT2G25760	putative casein kinase I
1039	266652_at			595.867	479.325	1202.23	1932.52	1008.57	587.672	0.00487596	5.55118e-05	3.48736e-09	0.00206628	0.0402923	AT2G25760	AT2G25760	unknown protein
1040	266653_at			442.263	435.182	718.527	759.846	615	554.455	0.864848	0.00042404	1.86214e-05	0.0114369	0.025586	AT2G25740	AT2G25740	hypothetical protein predicted by genscan
1041	266654_at	AT2G25890		4.84187	12.4389	3.74214	3.20857	4.43539	7.35764	0.0835632	0.577834	0.0379678	0.849899	0.508686	AT2G25890	AT2G25890	putative oleosin protein
1042	266655_at			338.367	245.79	113.281	145.274	49.0113	131.523	0.00314095	3.84363e-05	5.16223e-05	7.79694e-06	0.00441867	AT2G25880	AtAUR2	putative protein kinase contains a protein kinase domain profile (PDOC00100)
1043	266656_at			507.474	1542.05	228.129	142.964	80.7182	755.192	2.0094e-06	0.000153968	9.24812e-08	3.50633e-06	0.00712344	AT2G25900	ATCTH	putative CCCH-type zinc finger protein identical to GB:U81238;supported by full-length cDNA: Ceres:39893.
1044	266657_at			716.85	723.075	1093.57	1823.52	750.342	1272.06	0.929801	0.00153489	1.70803e-07	0.693208	0.000382974	AT2G25910	AT2G25910	unknown protein ;supported by full-length cDNA: Ceres:26655.
1045	266658_at			17.2475	9.55103	4.77314	10.3596	9.279	59.0781	0.366689	0.0672668	0.917392	0.357883	0.0163678	AT2G25735	AT2G25735	Expressed protein ; supported by full-length cDNA: Ceres: 7152.
1046	266659_at			578.637	243.097	529.757	649.609	628.131	356.771	2.1706e-08	0.403393	4.54125e-07	0.648203	0.00572447	AT2G25850	PAPS2	putative poly(A) polymerase ; supported by cDNA: gi_14532699_gb_AY039974.1_
1047	266660_at			238.869	230.013	294.131	223.563	201.701	308.365	0.796783	0.132558	0.865617	0.259662	0.0736942	AT2G25920	AT2G25920	hypothetical protein predicted by genscan; supported by cDNA: gi_15294291_gb_AF410337.1_AF410337
1048	266661_at			24.3522	54.644	8.2556	9.7601	12.7364	21.7981	0.0352725	0.0599023	0.000126116	0.271877	0.139284	AT2G25820	AT2G25820	TINY-like AP2 domain transcription factor ; supported by cDNA: gi_13878156_gb_AF370341.1_AF370341
1049	266662_at			1531.38	1454.98	1125.32	407.75	655.614	1143.45	0.438504	0.0020966	1.01414e-06	2.95657e-05	0.0380656	AT2G25830	AT2G25830	hypothetical protein predicted by genscan; supported by cDNA: gi_15810382_gb_AY056230.1_
1050	266663_at			196.356	187.07	146.813	123.799	232.285	182.712	0.744684	0.0137603	0.015791	0.129974	0.907585	AT2G25790	AT2G25790	putative receptor-like protein kinase ; supported by cDNA: gi_17063166_gb_AY062104.1_
1051	266664_at			26.3422	19.3564	15.5661	16.126	12.6943	11.1341	0.654213	0.466675	0.842595	0.169859	0.571462	AT2G29800	AT2G29800	hypothetical protein predicted by grail
1052	266665_at			8.13908	6.25108	3.61876	13.1221	4.9377	17.4411	0.807409	0.438772	0.446399	0.560957	0.332186	AT2G29790	AT2G29790	unknown protein
1053	266666_at			69.346	79.2789	55.9067	26.8718	29.2914	48.471	0.533613	0.406272	0.00218907	0.00682258	0.0398666	AT2G29780	AT2G29780	hypothetical protein predicted by genscan and genefinder
1054	266667_at			6.55338	7.29266	6.26486	3.10509	10.2	4.21983	0.842331	0.938562	0.0644069	0.520558	0.269991	AT2G29770	AT2G29770	hypothetical protein predicted by genscan and genefinder
1055	266668_at			298.796	145.31	71.1442	60.41	649.933	411.219	0.000283956	1.53784e-05	0.00104873	0.000294569	0.000596474	AT2G29760	OTP81	hypothetical protein predicted by grail
1056	266669_at			3.63728	3.64362	4.72284	4.20689	2.80715	5.10785	0.996099	0.597602	0.667931	0.371736	0.46629	AT2G29750	UGT71C1	putative flavonol 3-O-glucosyltransferase
1057	266670_at			7.31061	11.2917	20.4425	22.9336	13.2105	7.87344	0.461595	0.130469	0.211537	0.407296	0.613666	AT2G29740	UGT71C2	putative flavonol 3-O-glucosyltransferase
1058	266671_at			453.065	373.215	143.941	137.195	546.796	498.331	0.0778204	3.08569e-05	1.33505e-05	0.124471	0.103382	AT2G29690	ASA2	anthranilate synthase, alpha subunit identical to GB:M92354
1059	266672_at			1664.17	3785.39	1115.54	379.019	620.246	1938.06	4.97412e-10	0.000562485	3.3133e-11	4.81628e-06	0.000107691	AT2G29650	PHT4;1	putative Na+-dependent inorganic phosphate cotransporter
1060	266673_at			9391.82	1926.15	7529.15	6898.43	1517.24	2593.97	1.58322e-11	0.0596308	4.18586e-08	5.53277e-07	0.169408	AT2G29630	THIC	putative thiamin biosynthesis protein
1061	266674_at			9.45128	5.29977	3.79557	3.30751	4.31971	5.20787	0.506319	0.338545	0.655519	0.296758	0.989653	AT2G29620	AT2G29620	hypothetical protein predicted by genscan
1062	266675_s_at			9.58858	6.03256	3.44728	13.2373	7.74877	3.56904	0.324695	0.0264545	0.136255	0.782816	0.351484	AT2G29610///AT2G29830	AT2G29830	hypothetical protein predicted by genscan
1063	266676_s_at			7.12285	7.31546	8.00347	12.6316	2.87484	4.15731	0.981842	0.92783	0.616832	0.383085	0.626934	AT2G29605///AT2G29850	AT2G29605///AT2G29850	hypothetical protein predicted by grail
1064	266677_at			27.8231	42.727	39.2985	35.1614	26.6437	25.0825	0.179558	0.361821	0.543714	0.913966	0.171918	AT2G29820	AT2G29820	hypothetical protein predicted by genscan and genefinder
1065	266643_s_at			241.756	168.172	106.538	59.2628	49.6925	138.784	0.00456575	0.000122974	7.78227e-05	5.13848e-05	0.237223	AT2G29710///AT2G29730	UGT71D1	putative flavonol 3-O-glucosyltransferase ;supported by full-length cDNA: Ceres:29796.
1066	266644_at			136.016	166.215	75.6524	19.2032	59.8359	78.0784	0.21747	0.00500241	1.44732e-07	0.0277282	0.00390463	AT2G29660	AT2G29660	unknown protein ;supported by full-length cDNA: Ceres:106148.
1067	266645_at			5.93371	5.76891	3.22701	7.71173	3.88092	4.56278	0.966766	0.467937	0.592702	0.580654	0.633459	AT2G29880	AT2G29880	hypothetical protein
1068	266646_at			1590.16	1458.68	667.303	1201.42	2844.47	1516.27	0.0671297	1.39752e-05	0.00483321	0.000485773	0.608712	AT2G29700	ATPH1	unknown protein ;supported by full-length cDNA: Ceres:12086.
1069	266615_s_at			354.118	549.049	437.634	297.37	390.062	210.04	1.61138e-05	0.0358298	1.19563e-05	0.593329	0.000113983	AT2G29720///AT2G35660	CTF2A	putative monooxygenase ;supported by full-length cDNA: Ceres:34214.
1070	266616_at			100.069	122.658	25.896	39.1308	32.8069	120.306	0.285451	0.00392052	0.000190851	0.0103076	0.937952	AT2G29680	CDC6	putative CDC6 protein ; supported by cDNA: gi_14578036_gb_AF275940.1_AF275940
1071	266617_at			818.533	1313.14	2639.67	1661.96	1273	1900.56	6.47236e-07	9.69943e-07	0.020162	0.00146696	0.00358441	AT2G29670	AT2G29670	unknown protein ; supported by cDNA: gi_14030738_gb_AF375460.1_AF375460
1072	266618_at			100.715	119.728	91.7225	304.255	486.176	163.187	0.326496	0.663303	0.000202638	0.00102071	0.215189	AT2G35480	AT2G35480	unknown protein
1073	266619_at			47.5383	50.476	52.2939	60.0567	43.4533	47.1124	0.743044	0.729727	0.389656	0.629654	0.769996	AT2G35460	AT2G35460	similar to harpin-induced protein hin1 from tobacco
1074	266620_at			439.992	333.955	292.849	179.552	114.336	291.311	0.0157347	0.00428837	0.000616856	7.79056e-06	0.481482	AT2G35450	AT2G35450	unknown protein
1075	266621_at			899.44	673.466	644.156	493.414	252.25	659.784	0.00534319	0.0118002	0.0251832	6.04368e-06	0.915396	AT2G35450	AT2G35450	unknown protein
1076	266622_at			24.0096	14.2212	58.4444	111.695	85.7314	64.1111	0.25736	0.268257	4.52635e-07	0.0822716	7.71347e-05	AT2G35430	AT2G35430	hypothetical protein predicted by genscan and genefinder
1077	266623_at			95.7067	101.291	83.6076	10.2421	30.2634	57.7192	0.849108	0.634871	3.07286e-05	0.0202715	0.0505383	AT2G35390	AT2G35390	unknown protein
1078	266624_s_at			595.47	713.503	629.857	629.423	626.505	413.255	0.0349131	0.555249	0.300063	0.586466	0.000867267	AT1G32380///AT2G35390	AT2G35390///PRS2	phosphoribosyl pyrophosphate synthetase identical to GenBank acc. X83764
1079	266625_at			27.9493	38.4234	23.4414	22.1167	21.0754	37.4146	0.462016	0.781473	0.0958351	0.639252	0.948141	AT2G35380	AT2G35380	putative peroxidase
1080	266626_at			172.237	187.203	126.698	107.861	194.034	207.506	0.486711	0.0681786	2.25982e-05	0.476429	0.336232	AT2G35360	AT2G35360	hypothetical protein predicted by genscan
1081	266627_at			152.698	164.991	190.368	392.417	337.967	106.063	0.530421	0.256096	4.04341e-08	0.0107069	0.00331209	AT2G35340	MEE29	putative pre-mRNA splicing factor RNA helicase
1082	266628_at			175.485	169.122	275.551	326.682	309.952	193.397	0.810814	0.00411257	0.000308462	0.00526283	0.426115	AT2G35330	AT2G35330	unknown protein
1083	266629_at			42.7374	53.6221	57.694	35.2919	21.6628	35.6165	0.301779	0.444369	0.0533037	0.0323137	0.0467895	AT2G35590		putative serpin
1084	266630_at			8.68531	9.83032	28.7636	6.06121	4.56659	7.88564	0.813007	0.143937	0.342084	0.295601	0.615064	AT2G35580	AT2G35580	putative serpin
1085	266631_at			8.31769	4.63686	4.46133	16.4779	20.1491	3.53884	0.52896	0.56883	0.113481	0.379702	0.771473	AT2G35570		putative serpin
1086	266632_at			9.46315	5.15231	7.87861	82.8478	6.9453	12.5287	0.271572	0.858845	9.70984e-06	0.769399	0.106815	AT2G35570		putative serpin
1087	266633_at			154.561	138.94	186.346	300.234	214.978	119.512	0.115727	0.0139803	5.8407e-06	0.0170981	0.158429	AT2G35540	AT2G35540	putative DnaJ protein
1088	266634_at			88.1924	64.0443	81.9529	126.771	138.349	89.3867	0.07324	0.754888	0.00176159	0.0414109	0.196898	AT2G35530	bZIP16	putative G-box binding bZIP transcription factor
1089	266635_at			450.533	369.451	321.726	338.82	160.138	367.17	0.0466819	0.0169494	0.51213	0.000606584	0.969817	AT2G35470	AT2G35470	unknown protein ;supported by full-length cDNA: Ceres:13821.
1090	266636_at			16344.9	13333.6	7566.99	5675.47	3328.89	6016.47	0.000492615	2.59641e-06	5.25484e-08	5.99581e-07	0.000132897	AT2G35370	GDCH	glycine decarboxylase complex H-protein identical to GB:U27144;supported by full-length cDNA: Ceres:24194.
1091	266637_at			59.8399	73.6522	63.0337	49.8129	49.7883	42.2916	0.143845	0.631407	0.103104	0.170967	0.0635561	AT2G35600	BRXL1	hypothetical protein ;supported by full-length cDNA: Ceres:36332.
1092	266638_at			3515.32	3180.96	3841.55	2325.07	2017.65	2766.48	0.0819846	0.327603	8.32209e-05	0.000364026	0.0617338	AT2G35490	AT2G35490	putative fibrillin ;supported by full-length cDNA: Ceres:38584.
1093	266639_at			896.52	747.966	795.951	601.479	541.285	1025.45	0.0580114	0.378882	0.0308097	0.00205922	0.00896659	AT2G35520	DAD2	defender against cell death protein identical to (but predicted longer than) GB: 2623638;supported by full-length cDNA: Ceres:3992.
1094	266640_at			17.6951	15.0827	13.5246	5.55954	8.79479	27.7978	0.820122	0.665285	0.113544	0.252758	0.36122	AT2G35585	AT2G35585	Expressed protein ; supported by full-length cDNA: Ceres: 5901.
1095	266641_at			641.472	833.389	1148.95	1686.86	1776.77	981.945	0.0126152	0.000672314	5.3995e-05	1.83256e-05	0.279982	AT2G35605	AT2G35605	Expressed protein ; supported by full-length cDNA: Ceres: 9670.
1096	266642_at			3818.57	3115.88	3245.97	1121.83	646.633	1970.3	0.000649193	0.0658608	1.05048e-08	5.53277e-07	0.0016255	AT2G35410	AT2G35410	putative chloroplast RNA binding protein precursor ; supported by cDNA: gi_14596022_gb_AY042799.1_
1097	266608_at			1803.03	1384.28	2540.85	1408.57	362.445	1174.82	0.00185773	0.00322339	0.879238	1.70655e-05	0.199295	AT2G35500	SKL2	hypothetical protein predicted by genefinder and genscan; supported by cDNA: gi_15724241_gb_AF412061.1_AF412061
1098	266609_at			595.386	554.233	537.307	990.203	1163.59	532.406	0.386318	0.434308	3.85511e-06	0.00210584	0.668002	AT2G35510	SRO1	unknown protein ; supported by cDNA: gi_15810142_gb_AY056136.1_
1099	266610_at			11.3129	5.89292	12.6831	13.0462	6.42243	7.41859	0.316717	0.916318	0.242748	0.612829	0.810998			Ac-like transposase related to Ac/Ds transposon family of maize
1100	266611_at			10.6783	23.8319	10.0705	26.2884	4.50255	6.99059	0.226751	0.957067	0.879238	0.260563	0.086059	AT2G14960	GH3.1	putative auxin-regulated protein
1101	266612_at			146.34	124.898	110.046	140.552	89.3364	141.576	0.236351	0.0429141	0.429559	0.00386892	0.519926	AT2G14860	AT2G14860	22 kDa peroxisomal membrane protein
1102	266613_at			437.492	501.285	913.233	903.373	147.883	776.835	0.0982867	9.97196e-05	0.000221138	3.09719e-06	0.00454405	AT2G14900	AT2G14900	similar to gibberellin-regulated proteins
1103	266614_at			3367.66	4250.54	7219.32	7558.52	3023.06	2093.44	0.000793592	3.08699e-05	1.03332e-06	0.325308	5.90376e-05	AT2G14910	AT2G14910	unknown protein
1104	266584_s_at			3.60503	17.8798	11.6277	7.29375	6.87237	4.06756	0.00163076	0.0397803	0.0706684	0.369076	0.0690106	AT1G13430///AT2G14920	ST4C	putative steroid sulfotransferase
1105	266585_at			4.36399	12.612	4.65565	6.66885	3.29873	3.60261	0.0479666	0.821226	0.346952	0.672875	0.0946001			putative retroelement pol polyprotein
1106	266586_s_at			3.75795	3.52121	3.3455	1.24364	1.86163	9.77048	0.948932	0.929027	0.204049	0.422651	0.254918			putative protein
1107	266587_at			3470.21	3041.12	5295.91	5000.56	1869.93	1800.06	0.0526937	9.67809e-05	5.94654e-05	7.79885e-05	0.000215411	AT2G14880	AT2G14880	unknown protein ; supported by full-length cDNA: Ceres: 41621.
1108	266588_at			3626.34	2778.3	2351	3338.62	942.231	3641.49	0.00112332	0.000192152	0.0718186	0.000213998	0.0145511	AT2G14890	AGP9	putative proline-rich protein ; supported by cDNA: gi_13265425_gb_AF324669.2_AF324669
1109	266589_at			216.298	294.148	534.929	509.898	137.498	275.015	0.0308365	0.00164071	0.000420178	0.0627696	0.679915	AT2G46250	AT2G46250	hypothetical protein predicted by genscan and genefinder
1110	266590_at			117.189	28.6207	3367.19	6235.53	1047.12	452.537	5.01762e-05	1.03992e-07	9.37192e-09	1.55223e-06	3.82222e-05	AT2G46240	BAG6	hypothetical protein predicted by genscan and genefinder
1111	266591_at			543.448	595.151	323.342	228.047	200.206	430.536	0.0591578	4.39457e-05	3.19555e-07	0.00058034	0.00188656	AT2G46225	ABIL1	expressed protein supported by cDNA: Ceres:13319
1112	266592_at			70.4365	84.2312	40.6238	121.927	46.1887	48.275	0.178241	0.00442184	0.0526483	0.0651132	0.0249287	AT2G46210	AT2G46210	putative fatty acid desaturase/cytochrome b5 fusion protein
1113	266593_at			118.197	87.5221	72.2522	22.2342	93.0621	81.057	0.117809	0.0286151	3.88899e-05	0.201276	0.812839	AT2G46200	AT2G46200	hypothetical protein predicted by genscan and genefinder
1114	266594_at			6.55139	30.2035	8.96559	9.128	5.57493	25.8732	0.00443695	0.725947	0.0455193	0.881073	0.780758	AT2G46190	AT2G46190	hypothetical protein
1115	266595_at			418.001	350.812	388.888	457.578	725.436	414.858	0.0406404	0.487922	0.0139454	0.000425903	0.136218	AT2G46180	GC4	hypothetical protein predicted by genscan and genefinder
1116	266596_at			41.4155	46.9899	41.8918	12.0349	49.6167	39.2818	0.591167	0.973519	0.00591917	0.510034	0.425032	AT2G46150	AT2G46150	hypothetical protein predicted by genscan and genefinder
1117	266597_at			8.3589	11.9623	9.94705	13.6086	1.24912	18.119	0.654265	0.877329	0.873871	0.0125874	0.628163	AT2G46130	WRKY43	putative WRKY-type DNA binding protein ;supported by cDNA: gi:15384224
1118	266598_at			304.97	200.472	65.6739	52.1212	91.1333	234.877	7.64327e-05	5.16093e-06	4.06704e-06	5.66435e-05	0.136425	AT2G46110	KPHMT1	3-methyl-2-oxobutanoate hydroxy-methyl-transferase
1119	266599_at			2457.12	2466.98	644.454	290.11	1955.84	1457.14	0.964405	1.01925e-06	8.05354e-08	0.0448979	0.00070119	AT2G46100	AT2G46100	unknown protein
1120	266600_at			271.032	407.472	281.001	317.969	226.625	338.701	8.63173e-05	0.76666	0.031292	0.0788749	0.132988	AT2G46070	MPK12	putative mitogen-activated protein kinase
1121	266601_at			383.086	330.049	290.864	150.236	274.576	426.885	0.00826138	0.00278124	1.43336e-07	0.00562932	0.00913155	AT2G46060	AT2G46060	hypothetical protein predicted by genscan
1122	266602_at			43.3997	33.3207	47.5422	24.5558	61.6116	31.6998	0.492845	0.776219	0.47392	0.185814	0.930793	AT2G46050	AT2G46050	hypothetical protein predicted by genscan and genefinder
1123	266603_at			31.0481	46.9986	44.1424	67.1863	82.2285	64.1359	0.400704	0.581313	0.478684	0.0560922	0.580321	AT2G46040	AT2G46040	hypothetical protein predicted by genscan and genefinder
1124	266604_at			451.971	911.866	610.075	190.364	407.396	645.241	1.48805e-06	0.00891466	4.79463e-08	0.329118	0.0150631	AT2G46030	UBC6	E2, ubiquitin-conjugating enzyme 6 (UBC6) identical to gi|431267, SP:P42750, PIR:S52661; contains a ubiquitin-conjugating enzymes active site (PDOC00163)
1125	266605_at			615.753	624.888	738.827	1130.05	751.939	610.556	0.820285	0.0765465	1.08436e-06	0.179139	0.78486	AT2G46020	BRM	putative SNF2 subfamily transcriptional activator
1126	266606_at			37.8328	59.3661	85.5579	155.613	79.3881	53.8737	0.339392	0.153196	0.029557	0.201439	0.862002	AT2G46310	CRF5	putative AP2 domain transcription factor
1127	266607_at			6.90325	5.99709	3.60112	5.77606	6.06522	5.053	0.689601	0.155381	0.927153	0.548769	0.698057	AT2G46300	AT2G46300	hypothetical protein predicted by genefinder
1128	266580_at			402.586	364.567	312.481	346.386	320.764	287.626	0.264892	0.0193747	0.697324	0.0435454	0.0345576	AT2G46260	AT2G46260	unknown protein ;supported by full-length cDNA: Ceres:111153.
1129	266581_at			173.58	182.828	129.278	85.6237	238.563	208.99	0.651544	0.0190934	3.13711e-05	0.00620146	0.325446	AT2G46140	AT2G46140	putative desiccation related protein ; supported by full-length cDNA: Ceres: 2747.
1130	266582_at			1058.23	845.479	1018.31	633.763	830.867	1222.87	0.00260825	0.744694	0.00256402	0.0217282	0.00200057	AT2G46090	AT2G46090	unknown protein ; supported by cDNA: gi_14423553_gb_AF387014.1_AF387014
1131	266583_at			2714.84	5487.99	13628.4	11477.7	1972.99	2558.08	2.08972e-06	1.91362e-06	1.97471e-05	0.1086	0.000358462	AT2G46220	AT2G46220	Expressed protein ; supported by cDNA: gi_15215834_gb_AY050447.1_
1132	266552_at			4679.56	3368.4	3433.77	1182.7	1356.32	2844.6	2.76484e-05	0.000806604	2.36063e-08	1.50916e-06	0.0570446	AT2G46330	AGP16	unknown protein ; supported by cDNA: gi_15294169_gb_AF410276.1_AF410276
1133	266553_at			1597	1089.21	675.617	1241.08	1422.56	1852.94	7.87913e-05	2.91434e-05	0.218595	0.288366	0.000422144	AT2G46170	AT2G46170	unknown protein ; supported by cDNA: gi_15450758_gb_AY053421.1_
1134	266554_s_at			2257.24	2827.64	2374.2	2404.53	2523.24	2841.36	0.00209947	0.599962	0.0396867	0.321955	0.961387	AT2G46280///AT2G46290	TRIP-1	eukaryotic translation initiation factor 3 delta subunit ; supported by cDNA: gi_1036802_gb_U36765.1_ATU36765
1135	266555_at			115.356	336.656	86.8146	233.015	530.187	266.43	4.12939e-08	0.105044	0.0262519	5.83664e-06	0.107063	AT2G46270	GBF3	G-box binding bZIP transcription factor identical to PIR:S20885; supported by cDNA: gi_600862_gb_U17891.1_ATU17891
1136	266556_at			2160.46	2632.34	1647.57	2127.63	4088.66	2411.86	0.000695762	0.00238663	0.00858603	4.5332e-05	0.241687	AT2G46230	AT2G46230	hypothetical protein predicted by genscan and genefinder; supported by cDNA: gi_13605903_gb_AF367351.1_AF367351
1137	266557_at			678.782	932.625	765.476	545.274	1097.65	838.135	1.39955e-06	0.0987634	5.70417e-06	0.000731382	0.082657	AT2G46080	AT2G46080	unknown protein ; supported by cDNA: gi_16604341_gb_AY058069.1_
1138	266558_at			19.8228	23.4304	21.9963	21.573	5.32381	3.41712	0.832109	0.914598	0.923849	0.0543834	0.032241	AT2G23900	AT2G23900	putative polygalacturonase
1139	266559_at			3.64765	2.57717	6.02128	3.83008	1.43362	3.82141	0.564654	0.658972	0.36431	0.229715	0.522949	AT2G23920	AT2G23920	unknown protein
1140	266560_at			226.222	167.025	174.877	121.967	101.417	175.478	0.0432	0.10591	0.118214	0.00585585	0.821582	AT2G23950	AT2G23950	putative LRR receptor protein kinase
1141	266561_at			53.2875	67.174	55.4939	56.0881	27.9992	34.2043	0.0891072	0.812611	0.367267	0.000504467	0.00246709	AT2G23960	AT2G23960	unknown protein
1142	266562_at			9.15201	14.821	8.24319	8.13226	21.2258	11.8231	0.499189	0.928283	0.313663	0.337722	0.778882	AT2G23970	AT2G23970	unknown protein
1143	266563_at			12.2245	14.9316	26.042	22.0564	18.6013	11.9979	0.820485	0.361917	0.591475	0.605931	0.822658	AT2G23990	ENODL11	nodulin-like protein
1144	266564_at			4.41358	4.92077	2.87259	2.24159	1.87409	6.48591	0.908494	0.600677	0.332559	0.288901	0.814235	AT2G24000	scpl22	putative serine carboxypeptidase II
1145	266565_at			33.7306	50.3907	37.2716	15.5038	4.88842	4.42149	0.22765	0.858906	0.0049753	0.0122327	5.5373e-05	AT2G24010	scpl23	putative serine carboxypeptidase II
1146	266566_at			500.349	454.543	126.452	155.905	692.442	713.094	0.379103	3.92266e-06	1.49902e-06	0.0660822	0.00775942	AT2G24040	AT2G24040	unknown protein
1147	266567_at			511.456	562.699	602.85	1195.33	1377.88	858.657	0.322925	0.0562574	1.366e-05	5.62755e-05	0.00528704	AT2G24050	eIFiso4G2	putative eukaryotic initiation factor 4, eIF4
1148	266568_at			56.2161	49.9263	15.0781	19.0262	18.3512	52.4595	0.734548	0.0312247	0.0598496	0.0744041	0.91782	AT2G24070	AT2G24070	unknown protein
1149	266569_at			21.6035	14.9455	55.043	40.1131	23.4116	25.703	0.648961	0.29887	0.132241	0.929855	0.473618	AT2G24080	AT2G24080	unknown protein
1150	266570_at			5455.03	5352.35	4587.38	2538.04	1402.95	2588.38	0.803211	0.0515163	2.76142e-07	2.12248e-06	0.000620126	AT2G24090	AT2G24090	putative chloroplast ribosomal protein L35
1151	266571_at			3.14619	13.3526	6.45	18.217	15.646	6.88582	0.103283	0.451836	0.763001	0.0787993	0.538737	AT2G23830	AT2G23830	unknown protein
1152	266572_at			421.7	837.731	221.469	110.471	163.552	431.864	9.18495e-07	0.000988544	1.58962e-09	0.000129875	0.000208529	AT2G23840	AT2G23840	unknown protein
1153	266573_at			7.79103	6.90232	3.41986	2.7004	8.03621	3.07443	0.891913	0.408922	0.209302	0.975259	0.267261	AT2G23860		unknown protein
1154	266574_at			239.098	190.005	677.164	737.678	382.659	294.502	0.00142611	1.96835e-06	3.57617e-09	0.000536921	0.000259754	AT2G23890	AT2G23890	hypothetical protein predicted by genscan and genefinder
1155	266575_at			3111.76	2340.6	1736.94	1114.35	824.349	1825.56	5.73038e-05	5.30053e-05	4.4077e-07	1.26804e-06	0.00658657	AT2G24060	AT2G24060	putative chloroplast initiation factor 3 ;supported by full-length cDNA: Ceres:41558.
1156	266576_at			1156.48	1168.23	540.762	303.336	1088.87	1655.76	0.907848	0.000110682	1.40994e-08	0.730464	0.00387178	AT2G23940	AT2G23940	hypothetical protein predicted by genscan and genefinder;supported by full-length cDNA: Ceres:13580.
1157	266577_at			47.2668	73.7879	59.5124	36.1297	39.58	39.2462	0.0241508	0.246177	0.00538014	0.366438	0.0288327	AT2G23945	AT2G23945	predicted protein
1158	266578_at			588.009	8.6514	26.8402	91.0236	258.564	145.699	4.91724e-10	8.71964e-08	2.61854e-05	0.000305348	3.90691e-05	AT2G23910	AT2G23910	putative cinnamoyl CoA reductase ;supported by full-length cDNA: Ceres:14133.
1159	266579_at			2296.67	3108.76	4602.87	7043.17	4663.63	4104.9	0.004009	0.000428156	7.00186e-06	0.000294634	0.0329987	AT2G23930	SNRNP-G	putative small nuclear ribonucleoprotein E ; supported by full-length cDNA: Ceres: 4850.
1160	266520_at			323.001	315.594	190.944	358.484	553.736	425.272	0.801856	0.0018408	0.0897893	0.00407771	0.00544339	AT2G23980	ATCNGC6	cyclic nucleotide and calmodulin-regulated ion channel ; supported by cDNA: gi_14532659_gb_AY039954.1_
1161	266521_at			2519.38	2559.01	2650.97	2019.56	1369.73	1476.61	0.874277	0.660527	0.0108991	0.000408157	0.00173456	AT2G24020	AT2G24020	unknown protein ; supported by cDNA: gi_15081683_gb_AY048234.1_
1162	266522_at			171.914	189.107	251.121	378.867	294.558	226.942	0.224138	0.00300694	5.50209e-06	0.000233252	0.123823	AT2G16920	UBC23	putative ubiquitin-conjugating enzyme
1163	266523_at			507.737	470.524	604.627	660.982	933.087	592.7	0.367134	0.0401282	0.00266206	0.000101196	0.0491973	AT2G16950	TRN1	putative transportin
1164	266524_at			16.8083	17.5026	21.3193	32.2195	15.3552	12.7988	0.961957	0.818406	0.277928	0.925568	0.658822	AT2G16960	AT2G16960	putative importin, beta subunit
1165	266525_at			52.8379	53.0528	62.0488	53.0936	41.5775	42.5156	0.989616	0.513732	0.997561	0.351639	0.416518	AT2G16970	MEE15	putative tetracycline transporter protein
1166	266526_at			13.1048	37.0508	13.3984	22.4312	3.35091	6.61333	0.0237384	0.984288	0.0751989	0.0727674	0.000861174	AT2G16980	AT2G16980	putative tetracycline transporter protein
1167	266527_at			15.1305	19.3652	31.9383	20.7073	18.8321	23.5148	0.706695	0.305204	0.902928	0.757727	0.748125			hypothetical protein predicted by genscan
1168	266528_at			54.1635	16.804	34.8318	52.8543	65.6625	7.9089	0.0413122	0.0369272	0.122813	0.214281	0.402592	AT2G16870	AT2G16870	putative disease resistance protein
1169	266529_at			194.878	159.343	136.002	151.349	146.608	158.186	0.134908	0.0121508	0.768319	0.0467268	0.971549	AT2G16880	AT2G16880	putative salt-inducible protein
1170	266530_at			65.7362	42.575	9.53608	21.1588	18.5098	19.1512	0.449361	0.029184	0.269723	0.0215322	0.241693	AT2G16910	AMS	bHLH transcription factor
1171	266531_at			10.5345	13.4267	11.3116	6.32928	5.29522	10.1672	0.817074	0.956365	0.42296	0.522351	0.805589	AT2G16835	AT2G16835	putative plasma membrane intrinsic protein, almost identical to aquaporin PIP3 (GB:U78297)
1172	266532_at			42.341	56.843	6.87401	6.798	192.386	36.9688	0.562132	0.0505079	3.57475e-06	0.0381548	0.337449	AT2G16890	AT2G16890	putative glucosyltransferase ;supported by full-length cDNA: Ceres:153418.
1173	266533_s_at			8743.96	11893.5	16778.8	17790.2	8305.44	10428.5	0.000230085	5.41061e-05	0.000242183	0.602177	0.195931	AT2G16850///AT4G35100	PIP2;8	putative plasma membrane intrinsic protein ;supported by full-length cDNA: Ceres:36296.
1174	266534_at			606.619	756.676	878.229	766.545	793.487	621.897	0.00103048	0.00160883	0.859753	0.0177095	0.0302595	AT2G16940	AT2G16940	putative splicing factor ;supported by full-length cDNA: Ceres:16224.
1175	266535_s_at			2123.65	1580.45	1377.48	1748.25	1536.44	1887.05	0.00048478	0.000753426	0.340891	0.0442018	0.113615	AT2G16930///AT5G15220	AT2G16930///AT5G15220	50S ribosomal protein L27 ;supported by full-length cDNA: Ceres:17067.
1176	266536_at			527.798	513.371	683.974	993.341	836.558	582.16	0.818749	0.0506065	3.58765e-05	0.0154524	0.304328	AT2G16900	AT2G16900	hypothetical protein predicted by genefinder; supported by cDNA: gi_14532491_gb_AY039870.1_
1177	266537_at			801.567	789.622	1044.54	1231.54	1301.56	773.894	0.87821	0.0218354	0.000107743	0.00283775	0.87782	AT2G16860	AT2G16860	Expressed protein ; supported by full-length cDNA: Ceres: 34622.
1178	266538_at			83.624	128.996	171.783	132.465	116.681	100.204	0.0311275	0.0472191	0.825917	0.301556	0.110084	AT2G35230	IKU1	hypothetical protein predicted by genscan
1179	266539_at			65.3255	47.9531	19.1238	85.5086	81.3741	48.178	0.186239	0.0244398	0.057854	0.191768	0.989491	AT2G35160	SUVH5	similar to mammalian MHC III region protein G9a ; supported by cDNA: gi_13517750_gb_AF344448.1_AF344448
1180	266540_at			81.8697	73.8856	34.6875	30.2288	31.8995	39.4339	0.53026	0.00109517	0.000128317	0.00111447	0.00789111	AT2G35310	AT2G35310	hypothetical protein predicted by genscan
1181	266541_at			222.122	215.104	200.228	184.732	155.286	162.134	0.659086	0.278097	0.0556381	0.00403555	0.00871692	AT2G35110	GRL	unknown protein
1182	266542_at			262.4	265.338	154.324	138.3	312.905	326.3	0.916689	0.000435631	0.000151081	0.151742	0.0482278	AT2G35100	ARAD1	unknown protein
1183	266543_at			35.958	34.8491	63.1022	16.11	9.75865	30.0347	0.967283	0.298492	0.315536	0.0976366	0.866691	AT2G35075	AT2G35075	hypothetical protein predicted by genscan
1184	266544_at			2.84969	3.8885	2.49745	1.38855	71.827	10.364	0.604526	0.812835	0.10044	0.00164151	0.264245	AT2G35300	LEA18	similar to late embryogenesis abundant proteins identical to GB:X91917
1185	266545_at			49.3155	22.0211	31.4823	66.4458	105.827	92.476	0.0617702	0.0138997	0.0519099	0.0033913	0.0279944	AT2G35290	AT2G35290	hypothetical protein predicted by genefinder
1186	266546_at			13.3084	8.0978	9.0868	15.6179	11.0566	8.45925	0.477049	0.715762	0.350874	0.82451	0.958485	AT2G35270	GIK	putative AT-hook DNA-binding protein
1187	266547_at			406.546	335.273	499.021	701.876	502.781	455.6	0.055394	0.104084	2.60127e-05	0.15543	0.0278149	AT2G35320	ATEYA	similar to eyes absent protein ;supported by full-length cDNA: Ceres:37026.
1188	266548_at			26.6608	30.8618	21.9032	24.6593	7.29023	19.7734	0.792248	0.711743	0.646125	0.0856324	0.415602	AT2G35210	RPA	unknown protein ;supported by full-length cDNA: Ceres:159093.
1189	266549_at			14.8343	31.6928	80.1018	36.0654	30.7573	34.8841	0.0957091	0.00419618	0.794665	0.124946	0.872011	AT2G35150	EXL1	Expressed protein ; supported by full-length cDNA: Ceres: 37897.
1190	266550_s_at			13.6457	14.1636	1.76091	3.1059	238.026	99.1224	0.965332	0.0157952	0.0571489	0.00183704	0.0161858	AT2G35070///AT2G35090	AT2G35070///AT2G35090	Expressed protein ; supported by cDNA: gi_14532529_gb_AY039889.1_
1191	266551_at			2116.83	4320.24	4071.16	594.925	387.343	2900.47	2.59585e-09	1.591e-05	1.12822e-10	2.27424e-05	0.00688142	AT2G35260	AT2G35260	unknown protein ; supported by cDNA: gi_13605586_gb_AF361619.1_AF361619
1192	266517_at			735.96	770.609	305.322	203.366	561.346	1020.97	0.584047	3.55464e-06	2.13958e-08	0.121247	0.0374365	AT2G35120	AT2G35120	glycine decarboxylase complex H-protein ; supported by cDNA: gi_15810183_gb_AY056106.1_
1193	266518_at			105.139	56.5253	16.7991	103.603	108.396	93.1809	0.0643616	0.000356948	0.172339	0.883757	0.276823	AT2G35170	AT2G35170	hypothetical protein predicted by genscan and genefinder; supported by cDNA: gi_16604413_gb_AY058105.1_
1194	266519_at			554.085	611.268	689.381	503.599	180.088	414.445	0.0319767	0.0309224	0.00533551	4.15607e-05	0.00724987	AT2G35155	AT2G35155	unknown protein ; supported by cDNA: gi_16604658_gb_AY059774.1_
1195	266489_at			482.223	335.462	77.9882	66.5394	211.786	397.188	9.80362e-05	0.000143119	1.69373e-05	9.69724e-05	0.209602	AT2G35190	NPSN11	unknown protein ; supported by cDNA: gi_16612242_gb_AF439822.1_AF439822
1196	266490_at			36.0259	13.5978	33.6874	34.8146	9.49067	6.72281	0.0568803	0.895589	0.179158	0.0429269	0.409648	AT2G07000	AT2G07000	unknown protein
1197	266491_at			17.6166	21.9264	8.73481	12.6603	17.7359	20.8382	0.704811	0.304681	0.341796	0.990669	0.938615			putative retroelement pol polyprotein
1198	266492_at			6.19233	9.53498	14.6598	7.35528	12.0339	12.1639	0.443992	0.0435249	0.697309	0.323033	0.796831	AT2G07020	AT2G07020	putative protein kinase contains a protein kinase domain profile (PDOC00100)
1199	266493_at			29.784	46.8872	26.9652	24.7892	29.08	26.5368	0.0573176	0.836931	0.000946585	0.953978	0.000358462			Mutator-like transposase similar to MURA transposase of maize Mutator transposon
1200	266494_at			10.5225	10.7622	16.9076	7.54504	6.4787	3.12613	0.964885	0.36053	0.402937	0.287898	0.00837776	AT2G07040	PRK2A	putative receptor-like protein kinase
1201	266495_at			1210.47	1335.28	452.175	325.72	672.09	1308.65	0.173473	5.2848e-06	1.35973e-08	0.00127251	0.866647	AT2G07050	CAS1	cycloartenol synthase identical to SP:P38605; supported by cDNA: gi_452445_gb_U02555.1_U02555
1202	266496_at			26.3917	29.753	15.7285	28.278	31.1641	7.13272	0.879882	0.612783	0.93237	0.867806	0.0677494			putative zinc finger protein
1203	266497_at			9.76772	28.2804	27.1214	30.2739	80.4358	33.1278	0.0493558	0.209599	0.868744	0.0164403	0.717602			putative retroelement pol polyprotein
1204	266498_at			44.1536	44.9625	46.2325	43.9963	24.8475	30.6917	0.959233	0.868376	0.954935	0.0186139	0.474661	AT2G06960	AT2G06960	1-aminocyclopropane-1-carboxylate oxidase
1205	266499_at			9.99663	16.1162	7.63576	19.4915	16.6365	8.63401	0.473441	0.757837	0.737867	0.527081	0.301472			hypothetical protein predicted by genscan and genefinder
1206	266500_at			2038.29	193.325	105.75	52.8408	133.826	1369.39	2.42897e-10	2.82858e-07	1.93102e-05	0.000218743	5.5858e-06	AT2G06925	PLA2-ALPHA	Expressed protein ; supported by full-length cDNA: Ceres: 7600.
1207	266501_at			262.415	307.226	204.81	311.141	730.789	385.747	0.0993312	0.0596485	0.909616	8.65962e-05	0.0459346	AT2G06990	HEN2	unknown protein ; supported by cDNA: gi_16024935_gb_AY050658.1_
1208	266502_at			59.3021	50.6493	47.7571	35.8784	32.7004	31.1004	0.606596	0.559408	0.214658	0.121103	0.163765	AT2G47720///AT2G47730	ATGSTF8	hypothetical protein predicted by genscan
1209	266503_at			87.4122	146.832	64.705	149.387	239.772	247.97	0.000854174	0.164134	0.928905	3.42195e-05	0.0192939	AT2G47780	AT2G47780	unknown protein
1210	266504_at			80.7225	101.156	66.4207	103.168	102.7	74.8275	0.102512	0.267463	0.913298	0.138789	0.110367	AT2G47820	AT2G47820	hypothetical protein predicted by genscan
1211	266505_at			286.62	212.523	142.245	238.768	405.098	270.569	0.000877154	0.00361523	0.221723	0.00409733	0.0268692	AT2G47830	AT2G47830	unknown protein
1212	266506_at			439.089	234.335	297.272	308.563	230.452	206.64	6.49109e-06	0.0097415	0.0112772	0.000777282	0.459206	AT2G47850	AT2G47850	unknown protein
1213	266507_at			4.192	3.94775	3.52954	7.07489	4.62501	3.88624	0.863202	0.760456	0.177346	0.885629	0.953393	AT2G47860	AT2G47860	unknown protein EST matches on the reverse strand, spliced into 68114...67772 and 67603...67453, but no ORFs on that strand.
1214	266508_at			86.2912	14.1852	42.5731	65.5433	2.40131	21.2567	0.00301353	0.164019	0.0427736	2.17859e-05	0.645473	AT2G47920	AT2G47920	hypothetical protein predicted by genefinder
1215	266509_at			3811.02	3118.09	2092.76	877.402	508.44	2108.57	0.00338403	2.24893e-05	1.08114e-08	3.68995e-06	0.0131672	AT2G47940	DEGP2	DegP2 protease identical to DegP2 protease GI:13172275 from [Arabidopsis thaliana]
1216	266510_at			369.216	455.679	1017.11	798.977	1314.37	664.879	0.044979	8.78153e-06	0.000361169	3.88304e-05	0.0346422	AT2G47990	SWA1	unknown protein
1217	266511_at			113.725	115.313	45.1508	75.749	269.9	98.4458	0.916701	3.42086e-05	0.00764655	5.25675e-05	0.370078	AT2G47680	AT2G47680	putative ATP-dependent RNA helicase A
1218	266512_at			453.886	407.358	410.356	544.463	251.458	474.598	0.417519	0.632419	0.00585301	0.00824664	0.151896	AT2G47690	AT2G47690	unknown protein
1219	266513_at			318.959	274.228	370.722	317.545	271.485	249.053	0.106447	0.211057	0.301038	0.151049	0.411918	AT2G47700	RFI2	unknown protein
1220	266514_at			647.971	24.9557	521.068	320.155	558.557	364.751	1.34369e-07	0.0763265	9.19104e-05	0.501532	0.000227479	AT2G47890	AT2G47890	putative zinc-finger protein (B-box zinc finger domain)
1221	266515_at			503.217	553.782	697.457	654.082	443.065	490.672	0.252106	0.0242048	0.0208754	0.323661	0.148254	AT2G47900	AtTLP3	putative tubby protein
1222	266516_at			321.986	330.34	89.6773	80.9311	27.3538	16.3523	0.854602	1.54501e-05	2.22403e-05	3.48206e-05	1.81055e-05	AT2G47880	AT2G47880	putative glutaredoxin ;supported by full-length cDNA: Ceres:21006.
1223	266482_at			857.601	757.057	722.361	1067.26	1699.61	1083.45	0.0934552	0.0707526	0.00112918	0.000232101	0.0067796	AT2G47640	AT2G47640///AT3G62840	putative small nuclear ribonucleoprotein D2 ;supported by full-length cDNA: Ceres:26123.
1224	266483_at			2341.46	1155.14	1052.43	1082.11	312.981	1000.92	7.57698e-09	4.22615e-05	0.321646	6.22509e-06	0.321896	AT2G47910	CRR6	unknown protein ;supported by full-length cDNA: Ceres:10341.
1225	266484_at			600.029	600.577	437.29	569.014	950.016	717.423	0.994773	0.0990241	0.454191	0.0132477	0.096282	AT2G47980	SCC3	putative putative sister-chromatide cohesion protein member of stromalin protein family;supported by full-length cDNA: Ceres:11935.
1226	266485_at			525.206	764.379	443.302	300.123	190.6	246.163	2.81527e-05	0.0978695	3.68165e-07	7.47741e-05	1.48563e-05	AT2G47630	AT2G47630	putative phospholipase ;supported by full-length cDNA: Ceres:33373.
1227	266486_at			42.6994	46.5387	49.5643	29.8117	64.395	51.8689	0.776115	0.526646	0.248282	0.0526667	0.766852	AT2G47950	AT2G47950	hypothetical protein predicted by genscan and genefinder;supported by full-length cDNA: Ceres:31153.
1228	266487_at			3.65897	3.6257	2.65256	2.25933	1.8768	2.72844	0.981248	0.216488	0.185212	0.040146	0.535996	AT2G47660	AT2G47660	hypothetical protein predicted by genscan
1229	266488_at			17.8675	22.8405	4.31981	6.77041	21.8673	11.174	0.747002	0.0501326	0.0721164	0.797707	0.412528	AT2G47670	AT2G47670	putative pectinesterase ; supported by full-length cDNA: Ceres: 25729.
1230	266458_at			3141.01	3854.45	5547.66	7872.76	4396.66	3866.35	0.000828296	4.50354e-05	2.51779e-07	0.00324228	0.975734	AT2G47710	AT2G47710	unknown protein ;supported by full-length cDNA: Ceres:2847.
1231	266459_at			720.723	586.67	713.366	1042.64	1174.29	789.271	0.00511815	0.92781	4.04481e-06	0.00150719	0.00316604	AT2G47970	AT2G47970	unknown protein supported by full-length cDNA: Ceres:7887.
1232	266460_at			934.103	637.248	606.985	251.662	151.727	742.11	3.80659e-05	0.000710812	3.91797e-07	4.71869e-05	0.148064	AT2G47930	AGP26	unknown protein ; supported by cDNA: gi_14326466_gb_AF385686.1_AF385686
1233	266461_at			5114.01	6118.33	6287.19	8382.56	5376.44	2682.66	0.00167317	0.0205173	9.46752e-05	0.678233	1.75064e-06	AT2G47730	ATGSTF8	glutathione S-transferase (GST6) identical to GB:X95295. Based on identical cDNA hits, the translation is now 40 AAs longer at the N-terminal, and start of exon2 is also corrected.; supported by cDNA: gi_14532561_gb_AY039905.1_
1234	266462_at			80.3862	70.6838	46.8406	63.181	1239.71	240.506	0.674232	0.00159347	0.78336	0.000250574	0.00658814	AT2G47770	TSPO	unknown protein ; supported by cDNA: gi_15028356_gb_AY045981.1_
1235	266463_at			1425.19	1245.85	518.424	464.381	1026.75	1068.39	0.0966488	1.47474e-05	1.46305e-07	0.0105709	0.120577	AT2G47840	AT2G47840	hypothetical protein predicted by genefinder; supported by cDNA: gi_15215635_gb_AY050346.1_
1236	266464_at			308.146	447.559	103.588	104.218	1509.97	419.131	0.000159183	5.25326e-06	3.31182e-08	1.73685e-06	0.541806	AT2G47800	ATMRP4	glutathione-conjugate transporter AtMRP4 identical to GB:AJ002584; supported by cDNA: gi_7716582_gb_AF243509.1_AF243509
1237	266465_at			76.2082	125.818	49.2523	23.3505	32.376	39.0499	0.00110098	0.043392	4.97654e-06	0.00111738	0.000382409	AT2G47750	GH3.9	putative auxin-responsive protein ; supported by cDNA: gi_15810039_gb_AY054288.1_
1238	266466_at			511.749	542.278	2130.63	2607.7	1156.36	845.058	0.4883	3.1861e-07	8.14606e-09	1.77103e-05	0.00238262	AT2G47790	AT2G47790	hypothetical protein The first 3 exons is identical to that of GB:AJ224957. This gene appears to be a truncated version of that in GB:AJ224957.; supported by cDNA: gi_15983389_gb_AF424569.1_AF424569
1239	266467_at			612.828	467.995	1061.14	1341.5	639.767	595.952	0.000951482	9.7485e-05	1.24912e-07	0.64975	0.029319	AT2G47760	ALG3	Not56-like protein ; supported by cDNA: gi_16226530_gb_AF428424.1_AF428424
1240	266468_at			580.115	547.074	776.758	1096.83	647.585	655.726	0.285451	0.00362407	4.22603e-07	0.202699	0.0697835	AT2G47960	AT2G47960	unknown protein ; supported by cDNA: gi_16226795_gb_AF428334.1_AF428334
1241	266469_at			11.4508	23.9013	7.39517	18.9149	30.6221	33.8477	0.144061	0.473597	0.681561	0.0498579	0.581048	AT2G31180	MYB14	myb-related protein
1242	266470_at			17.1516	17.2821	16.54	15.1824	15.6425	9.48612	0.990866	0.969179	0.831933	0.880555	0.333772			putative non-LTR retroelement reverse transcriptase
1243	266471_at			561.38	552.362	652.883	425.358	1642.73	1279.43	0.887353	0.222597	0.0429116	1.42902e-05	0.00159283	AT2G31060	AT2G31060	putative GTP-binding protein
1244	266472_at			114.717	93.9007	172.193	167.252	78.4843	102.272	0.353718	0.129053	0.0100617	0.132513	0.727558	AT2G31150	AT2G31150	unknown protein
1245	266473_at			51.0632	142.314	75.7702	16.6596	101.477	123.457	0.0176837	0.606397	8.02412e-05	0.323997	0.385346	AT2G31110	AT2G31110	unknown protein
1246	266474_at			131.983	296.716	151.672	57.6442	204.935	311.888	4.13241e-07	0.388705	7.79423e-07	0.114586	0.653189	AT2G31110	AT2G31110	hypothetical protein predicted by grail
1247	266475_at			20.5361	11.5684	7.22074	9.0815	10.3393	14.4483	0.222985	0.0642401	0.676893	0.270009	0.710659	AT2G31100	AT2G31100	putative lipase
1248	266476_at			769.448	957.317	374.479	413.43	1184.12	767.385	0.1041	0.000729641	6.073e-05	0.00902993	0.178312	AT2G31090	AT2G31090	unknown protein ;supported by full-length cDNA: Ceres:10986.
1249	266477_at			5.38745	4.43743	3.72471	11.6841	2.44613	3.62061	0.776587	0.666752	0.101745	0.286703	0.782931	AT2G31085	CLE6	CLE4 CLAVATA3/ESR-Related 4 (CLE4); supported by full-length cDNA: Ceres: 270513.
1250	266478_at			731.19	649.093	629.835	371.87	318.762	642.602	0.173533	0.0542948	0.000141963	5.34059e-05	0.947743	AT2G31170	SYCO ARATH	putative cysteinyl-tRNA synthetase ; supported by cDNA: gi_15293250_gb_AY051059.1_
1251	266479_at			126.118	180.669	86.0506	80.7036	90.9043	105.702	0.00387273	0.0273313	2.24665e-05	0.135905	0.00169275	AT2G31160	LSH3	unknown protein ; supported by cDNA: gi_15912210_gb_AY056383.1_
1252	266480_at			139.253	184.548	102.4	195.126	354.79	166.939	0.00256568	0.0270069	0.607947	3.72631e-05	0.478868	AT2G31130	AT2G31130	unknown protein ; supported by cDNA: gi_16612316_gb_AF439849.1_AF439849
1253	266481_at			441.955	685.415	161.975	117.639	539.176	510.757	5.09919e-07	2.38192e-05	8.04571e-10	0.0438008	0.00419792	AT2G31070	TCP10	unknown protein ; supported by cDNA: gi_16649150_gb_AY059945.1_
1254	266454_at			9.53676	5.15975	5.96687	4.89856	10.2538	16.5107	0.421195	0.582094	0.957799	0.935965	0.121833	AT2G22750	AT2G22750	putative bHLH transcription factor
1255	266455_at			13.7428	16.2702	34.8209	7.31786	11.4011	18.2677	0.846431	0.235859	0.366911	0.843617	0.901884	AT2G22760	AT2G22760	putative bHLH transcription factor
1256	266456_at			29.2409	43.8614	4.89805	11.7258	4.61553	42.3786	0.222462	0.00721964	0.026729	0.0410555	0.933633	AT2G22770	NAI1	putative bHLH transcription factor
1257	266457_at	PMDH1 AT2G22780		959.599	685.953	488.245	423.772	862.887	1236.4	8.96966e-05	7.61354e-05	1.91159e-05	0.430432	4.34821e-05	AT2G22780	PMDH1	putative glyoxysomal malate dehydrogenase precursor ; supported by cDNA: gi_16226836_gb_AF428346.1_AF428346
1258	266426_x_at			115.824	51.4161	83.3041	60.3797	48.0237	90.4812	0.00452679	0.227374	0.650975	0.0035513	0.126936	AT2G07140	AT2G07140	hypothetical protein predicted by genscan and genefinder
1259	266427_at			191.42	141.496	32.9552	20.8194	25.8485	90.9667	0.0584435	0.00476336	2.77737e-05	0.00332309	0.0912572	AT2G07170	AT2G07170	hypothetical protein predicted by genscan and genefinder
1260	266428_at			842.278	359.377	909.233	727.364	300.053	314.834	5.03069e-06	0.724248	0.000192883	0.000429774	0.560412	AT2G07180	AT2G07180	putative protein kinase contains a protein kinase domain profile (PDOC00100)
1261	266429_at			43.362	40.757	28.8964	13.4905	14.6903	31.3895	0.843041	0.386175	0.000229268	0.0124132	0.279919	AT2G07190	AT2G07190	hypothetical protein predicted by genscan and genefinder
1262	266430_at			18.9285	33.0652	29.5873	27.7382	12.1301	26.6544	0.126914	0.49616	0.619868	0.447708	0.622618	AT2G07200	AT2G07200	unknown protein
1263	266431_at			11.9499	19.8542	10.0789	9.7956	8.40378	8.36224	0.46404	0.774121	0.373837	0.518008	0.343031			Mutator-like transposase similar to MURA transposase of maize Mutator transposon
1264	266432_s_at			4.4517	7.48806	2.59475	3.40948	3.22247	5.09334	0.42512	0.197418	0.331974	0.587327	0.704814			putative gag-protease polyprotein
1265	266433_at			16.5058	14.4239	6.42033	14.7376	15.7026	11.3239	0.867146	0.373224	0.980753	0.955526	0.823806	AT2G07110	AT2G07110	unknown protein
1266	266434_s_at			8.5605	14.0466	7.30736	8.73092	10.3061	6.65531	0.461773	0.855862	0.577889	0.825643	0.38495	AT2G07120///AT3G18340	AT2G07120///AT3G18340	unknown protein
1267	266435_s_at			7.86709	5.78608	4.34326	5.10524	23.2707	15.0826	0.733816	0.615564	0.867741	0.240948	0.223699	AT2G07130///AT3G18330	AT3G18330	hypothetical protein predicted by genscan and genefinder
1268	266436_at			15.9164	28.7079	42.0444	57.8052	30.1737	24.1566	0.304504	0.183558	0.14335	0.356005	0.769763	AT2G43160	AT2G43160	putative clathrin binding protein (epsin)
1269	266437_at			943.113	678.415	1002.79	968.851	782.669	723.019	0.089225	0.792553	0.0955941	0.321955	0.808601	AT2G43160	AT2G43160	unknown protein
1270	266438_at			153.76	141.289	526.46	523.823	167.435	107.783	0.708923	7.07842e-06	0.000127312	0.520808	0.333374	AT2G43180	AT2G43180	putative carboxyphosphonoenolpyruvate mutase
1271	266439_s_at			89.991	102.3	49.4373	65.9349	153.265	99.388	0.480893	0.0142351	0.0306606	0.0236329	0.879513	AT2G43200	AT2G43200	hypothetical protein predicted by grail
1272	266440_at			267.379	394.254	314.331	211.593	480.844	274.315	5.06964e-05	0.148643	0.000332797	0.000840025	0.00217584	AT2G43235///AT2G43240	AT2G43235	unknown protein
1273	266441_at			103.758	109.044	71.0919	109.2	178.784	89.6766	0.803985	0.170721	0.992683	0.0457738	0.154635	AT2G43250	AT2G43250	hypothetical protein predicted by genscan and genefinder
1274	266442_at			247.687	183.082	501.778	366.67	346.289	264.781	0.0323789	0.000232033	0.00131665	0.0438723	0.052418	AT2G43260	AT2G43260	hypothetical protein
1275	266443_at			11.5263	10.4406	11.6372	16.6608	7.88735	14.0345	0.896632	0.990569	0.516923	0.602296	0.679915	AT2G43270	AT2G43270	putative myb-related transcription factor
1276	266444_at			48.5889	64.1759	64.5047	23.4482	21.8928	34.937	0.304644	0.425523	0.000818492	0.0331725	0.0344878	AT2G43150	AT2G43150	putative extensin
1277	266445_at			578.443	418.758	422.019	322.046	456.038	642.172	0.000627053	0.0230138	0.0257585	0.0976827	0.000412331		SPPL3	unknown protein
1278	266446_at			69.9115	60.2674	37.2034	21.5368	66.7082	53.6843	0.416717	0.00788827	0.000769241	0.792478	0.629741	AT2G43310	AT2G43310	hypothetical protein predicted by genscan
1279	266447_at			252.787	315.208	130.701	164.98	833.287	489.311	0.0180733	0.00736712	1.54453e-05	0.000171311	0.0235552	AT2G43290	MSS3	putative calcium binding protein ;supported by full-length cDNA: Ceres:31535.
1280	266448_s_at			336.254	258.68	183.163	274.37	482.133	371.083	0.00161305	5.07323e-05	0.536672	0.001415	0.00359756	AT2G43210	AT2G43210	unknown protein ;supported by full-length cDNA: Ceres:12017.
1281	266449_at			363.474	269.957	295.863	377.449	542.827	443.567	0.00133462	0.0440463	0.00417808	0.00147271	0.00307321	AT2G43080	AT-P4H-1	hypothetical protein predicted by genscan and genefinder
1282	266450_s_at			334.676	322.012	303.772	329.197	633.705	401.535	0.761491	0.479533	0.85004	0.0011046	0.100457	AT2G43190	AT2G43190	hypothetical protein predicted by genscan;supported by full-length cDNA: Ceres:20820.
1283	266451_at			2693.42	3119.68	2298.97	1869.74	3371.51	3069.71	0.0243935	0.119924	8.54697e-05	0.0277164	0.872899	AT2G43090	AT2G43090	3-isopropylmalate dehydratase, small subunit ;supported by full-length cDNA: Ceres:31507.
1284	266452_at			86.8419	119.099	74.4329	157.924	217.199	107.623	0.0693129	0.477032	0.146955	0.00126612	0.647113	AT2G43320	AT2G43320	hypothetical protein predicted by genscan; supported by cDNA: gi_14517475_gb_AY039573.1_
1285	266453_at			48.1464	55.3293	56.9752	67.0632	45.7378	51.3899	0.595809	0.604075	0.470277	0.853734	0.797109	AT2G43230	AT2G43230	putative protein kinase contains a protein kinase domain profile (PDOC00100); supported by cDNA: gi_15450905_gb_AY054533.1_
1286	266394_at			447.754	456.806	701.738	749.904	530.565	457.862	0.874533	0.00469126	0.000226704	0.191421	0.986726	AT2G43130	ARA4	Ras-related GTP-binding protein (ARA-4) identical to GB:D01026; supported by cDNA: gi_217838_dbj_D01026.1_ATHARA4
1287	266395_at			1232.73	1785.24	348.076	92.9911	217.356	1034.63	4.94824e-05	2.96774e-06	5.07271e-11	0.00103107	0.00148846	AT2G43100	IPMI2	3-isopropylmalate dehydratase, small subunit ; supported by cDNA: gi_16974632_gb_AY060594.1_
1288	266396_at			182.628	74.109	41.0697	53.1444	39.5071	62.6195	0.0539055	0.000952943	0.590648	0.00145407	0.822822	AT2G38790	AT2G38790	unknown protein
1289	266397_at			35.6087	43.2943	32.2183	36.0041	28.4178	19.9709	0.380853	0.743776	0.471444	0.428154	0.039609	AT2G38690	AT2G38690	unknown protein
1290	266398_at			211.233	230.102	177.614	136.5	151.322	256.211	0.212985	0.0771746	1.63519e-05	0.151403	0.308447	AT2G38680	AT2G38680	hypothetical protein predicted by genefinder
1291	266399_at	PECT1 AT2G38670		1700.14	556.648	918.436	692.85	1081.78	1518.73	1.67576e-09	7.01167e-05	0.0764543	0.000545221	6.17093e-06	AT2G38670	PECT1	putative phospholipid cytidylyltransferase
1292	266400_at			311.98	197.897	151.628	206.045	238.287	279.202	0.00422054	0.000338373	0.836096	0.104649	0.0887171	AT2G38660	AT2G38660	methylenetetrahydrofolate dehydrogenase
1293	266401_s_at			167.508	93.5038	34.8605	43.2641	46.2756	90.9685	0.00417179	0.000187556	0.0136311	6.5335e-05	0.942329	AT2G38620///AT3G54180	CDKB1;2	putative cell division control protein kinase
1294	266402_at			458.703	622.34	497.23	375.96	284.469	246.731	4.86849e-05	0.419964	4.92612e-06	0.00134005	6.23239e-06	AT2G38780	AT2G38780	hypothetical protein predicted by genefinder
1295	266403_at			37.8936	37.1702	37.1072	31.1663	28.0234	47.914	0.967283	0.964339	0.708913	0.344802	0.620701	AT2G38600	AT2G38600	putative acid phosphatase contains metallo-phosphoesterase motif (PS50185)
1296	266404_at			26.9114	40.2554	16.3125	12.8732	32.7673	31.5869	0.2579	0.439418	0.00394588	0.733924	0.230924	AT2G38590	AT2G38590	hypothetical protein predicted by genefinder
1297	266405_at			230.55	223.82	93.9213	164.012	301.644	239.547	0.861766	0.000307813	0.035686	0.103592	0.705885	AT2G38580	AT2G38580	hypothetical protein predicted by genscan
1298	266406_at			116.589	123.104	58.0884	48.8386	45.0188	92.1941	0.676859	0.000997366	2.90659e-05	0.00216013	0.107613	AT2G38570	AT2G38570	hypothetical protein predicted by genscan
1299	266407_at			582.073	614.865	1585.32	2207.02	1169.41	752.096	0.402367	5.62128e-06	3.88554e-09	0.000162353	0.0516487	AT2G38560	TFIIS	putative elongation factor
1300	266408_at			32.732	30.5982	33.4776	25.2998	20.8287	43.4441	0.93836	0.972448	0.839464	0.454875	0.718272			putative retroelement pol polyprotein
1301	266409_at			4.45764	3.53686	3.44703	3.44621	1.91018	2.4696	0.178389	0.470756	0.867741	0.00749446	0.0976353	AT2G38510	AT2G38510	hypothetical protein predicted by grail
1302	266410_at			266.985	312.609	550.804	958.249	859.612	339.681	0.0549852	0.000125657	1.92479e-07	8.89028e-05	0.404504	AT2G38770	EMB2765	unknown protein
1303	266411_at			347.39	487.726	482.376	1043.92	1120.02	481.974	0.000309759	0.00890012	7.97959e-07	3.77377e-05	0.915228	AT2G38730	AT2G38730	putative peptidyl-prolyl cis-trans isomerase
1304	266412_at			109.063	80.0012	13.2829	22.3549	68.3094	152.196	0.103329	2.90791e-05	0.00374221	0.0612391	0.00553644	AT2G38720	MAP65-5	hypothetical protein predicted by genscan
1305	266413_at			483.998	1010.56	97.6398	55.3336	448.767	614.363	6.01992e-09	7.1918e-07	7.89264e-09	0.657115	8.96457e-05	AT2G38740	AT2G38740	unknown protein ;supported by full-length cDNA: Ceres:40283.
1306	266414_at			772.726	573.613	270.237	288.25	346.902	557.555	0.00143214	5.5265e-06	1.2437e-05	0.000130462	0.834925	AT2G38700	MVD1	mevalonate diphosphate decarboxylase identical to GB:Y14325;supported by full-length cDNA: Ceres:35493.
1307	266415_at			1546.6	1252.25	1315.09	1818.32	7429.21	14531.8	0.251173	0.474316	0.0367163	7.35416e-05	1.06148e-06	AT2G38530	LTP2	putative nonspecific lipid-transfer protein ;supported by full-length cDNA: Ceres:18328.
1308	266416_at			1078.35	1236.8	763.523	1036.07	1336.92	1144.99	0.00891751	0.00130565	0.0126374	0.0350938	0.418244	AT2G38710	AT2G38710	unknown protein ; supported by full-length cDNA: Ceres: 17861.
1309	266417_at			2228.99	1036.72	1077.71	1302.58	1615.86	1599.47	5.84435e-09	2.01827e-05	0.0113878	0.0154718	0.000369925	AT2G38550	AT2G38550	putative non-green plastid inner envelope membrane protein ;supported by full-length cDNA: Ceres:25626.
1310	266418_at			253.549	278.079	53.1607	113.044	224.803	374.563	0.421817	2.34942e-05	1.69861e-05	0.384697	0.16639	AT2G38750	ANNAT4	putative annexin ;supported by full-length cDNA: Ceres:32721.
1311	266419_at			75.3663	97.3626	71.8267	148.393	82.5157	127.829	0.0861178	0.877396	0.00973545	0.724765	0.0533609	AT2G38760	ANNAT3	putative annexin ;supported by full-length cDNA: Ceres:3294.
1312	266420_at			376.624	432.805	341.321	426.271	927.219	701.647	0.070055	0.412262	0.871407	7.26564e-05	0.00543237	AT2G38610	AT2G38610	putative RNA-binding protein ; supported by cDNA: gi_14596032_gb_AY042804.1_
1313	266421_at			17186.6	19304.6	16860.6	11326.1	11853.4	16360.9	0.0981256	0.840372	5.7983e-05	0.0011133	0.12614	AT2G38540	LP1	putative nonspecific lipid-transfer protein ; supported by cDNA: gi_15146309_gb_AY049296.1_
1314	266422_at			648.121	444.922	633.109	759.139	558.189	773.665	0.000545257	0.761971	0.00146475	0.081898	0.00314677	AT2G38650	GAUT7	hypothetical protein predicted by genscan; supported by cDNA: gi_15293096_gb_AY050982.1_
1315	266423_at			159.023	146.681	174.987	198.447	37.0313	81.0822	0.526835	0.57532	0.0269557	7.00022e-05	0.00168839	AT2G41340	RPB5D	putative DNA-directed RNA polymerase 23kD subunit
1316	266424_at			123.681	168.272	50.7083	83.3331	108.294	108.336	0.027768	0.00182583	0.00026317	0.475304	0.00396833	AT2G41330	AT2G41330	unknown protein
1317	266425_at			19.0898	17.5974	13.3803	13.9494	33.7105	24.9173	0.912957	0.692811	0.737792	0.393753	0.610247	AT2G41300	SSL1	putative strictosidine synthase
1318	266391_at			177.286	885.252	295.141	168.002	242.745	306.739	6.84378e-11	0.00334097	2.33656e-09	0.0750966	1.06148e-06	AT2G41290	SSL2	putative strictosidine synthase identical to GB:AF076979; involved in alkaloid biosynthesis
1319	266392_at			4.95585	4.29011	6.5319	11.0859	2.78023	5.05761	0.793568	0.614261	0.0384152	0.24797	0.813346	AT2G41280	M10	late embryogenesis abundant M10 protein identical to GB:AF076979
1320	266393_at			2.36234	3.47016	5.45067	1.21701	5.31718	12.48	0.732047	0.477406	0.304597	0.463599	0.252419	AT2G41260	M17	late embryogenesis abundant M17 protein identical to GB:AF076979
1321	266363_at			115.549	2688.85	157.283	89.5692	916.612	603.94	5.40004e-13	0.0398664	8.54216e-11	3.03266e-06	6.87755e-06	AT2G41250	AT2G41250	hypothetical protein predicted by genscan and genefinder
1322	266364_at			12.4891	79.2867	22.7805	96.6601	66.975	53.0536	0.000335597	0.447039	0.344898	0.0265225	0.24001	AT2G41230	AT2G41230	unknown protein
1323	266365_at			302.487	334.916	74.3844	161.44	531.681	411.086	0.422373	3.28331e-05	6.77132e-05	0.00210182	0.22987	AT2G41220	GLU2	ferredoxin-dependent glutamate synthase (GLU2)
1324	266366_at			1537.69	1396.01	1908.12	3378.39	2228.06	1528.62	0.212863	0.0451129	1.46735e-06	0.00717748	0.38747	AT2G41420	AT2G41420	unknown protein
1325	266367_s_at			17.7434	14.355	5.63085	17.2817	6.95221	10.9592	0.793682	0.145969	0.81785	0.232564	0.779895	AT2G41390///AT2G41400	AT2G41390///AT2G41400	unknown protein
1326	266368_at			45.7532	114.875	38.3152	22.3429	606.061	162.341	0.000141161	0.583803	9.15135e-07	8.60086e-05	0.0902289	AT2G41380	AT2G41380	putative embryo-abundant protein
1327	266369_at			101.008	76.8043	86.3817	58.2896	114.975	115.464	0.216826	0.576828	0.270734	0.583162	0.144842	AT2G41370	BOP2	hypothetical protein predicted by genscan and genefinder
1328	266370_at			341.001	373.988	106.709	146.066	380.241	296.753	0.196356	6.66136e-06	3.07551e-07	0.38589	0.0177161	AT2G41350	AT2G41350	hypothetical protein predicted by genscan and genefinder;supported by full-length cDNA: Ceres:11854.
1329	266371_at			980.895	1629.55	513.709	1258.02	5778.18	2323.62	5.53773e-06	0.000400102	0.00728534	3.10431e-06	0.0033696	AT2G41410	AT2G41410	calmodulin-like protein identical to GB:X68054;supported by full-length cDNA: Ceres:11537.
1330	266372_at			257.883	450.683	115.064	33.8489	122.817	216.674	0.000227232	0.000701661	8.79934e-10	0.00515866	0.000302212	AT2G41310	ATRR3	putative two-component response regulator 3 protein identical to GB:AB010917, contains a response regulator receiver domain; supported by cDNA: gi_3273199_dbj_AB010917.1_AB010917
1331	266373_x_at			39.4899	58.4197	57.5898	65.2875	52.1499	55.5792	0.0580239	0.0900537	0.679763	0.210374	0.886001			putative retroelement pol polyprotein
1332	266374_at			10.2539	18.1574	16.0722	10.8754	14.5431	15.831	0.346203	0.593484	0.459851	0.67512	0.854923			putative retroelement pol polyprotein
1333	266375_at			2.33129	3.02416	2.1436	3.65819	4.36037	3.20863	0.38322	0.796773	0.588611	0.284475	0.91659			En/Spm-like transposon protein related to En/Spm transposon family of maize
1334	266376_at			40.8454	48.9601	26.6848	26.9657	46.295	117.288	0.711442	0.114862	0.311899	0.591476	0.128384	AT2G14620	XTH10	putative endoxyloglucan glycosyltransferase
1335	266377_at			1.29737	1.47325	1.11424	1.28997	1	1.2404	0.728307	0.553971	0.738281	0.272297	0.691393			Mutator-like transposase similar to MURA transposase of maize Mutator transposon
1336	266378_at			10.2429	8.35859	11.7547	21.923	5.16905	7.15741	0.639198	0.871005	0.0490068	0.144233	0.773123	AT2G14700	AT2G14700	hypothetical protein predicted by genefinder
1337	266379_at			4.41733	11.3092	6.30047	12.7314	6.38715	3.4374	0.0375905	0.625164	0.862014	0.381273	0.0505361	AT2G14690	AT2G14690	1,4-beta-xylan endohydrolase
1338	266380_at			323.058	250.051	216.462	235.93	284.823	265.807	0.000880932	0.00151846	0.471359	0.28557	0.531798	AT2G14680	MEE13	unknown protein
1339	266381_at			6.77599	4.59953	9.59938	4.93515	9.3449	5.75902	0.263367	0.454791	0.870918	0.620456	0.563712	AT2G14670	ATSUC8	putative sucrose-proton symporter
1340	266382_at			42.2057	33.5269	27.1052	8.9598	16.7481	13.1414	0.642949	0.292892	0.0523329	0.0304739	0.110089			hypothetical protein predicted by genscan
1341	266383_at			93.5079	124.528	25.2738	3.29431	4.63838	11.2517	0.277865	0.0112837	1.47116e-07	0.000256524	0.000471249	AT2G14580	ATPRB1	putative pathogenesis related-1 (PR1) protein
1342	266384_at			286.69	258.459	200.608	178.521	266.8	284.608	0.362683	0.0129963	0.0208875	0.563491	0.511234	AT2G14660	AT2G14660	hypothetical protein predicted by genscan and genefinder;supported by full-length cDNA: Ceres:248630.
1343	266385_at			95.9776	211.808	109.453	124.359	86.5575	742.508	0.192712	0.510833	0.489551	0.75414	0.161633	AT2G14610	PR1	pathogenesis-related PR-1-like protein identical to GB:M90508; supported by cDNA: gi_166860_gb_M90508.1_ATHRPRP1A
1344	266386_at			9.12789	10.6674	9.69889	23.1651	3.93303	10.9762	0.78712	0.916558	0.199299	0.0456184	0.974009	AT2G32370	HDG3	putative homeodomain transcription factor
1345	266387_at			6.06627	3.41023	2.73999	3.11039	4.03214	7.38444	0.1182	0.271112	0.858055	0.543896	0.262715	AT2G32360	AT2G32360	hypothetical protein predicted by genscan and genefinder
1346	266388_at			69.4	94.6969	268.396	422.04	200.983	96.672	0.192068	0.00152135	1.15606e-05	0.00551107	0.940349	AT2G32340	AT2G32340	hypothetical protein predicted by genscan and genefinder
1347	266389_s_at			173.83	177.265	241.378	314.562	711.123	292.056	0.939969	0.148515	0.0204551	0.000158618	0.0515566	AT2G31580///AT2G32320	AT2G31580///AT2G32320	unknown protein
1348	266390_at			21.3723	29.1575	30.9711	36.046	16.6954	22.3509	0.569262	0.500804	0.696315	0.626503	0.659005	AT2G32310	AT2G32310	hypothetical protein predicted by genscan
1349	266356_at			18.8732	17.7641	16.5927	15.1502	25.676	14.565	0.935138	0.867367	0.832337	0.499924	0.822453	AT2G32300	UCC1	putative uclacyanin I identical to GP:U76298; member of blue copper protein family (Phytocyanins); contains a type-1 copper (blue) protein signature (PDOC00174); supported by cDNA: gi_3399766_gb_U76298.1_ATU76298
1350	266357_at			603.205	350.047	96.1526	59.7745	100.386	110.216	5.53895e-05	8.05162e-07	2.73289e-08	2.3206e-06	1.26682e-05	AT2G32290	BAM6	putative beta-amylase
1351	266358_at			239.717	42.6955	34.6417	5.5593	16.2423	231.752	9.84295e-06	1.44739e-05	9.39464e-05	0.0078951	0.000901503	AT2G32280	AT2G32280	hypothetical protein predicted by genscan
1352	266359_at	CCT1 AT2G32260		619.52	498.442	1002.51	1062.41	854.762	572.308	0.00699622	0.000643855	2.19197e-05	0.00815186	0.162831	AT2G32260	CCT1	putative phospholipid cytidylyltransferase
1353	266360_at			173.824	198.925	79.3563	297.251	293.809	198.303	0.323751	0.00319354	0.00890033	0.0645052	0.987097	AT2G32250	FRS2	Mutator-like transposase similar to MURA transposase of maize Mutator transposon
1354	266361_at			182.321	299.568	293.486	227.852	243.526	224.566	0.00064032	0.0203372	0.041681	0.0914958	0.0379294	AT2G32450	AT2G32450	putative O-GlcNAc transferase
1355	266362_at			177.585	218.278	236.211	265.843	290.755	201.788	0.0646551	0.0337199	0.22876	0.000475886	0.646183	AT2G32430	AT2G32430	unknown protein
1356	266332_at			30.433	62.7892	56.3693	25.2446	32.2035	54.2534	0.0944661	0.280445	0.0508431	0.927688	0.745783	AT2G32415	AT2G32415	hypothetical protein predicted by genscan
1357	266333_at			102.106	132.338	186.393	233.3	138.947	100.855	0.250215	0.00732998	0.0405779	0.087963	0.334081	AT2G32410	AXL	putative ubiquitin activating enzyme
1358	266334_at			468.941	329.486	187.911	241.468	287.6	431.441	0.00017084	8.55642e-06	0.0061229	0.0555648	0.0166099	AT2G32380	AT2G32380	hypothetical protein predicted by genefinder;supported by full-length cDNA: Ceres:9671.
1359	266335_at			510.743	594.335	130.483	122.697	109.057	348.893	0.0179702	4.95112e-06	1.13407e-09	1.82373e-05	0.00100518	AT2G32440	KAO2	putative cytochrome P450 ; supported by cDNA: gi_13021855_gb_AF318501.1_AF318501
1360	266336_at			28.758	37.444	13.1562	7.61008	10.4738	43.0343	0.540521	0.328404	0.000102457	0.0943237	0.67475	AT2G32270	ZIP3	putative Fe(II) transporter identical to GB:AF033537; supported by cDNA: gi_3252869_gb_AF033537.1_AF033537
1361	266337_at			118.82	82.1073	118.663	40.038	52.4581	105.395	0.0110774	0.996065	4.06367e-05	0.00431679	0.0839203	AT2G32390	ATGLR3.5	putative ligand-gated ion channel subunit ; supported by cDNA: gi_5759099_gb_AF170494.1_AF170494
1362	266338_at			253.744	178.899	147.042	108.01	155.481	254.64	0.000407005	0.000497508	0.000151524	0.00479991	0.00627731	AT2G32400	GLR5	putative ligand-gated ion channel subunit ; supported by cDNA: gi_6644387_gb_AF210701.1_AF210701
1363	266339_s_at			24.7435	19.7082	32.8711	20.4843	27.1336	26.7563	0.740593	0.490342	0.963241	0.826579	0.731397	AT2G01360///AT2G01390	AT2G01360///AT2G01390	hypothetical protein predicted by genscan
1364	266340_at			87.9719	76.607	102.62	121.88	93.0956	80.8471	0.424499	0.359112	0.016773	0.735849	0.822989	AT2G01480	AT2G01480	similar to axi 1 protein from Nicotiana tabacum
1365	266341_at			79.5034	66.1808	44.7521	44.5323	112.554	125.267	0.377541	0.0352986	0.0612914	0.156655	0.0130224	AT2G01510	AT2G01510	hypothetical protein predicted by genscan
1366	266342_at			278.921	203.757	205.754	204.772	201.055	287.717	0.0723191	0.104571	0.981378	0.0846811	0.112858	AT2G01540	AT2G01540	hypothetical protein predicted by grail
1367	266343_at			21.8167	34.7901	19.3996	21.4453	12.814	6.99413	0.52896	0.911034	0.472187	0.543809	0.0425504			putative non-LTR retroelement reverse transcriptase
1368	266344_at			44.8099	59.8763	81.8762	97.5117	62.4507	34.0082	0.496658	0.242237	0.215276	0.466098	0.166904	AT2G01580	AT2G01580	hypothetical protein predicted by genscan and genefinder
1369	266345_at			344.862	339.491	269.835	282.128	445.414	364.82	0.905208	0.0207213	0.173985	0.0414271	0.682355	AT2G01410	AT2G01410	hypothetical protein predicted by genefinder
1370	266346_at			4.11395	11.2787	6.08954	5.90443	4.94049	3.26283	0.0442165	0.567161	0.164396	0.794176	0.0311301	AT2G01430	ATHB17	putative homeodomain transcription factor
1371	266347_at			163.545	172.225	138.515	135.13	131.416	136.073	0.708692	0.241995	0.0734105	0.218797	0.133695	AT2G01440	AT2G01440	putative ATP-dependent DNA helicase RECG
1372	266348_at			930.787	1038.76	570.623	942.585	1129.16	788.209	0.107576	0.000782992	0.276574	0.137141	0.00896774	AT2G01450	ATMPK17	putative MAP kinase
1373	266349_at			68.0681	55.9783	85.6462	76.7739	113.07	67.3229	0.579757	0.444227	0.389263	0.0666924	0.662664	AT2G01460	AT2G01460	unknown protein predicted by genscan
1374	266350_at			354.907	354.306	537.443	835.741	775.756	618.587	0.991203	0.00225198	1.94033e-05	0.000122477	0.00222733	AT2G01470	STL2P	putative protein transport protein SEC12p identical to GB:M95796, contains a WD-40 repeat domain; supported by cDNA: gi_166877_gb_M95796.1_ATHSEC12PL
1375	266351_at			1600.12	1595.39	1235.22	1696.09	2532.01	2318.15	0.978119	0.00469534	0.576183	0.000495217	0.00559391	AT2G01490	AT2G01490	unknown protein ;supported by full-length cDNA: Ceres:41002.
1376	266352_at			214.989	160.404	54.8376	41.9145	322.071	488.427	0.0304319	1.14361e-05	1.70898e-05	0.0120062	0.000123709	AT2G01610	AT2G01610	unknown protein
1377	266353_at			50.9312	32.2794	36.9731	8.4906	6.3862	5.81256	0.55615	0.630078	0.142661	0.0246806	0.0958458	AT2G01520	MLP328	unknown protein ;supported by full-length cDNA: Ceres:17603.
1378	266354_at			3.98004	5.83115	6.77848	4.6899	3.80237	3.22282	0.228966	0.0709913	0.553305	0.922108	0.1284	AT2G01500	PFS2	putative homeodomain transcription factor ;supported by full-length cDNA: Ceres:18820.
1379	266355_at			231.935	160.249	182.184	145.836	108.358	160.418	0.0160714	0.238481	0.500926	0.00476862	0.996333	AT2G01400	AT2G01400	hypothetical protein predicted by genscan; supported by full-length cDNA: Ceres: 2422.
1380	266328_at			246.781	299.118	417.759	435.864	398.207	235.081	0.0306985	0.00314179	0.000102308	0.025164	0.00832331	AT2G01600	AT2G01600	unknown protein ; supported by full-length cDNA: Ceres: 32861.
1381	266329_at			2500.95	2876.31	2040.56	794.043	493.406	1058.08	0.0485343	0.0160472	1.81508e-08	5.99581e-07	7.83333e-05	AT2G01590	CRR3	unknown protein ; supported by cDNA: gi_14334561_gb_AY035185.1_
1382	266330_at			24.0356	26.5323	25.5777	36.7711	25.1124	18.2619	0.862402	0.905192	0.52876	0.920627	0.550944	AT2G01530	MLP329	unknown protein ; supported by cDNA: gi_15450398_gb_AY052300.1_
1383	266331_at			859.266	1213.85	1117.29	568.985	722.811	883.766	0.000886323	0.0167655	8.35496e-06	0.215483	0.0195656	AT2G01570	RGA1	putative RGA1, giberellin repsonse modulation protein identical to GB:Y11336, member of SCARECROW family; supported by cDNA: gi_15529229_gb_AY052239.1_
1384	266300_at			1597.61	1427.65	774.08	742.017	356.301	540.218	0.10686	4.2124e-05	5.40927e-06	3.45043e-05	4.13245e-05	AT2G01420	PIN4	putative auxin transport protein ; supported by cDNA: gi_7109714_gb_AF087016.1_AF087016
1385	266301_at			17.2544	11.7943	13.7559	7.97744	2.48047	4.24683	0.245755	0.700503	0.448359	0.00373437	0.00311619	AT2G26960	AtMYB81	putative MYB family transcription factor
1386	266302_at			1026.71	1344.07	1107.2	802.907	401.433	935.212	0.000888476	0.229412	0.000113597	6.46217e-05	0.0091465	AT2G27050	EIL1	ethylene-insensitive3-like1 (EIL1) identical to GB:AF004213; related to ethylene-insensitive3 (ethylene signaling pathway)
1387	266303_at			308.785	418.566	305.322	228.564	160.413	322.34	0.002099	0.940065	1.10412e-05	0.00439892	0.0491565	AT2G27060	AT2G27060	putative receptor-like protein kinase
1388	266304_at			436.455	477.024	739.375	848.562	643.029	355.561	0.344321	0.000135757	0.000195527	0.0086681	0.0343038	AT2G27090	AT2G27090	hypothetical protein
1389	266305_at			12.9202	7.57599	4.90211	4.30865	18.6479	2.56851	0.444845	0.257824	0.495977	0.537118	0.197357	AT2G27120	TIL2	putative DNA polymerase epsilon catalytic subunit
1390	266306_at			359.241	387.019	462.763	472.656	726.957	416.543	0.437176	0.0353877	0.0460264	0.00041825	0.544039	AT2G26970	AT2G26970	hypothetical protein predicted by grail
1391	266307_at			2.64373	10.1769	9.1317	2.16855	3.1043	3.95198	0.0839366	0.0204907	0.139646	0.847892	0.388757	AT2G27000	CYP705A8	putative cytochrome P450
1392	266308_at			15.7338	20.3803	10.8719	21.2156	18.9984	4.01015	0.616672	0.548513	0.948155	0.605881	0.0355229	AT2G27010	CYP705A9	putative cytochrome P450
1393	266309_at			133.281	118.753	74.8754	42.091	35.1914	94.4772	0.354401	0.00264605	2.48068e-06	1.38735e-05	0.106797	AT2G27140	AT2G27140	unknown protein ;supported by full-length cDNA: Ceres:30446.
1394	266310_at			577.987	698.24	1285.27	1969.97	1615.93	814.032	0.0170604	3.32341e-05	7.55344e-08	5.33443e-05	0.166923	AT2G26990	FUS12	putative PCI domain protein proteasome, COP9-complex and eIF3-domain protein; members of multi-protein complexes;supported by full-length cDNA: Ceres:37160.
1395	266311_at			491.436	548.662	149.453	115.749	400.444	657.145	0.335691	3.24705e-05	9.41674e-08	0.19128	0.253552	AT2G27130	AT2G27130	hypothetical protein predicted by genscan;supported by full-length cDNA: Ceres:8450.
1396	266312_at			1947.22	1660.26	2243.46	4944.6	6764.57	3142.19	0.0860643	0.133981	4.34328e-07	2.88602e-06	0.000402873	AT2G27020	PAG1	20S proteasome subunit C8 (PAG1/PRC8_ARATH) identical to GB:Y13693;supported by full-length cDNA: Ceres:8342.
1397	266313_at			447.391	596.889	808.113	961.195	1740.57	954.265	0.0139777	0.0029328	0.000727752	2.81243e-05	0.0393529	AT2G26980	CIPK3	putative protein kinase contains a protein kinase domain profile (PDOC00100); supported by cDNA: gi_14194166_gb_AF367290.1_AF367290
1398	266314_at			591.732	716.964	293.39	220.905	362.582	499.062	0.0145843	0.00017284	3.85812e-08	0.00229464	0.000978325	AT2G27040	AGO4	Argonaute (AGO1)-like protein ; supported by cDNA: gi_14334815_gb_AY035081.1_
1399	266315_at			197.914	212.507	580.148	779.153	438.4	241.371	0.39047	1.19332e-06	3.58795e-08	1.75269e-05	0.252121	AT2G27100	SE	unknown protein ; supported by cDNA: gi_14532581_gb_AY039915.1_
1400	266316_at			15.2418	14.3547	86.9443	392.372	555.094	306.121	0.92185	0.004884	1.80115e-05	9.25903e-05	0.00083857	AT2G27080	AT2G27080	unknown protein ; supported by cDNA: gi_15450380_gb_AY052291.1_
1401	266317_at			2126.11	1691.06	1762.07	2060.17	1784.36	1687.59	0.000459141	0.0645068	0.0220028	0.0740822	0.983162	AT2G27030	CAM5	calmodulin identical to GB:L18912; supported by cDNA: gi_166650_gb_M38380.1_ATHCAM2
1402	266318_at			244.825	269.107	222.19	180.29	217.391	202.83	0.243815	0.306934	0.0024476	0.308482	0.0200861	AT2G27110	FRS3	Mutator-like transposase similar to MURA transposase of maize Mutator transposon; supported by cDNA: gi_15982768_gb_AY057491.1_
1403	266319_s_at			295.412	287.568	426.087	436.477	282.019	406.25	0.854255	0.027203	0.00532681	0.729023	0.0250941	AT2G46720///AT3G10280	KCS13	putative beta-ketoacyl-CoA synthase
1404	266320_at			206.612	333.37	10.9502	28.4166	36.3024	67.3164	0.000109136	0.00176407	3.93459e-09	0.00226748	5.61398e-05	AT2G46640	AT2G46640	hypothetical protein predicted by genscan and genefinder
1405	266321_at			138.534	248.998	134.26	103.304	76.1572	99.577	2.0453e-05	0.876783	2.72441e-06	0.0163928	0.000267057	AT2G46660	CYP78A6	putative cytochrome P450
1406	266322_at			632.438	888.455	153.581	93.4926	344.071	565.041	5.9666e-05	8.81906e-07	1.10033e-10	0.000383859	0.000255851	AT2G46690	AT2G46690	putative auxin-regulated protein
1407	266323_at			178.485	168.846	158.259	140.742	310.403	237.35	0.738873	0.345899	0.321087	0.00159699	0.0945391	AT2G46700	CRK3	putative calcium-dependent protein kinase
1408	266324_at			695.78	764.27	243.525	63.1054	83.8455	372.387	0.243862	1.88714e-05	1.83026e-09	5.03741e-06	0.000588847	AT2G46710	AT2G46710	putative rac GTPase activating protein
1409	266325_at			346.919	415.069	181.986	115.393	286.573	385.015	0.0235954	0.00144934	1.18218e-06	0.197747	0.716896	AT2G46630	AT2G46630	putative extensin
1410	266326_at			1550.14	1764.99	49.4162	30.1515	642.532	1846.95	0.166757	1.66399e-06	5.15066e-11	0.00833435	0.779684	AT2G46650	CB5-C	putative cytochrome b5 ;supported by full-length cDNA: Ceres:3743.
1411	266327_at			476.428	1180.6	124.116	171.251	1958.17	1502.02	4.24087e-07	3.67899e-05	3.34838e-07	0.000396898	0.0469128	AT2G46680	ATHB-7	homeodomain transcription factor (ATHB-7) identical to SP:P46897; supported by cDNA: gi_15027938_gb_AY045826.1_
1412	266268_at			306.938	404.857	338.715	376.123	262.782	390.898	0.000150045	0.17373	0.401667	0.294152	0.705213	AT2G29510	AT2G29510	unknown protein predicted by genefinder
1413	266269_at			10.4437	27.5376	26.8158	73.9717	191.252	66.5938	0.131413	0.258272	0.13989	0.00124475	0.226067	AT2G29480	ATGSTU2	putative glutathione S-transferase ; supported by cDNA: gi_11096001_gb_AF288184.1_AF288184
1414	266270_at			10.1282	25.5995	8.59531	17.3509	77.4861	109.537	0.179134	0.886155	0.628933	0.0118923	0.0645678	AT2G29470	ATGSTU3	putative glutathione S-transferase ; supported by cDNA: gi_11096003_gb_AF288185.1_AF288185
1415	266271_at			48.7623	152.916	103.987	690.93	342.113	199.212	2.45423e-06	0.00681356	1.23727e-07	6.0375e-05	0.263316	AT2G29440	ATGSTU6	putative glutathione S-transferase ; supported by cDNA: gi_11096007_gb_AF288187.1_AF288187
1416	266272_at			16.0885	26.8562	22.4777	26.4677	28.8432	23.0204	0.548017	0.731695	0.987023	0.468996	0.879774	AT2G29600	AT2G29600	hypothetical protein predicted by genscan
1417	266273_at			47.0998	61.0063	17.7388	22.1918	35.3422	52.7709	0.262985	0.11596	0.000830549	0.396057	0.541411	AT2G29410	MTPB1	putative zinc transporter
1418	266274_at			13.0271	13.8516	15.7042	12.7353	16.9494	4.24132	0.934153	0.767541	0.913148	0.763913	0.117327	AT2G29380	HAI3	putative protein phosphatase 2C
1419	266275_at			124.67	147.002	102.299	62.1028	77.3147	93.0992	0.325361	0.274329	0.000891867	0.0143594	0.0439559	AT2G29370	AT2G29370	putative tropinone reductase
1420	266276_at			17.8804	21.8618	9.52876	6.35595	20.0549	18.772	0.744009	0.198052	0.101708	0.757965	0.845232	AT2G29330	TRI	putative tropinone reductase
1421	266277_at			1803.4	1968.22	660.324	172.568	77.3349	946.426	0.482874	1.89526e-05	8.01762e-09	4.53699e-06	0.0139269	AT2G29310	AT2G29310	putative tropinone reductase
1422	266278_at			128.028	472.027	462.101	79.3659	35.8924	83.1836	8.0202e-07	0.000304764	4.89855e-07	0.000756814	3.7091e-05	AT2G29300	AT2G29300	putative tropinone reductase
1423	266279_at			2036.68	4115.04	1649.08	207.401	55.4674	737.439	3.3391e-07	0.0209057	1.23139e-10	3.79814e-08	1.08861e-05	AT2G29290	AT2G29290	putative tropinone reductase
1424	266280_at			114.027	80.8637	143.538	73.5572	129.013	77.4547	0.00601789	0.0929911	0.561275	0.313118	0.841917	AT2G29260	AT2G29260	putative tropinone reductase
1425	266281_at			11.5072	6.18713	9.44356	5.92879	6.72558	12.2023	0.330464	0.778944	0.962335	0.552569	0.3652	AT2G29250	AT2G29250	putative protein kinase contains a protein kinase domain profile (PDOC00100)
1426	266282_at			14.655	7.19368	17.7587	20.5027	7.75035	3.28926	0.236108	0.829704	0.0850243	0.454875	0.161125	AT2G29220	AT2G29220	putative protein kinase contains a protein kinase domain profile (PDOC00100)
1427	266283_at			756.822	920.029	2055.08	2475.22	1693.09	927.052	0.00877434	1.22251e-05	4.75806e-08	0.000655159	0.942279	AT2G29210	AT2G29210	putative proline-rich protein
1428	266284_at			194.183	164.003	161.686	202.476	293.079	200.443	0.0936421	0.0999933	0.097027	0.0299336	0.149327	AT2G29190	APUM2	putative pumilio/Mpt5 family RNA-binding protein
1429	266285_at			1904.81	1294.7	1950.71	2575.83	706.375	1085.92	5.23799e-06	0.76107	1.60069e-06	2.19706e-06	0.196898	AT2G29180	AT2G29180	unknown protein
1430	266286_at			31.2444	39.2065	8.95445	16.6477	20.4548	17.6986	0.594232	0.0559647	0.0648511	0.360471	0.223737	AT2G29160///AT2G29170	AT2G29170	putative tropinone reductase
1431	266287_at			10.4811	19.0751	12.7678	11.9382	24.6101	13.4948	0.431919	0.876263	0.547396	0.250719	0.731397	AT2G29150	AT2G29150	putative tropinone reductase
1432	266288_s_at			271.347	296.585	287.713	459.041	842.646	480.919	0.470571	0.759244	0.00237003	8.04839e-05	0.004115	AT2G29140///AT2G29200	APUM1	putative pumilio/Mpt5 family RNA-binding protein
1433	266289_at			946.003	912.107	512.844	420.248	531.706	877.477	0.6201	0.000676447	1.34553e-07	0.0101344	0.701254	AT2G29390	SMO2-2	putative C-4 sterol methyl oxidase ;supported by full-length cDNA: Ceres:23439.
1434	266290_at			65.4035	44.373	8.64309	63.0108	1363.23	916.144	0.310213	0.0146717	0.313613	0.000128527	1.76293e-05	AT2G29490	ATGSTU1	putative glutathione S-transferase ;supported by full-length cDNA: Ceres:38727.
1435	266291_at			293.862	640.733	394.177	61.4345	101.398	325.177	2.54326e-07	0.0944196	5.295e-10	0.00101886	0.00146176	AT2G29320	AT2G29320	putative tropinone reductase ;supported by full-length cDNA: Ceres:1637.
1436	266292_at			10.6865	35.3338	12.0545	13.974	1431.6	1095.93	0.122714	0.875268	0.319372	1.99415e-05	0.00372133	AT2G29350	SAG13	putative tropinone reductase ;supported by full-length cDNA: Ceres:14555.
1437	266293_at			1217.61	1595.7	473.471	107.909	597.066	1188.6	0.00647636	6.63752e-05	3.80949e-09	0.00884255	0.0890054	AT2G29360	AT2G29360	putative tropinone reductase ;supported by full-length cDNA: Ceres:2618.
1438	266294_at			122.195	67.7119	24905.3	17605.6	7618.52	3504.03	0.0490268	7.51615e-08	1.06737e-08	7.42578e-07	9.35424e-06	AT2G29500	AT2G29500	putative small heat shock protein ;supported by full-length cDNA: Ceres:25828.
1439	266295_at			1397.75	1001.12	615.405	1445.63	457.251	750.22	0.000131656	9.28461e-05	0.000520312	2.06513e-05	0.0105898	AT2G29550	TUB7	tubulin beta-7 chain identical to GB:M84704;supported by full-length cDNA: Ceres:17240.
1440	266296_at			248.099	335.379	175.392	802.991	2042.02	1513.33	0.0164105	0.0120818	5.48861e-05	2.39031e-06	5.07436e-06	AT2G29420	ATGSTU7	putative glutathione S-transferase ;supported by full-length cDNA: Ceres:24361.
1441	266297_at			745.989	737.039	434.109	1775.51	700.985	1008.36	0.912957	0.000409904	3.27889e-06	0.484956	0.0247461	AT2G29570	PCNA2	putative proliferating cell nuclear antigen, PCNA ;supported by full-length cDNA: Ceres:342.
1442	266298_at			281.307	296.543	453.788	415.51	384.864	396.569	0.449794	0.000478388	0.000326728	0.0131136	0.00644488	AT2G29590	AT2G29590	unknown protein ;supported by full-length cDNA: Ceres:39038.
1443	266299_at			2323.31	2218.57	1575.32	4822.99	2026.29	1331.33	0.597702	0.0019197	1.18151e-06	0.247129	0.000205497	AT2G29450	ATGSTU5	glutathione S-transferase identical to GB:X89216;supported by full-length cDNA: Ceres:6528.
1444	266265_at			622.502	1484.1	715.789	500.315	1113.58	1274.2	2.40896e-09	0.274835	2.71729e-07	0.0215831	0.113201	AT2G29340	AT2G29340	putative tropinone reductase ; supported by cDNA: gi_14334839_gb_AY035093.1_
1445	266266_at			540.044	569.572	612.67	559.478	738.965	694.061	0.536654	0.256363	0.868975	0.0150636	0.0791161	AT2G29560	ENOC	putative enolase (2-phospho-D-glycerate hydroylase) ; supported by cDNA: gi_14334909_gb_AY035128.1_
1446	266267_at			7.299	13.2718	11.2929	268.558	2277.57	522.27	0.499788	0.474934	0.00612222	3.6305e-06	0.00379239	AT2G29460	ATGSTU4	putative glutathione S-transferase ; supported by cDNA: gi_14423533_gb_AF387004.1_AF387004
1447	266237_at			431.146	383.622	1048.59	1089.42	1490.22	689.453	0.162572	1.56127e-05	7.63722e-07	6.1181e-06	0.000617054	AT2G29540	ATRPC14	DNA-directed RNA polymerase 14 kDa subunit (AtRPAC14) identical to GB:U35049, contains RNA polymerases L / 13 to 16 Kd subunits signature; supported by cDNA: gi_1184687_gb_U35050.1_ATU35050
1448	266238_at			1049.56	946.331	3926.95	4265.43	1088.21	856.12	0.0796163	6.4324e-07	1.04411e-09	0.731894	0.244235	AT2G29400	TOPP1	phosphoprotein phosphatase, type 1 catalytic subunit identical to GB:X64328; supported by cDNA: gi_166571_gb_M93408.1_ATH1PPHA
1449	266239_at			1003.93	1296.04	1615.72	2315.47	2142.95	2127.73	0.00512298	0.000545125	6.96448e-05	0.000121644	0.00387162	AT2G29530	TIM10	unknown protein ; supported by cDNA: gi_5107173_gb_AF150093.1_AF150093
1450	266240_at			136.752	150.19	195.154	309.831	193.669	167.368	0.614298	0.0715248	0.00106148	0.0594692	0.613529	AT2G29580	AT2G29580	putative RNA-binding protein ; supported by cDNA: gi_16226862_gb_AF428354.1_AF428354
1451	266241_s_at			192.609	190.358	187.845	91.3251	105.197	145.373	0.958967	0.871005	0.00841079	0.00491241	0.263993	AT2G27800///AT5G27300	AT2G27800///AT5G27300	hypothetical protein predicted by genscan
1452	266242_at			114.366	106.919	173.333	205.429	126.914	116.213	0.721008	0.00255502	0.00467937	0.352596	0.734263	AT2G27790	AT2G27790	hypothetical protein predicted by genscan
1453	266243_at			18.4843	21.4943	11.5073	12.179	13.6102	11.1523	0.821192	0.617426	0.226538	0.78347	0.260417	AT2G27750	AT2G27750	hypothetical protein predicted by genscan and genefinder
1454	266244_at			81.2492	81.6115	39.9712	8.5767	53.6117	117.127	0.990317	0.0927203	0.000493374	0.267981	0.135026	AT2G27740	AT2G27740	unknown protein
1455	266245_at			8.64605	5.89627	3.6507	13.6655	3.50982	2.41651	0.654509	0.373319	0.289505	0.313245	0.375935	AT2G27700	AT2G27700	putative translation initiation factor IF2
1456	266246_at			30.8706	25.0825	23.6269	193.633	51.0838	25.8409	0.757705	0.626151	0.00392137	0.413944	0.974009	AT2G27690	CYP94C1	putative cytochrome P450
1457	266247_at			71.6918	84.2758	76.4135	43.6867	80.6899	59.3038	0.420054	0.761694	0.0171881	0.420664	0.189924	AT2G27660	AT2G27660	hypothetical protein predicted by genscan
1458	266248_at			20.1655	42.0018	31.8089	14.1954	31.2853	26.0603	0.0823377	0.493453	0.0497428	0.470058	0.113291	AT2G27650	AT2G27650	hypothetical protein predicted by genscan
1459	266249_at			2.23688	5.90744	9.6118	8.64342	11.5903	2.31119	0.0975949	0.00303857	0.69205	0.00346575	0.246192	AT2G27630	AT2G27630	hypothetical protein predicted by genscan
1460	266250_at			8.48074	9.58421	11.5308	4.11487	2.94918	3.30185	0.825018	0.233455	0.14095	0.0132837	0.110089			putative reverse transcriptase
1461	266251_s_at			15.2591	9.22862	25.6474	27.928	5.80611	8.40391	0.453061	0.465953	0.081335	0.32338	0.9099	AT2G18320///AT2G27540///AT5G48000///AT5G52080///AT5G53410	CYP708A2	unknown protein
1462	266252_at			20.4533	48.6343	18.5883	23.5605	20.5748	35.246	0.0731537	0.924461	0.0468102	0.995216	0.298614	AT2G27520	AT2G27520	hypothetical protein predicted by genscan
1463	266253_at			838.093	1422.45	772.363	552.966	2764.23	2188.73	9.96886e-05	0.493306	1.55947e-05	7.67784e-06	0.0132479	AT2G27840	HDT4	unknown protein contains non-consensus donor splice site AT at exon2 and acceptor splice site AC at exon3.
1464	266254_at			705.934	507.52	763.367	450.899	172.342	551.247	0.000910345	0.419236	0.303685	4.74679e-05	0.520094	AT2G27810	NAT12	putative membrane transporter
1465	266255_at			23.0056	21.4429	10.9291	24.4402	166.109	102.595	0.929409	0.397456	0.80815	0.0263296	0.00953585	AT2G27610	AT2G27610	putative selenium-binding protein
1466	266256_at			8216.35	9926.21	6707.22	5642.65	6877.87	9684.97	0.0123134	0.0213105	1.95818e-05	0.237043	0.853676	AT2G27710	AT2G27710	60S acidic ribosomal protein P2 ;supported by full-length cDNA: Ceres:36076.
1467	266257_at			597.46	602.063	372.041	102.563	514.103	624.861	0.922468	0.000123095	2.60366e-07	0.299657	0.725059	AT2G27820	PD1	putative chorismate mutase/prephenate dehydratase ;supported by full-length cDNA: Ceres:37739.
1468	266258_at			6410.39	8128.64	5753.48	6469.98	6701.15	9143.99	0.00167238	0.268192	0.00631799	0.728051	0.208175	AT2G27720	AT2G27720	60S acidic ribosomal protein P2 ;supported by full-length cDNA: Ceres:19986.
1469	266259_at			439.608	265.058	435.335	241.877	440	274.761	0.00288128	0.95996	0.68154	0.996853	0.909935	AT2G27830	AT2G27830	unknown protein ;supported by full-length cDNA: Ceres:33700.
1470	266260_at			1887.35	1721.65	1415.1	1766.84	1995.61	1300.07	0.165108	0.0129653	0.738362	0.597492	0.00186338	AT2G27600	SKD1	putative ATPase skd1 family; supported by full-length cDNA: Ceres:3818.
1471	266261_at			319.26	383.052	1218.25	1945.39	574.66	292.712	0.0563848	5.03087e-06	7.65798e-09	0.00218163	0.042307	AT2G27580	AT2G27580	putative zinc finger protein ;supported by full-length cDNA: Ceres:14203.
1472	266262_at			283.135	252.274	47.2351	54.369	157.532	265.143	0.381541	7.1918e-07	3.3403e-05	0.07944	0.785468	AT2G27590	AT2G27590	hypothetical protein predicted by genscan and genefinder;supported by full-length cDNA: Ceres:112362.
1473	266263_at			3.58549	3.83339	11.0479	3.67524	6.56119	4.31438	0.92152	0.0702261	0.954979	0.356037	0.893911	AT2G27570	AT2G27570	putative flavonol sulfotransferase
1474	266264_at			416.253	364.64	465.296	511.623	657.998	681.35	0.229799	0.336473	0.0193391	0.00154489	0.000654687	AT2G27775	AT2G27775	Expressed protein ; supported by full-length cDNA: Ceres: 112146.
1475	266205_s_at			5396.87	4451.78	1931.8	2834.44	3725.62	4752.07	0.00164794	2.45842e-06	2.83099e-05	0.000737658	0.461989	AT1G08200///AT2G27860	AXS2	putative dTDP-glucose 4-6-dehydratase ;supported by full-length cDNA: Ceres:28205.
1476	266206_at			2251.9	1806.83	2390.04	3203.22	2927.78	2884.64	0.00139452	0.539313	3.34544e-06	0.0106568	0.000253537	AT2G27730	AT2G27730	unknown protein ; supported by full-length cDNA: Ceres: 3359.
1477	266207_at			5330.37	4611.65	7314.37	8503.69	3197.35	2971.98	0.0375874	0.000435365	1.52467e-05	0.000104804	0.00148538	AT2G27680	AT2G27680	unknown protein ; supported by cDNA: gi_13358176_gb_AF324984.2_AF324984
1478	266208_at			144.791	118.391	290.597	487.312	273.284	150.226	0.140846	0.00241426	1.17889e-07	0.00471971	0.131413	AT2G27760	ATIPT2	putative tRNA isopentenylpyrophosphate transferase ; supported by cDNA: gi_12383201_gb_AF109376.2_AF109376
1479	266209_at			5.22243	5.87487	4.18156	3.39099	56.1503	15.0529	0.804126	0.675661	0.179098	0.000875022	0.0916278	AT2G27550	ATC	similar to terminal flower ; supported by cDNA: gi_4521162_dbj_AB024715.1_AB024715
1480	266210_at			6001.73	7667.64	4547.94	5088.13	7516.71	7627.42	0.000390533	0.00467334	8.53763e-05	0.0301511	0.963146	AT2G27530	PGY1	60S ribosomal protein L10A ; supported by cDNA: gi_13430467_gb_AF360146.1_AF360146
1481	266211_at			17.4384	11.9176	23.3936	10.5052	14.1175	11.3807	0.591382	0.738614	0.870918	0.792648	0.958249			putative retroelement pol polyprotein
1482	266212_at			34.2734	33.0622	38.7669	28.5999	16.8596	18.6404	0.914863	0.61705	0.661765	0.0158975	0.16179			putative retroelement pol polyprotein
1483	266213_s_at			10.3835	5.36262	16.0401	6.58725	20.2868	5.83915	0.0663985	0.597731	0.516131	0.197272	0.820657			Mutator-like transposase similar to MURA transposase of maize Mutator transposon
1484	266214_at			12.0841	6.05994	4.05322	1.53188	8.35244	5.69925	0.298799	0.0421846	0.0908566	0.37727	0.960279			putative retroelement integrase
1485	266215_at			5161.93	7518.08	2744.53	1988.79	1102.15	6046.63	0.000682485	0.000228116	1.36222e-07	0.000204479	0.0927828	AT2G06850	EXGT-A1	putative endoxyloglucan glycosyltransferase identical to GB:D16454;supported by full-length cDNA: Ceres:15276.
1486	266216_at			502.765	422.391	249.668	169.655	238.455	316.72	0.00341545	3.91914e-05	5.46162e-08	3.9324e-05	0.00146772	AT2G28810	AT2G28810	putative DOF zinc finger protein
1487	266217_at			23.4028	26.7593	26.1707	17.3705	41.3657	64.5567	0.739806	0.83863	0.427767	0.201182	0.0840524		PUB12	unknown protein
1488	266218_s_at			38.575	38.3608	37.4029	14.5624	8.91772	29.3412	0.994666	0.961296	0.204876	0.0393567	0.744741	AT2G28850///AT2G28860	CYP710A4	putative cytochrome P450
1489	266219_at			154.288	224.615	114.757	240.825	375.148	137.057	0.00642211	0.224939	0.629234	0.000533272	0.00639845	AT2G28880	emb1997	putative para-aminobenzoate synthase and glutamine amidotransferase, a bifunctional enzyme
1490	266220_at			7.4858	6.00121	1.9641	4.91136	4.4204	5.41768	0.82095	0.172398	0.798316	0.62026	0.927637	AT2G28755	AT2G28755	putative dTDP-glucose 4-6-dehydratase
1491	266221_at			358.498	412.206	98.0588	47.6781	263.835	471.486	0.193584	3.85529e-05	1.12157e-09	0.0411859	0.371348	AT2G28760	UXS6	putative nucleotide-sugar dehydratase
1492	266222_at			9.71884	16.2996	6.35147	2.61743	5.05199	9.46784	0.60771	0.731695	0.0344759	0.536678	0.561152	AT2G28780	AT2G28780	hypothetical protein predicted by genscan and genefinder
1493	266223_at			1367.88	1145.33	292.36	161.89	453.044	1295.15	0.148498	2.05695e-05	9.71928e-08	0.00200452	0.444051	AT2G28790	AT2G28790	putative thaumatin ;supported by full-length cDNA: Ceres:2058.
1494	266224_at			6054.68	6574.81	9202.36	7670.2	3294.79	3843.13	0.205623	0.00421793	0.0697675	0.000136555	7.08635e-05	AT2G28800	ALB3	chloroplast membrane protein (ALBINO3) identical to GB:U89272;supported by full-length cDNA: Ceres:31457.
1495	266225_at			14163.4	998.559	492.288	843.924	1426.74	4654.31	5.98122e-14	2.52836e-08	0.130748	1.84975e-06	1.21927e-05	AT2G28900	ATOEP16-1	putative membrane channel protein ;supported by full-length cDNA: Ceres:10159.
1496	266226_at			1136.23	738.871	106.973	92.3747	169.35	916.01	0.000182244	1.02034e-05	5.60425e-09	1.10395e-05	0.152608	AT2G28740	HIS4	histone H4 identical to GB:M17133 and GB:M17132;supported by full-length cDNA: Ceres:32642.
1497	266227_at			164.629	85.2665	49.3068	36.2101	43.8737	97.0744	0.0003033	0.00112082	0.000889458	0.000652325	0.542846	AT2G28870	AT2G28870	unknown protein ;supported by full-length cDNA: Ceres:22382.
1498	266228_at			2800.25	2739.01	3867.33	5739.36	3268.7	2705.14	0.783635	0.00485665	6.50591e-07	0.265436	0.896942	AT2G28910	CXIP4	unknown protein ; supported by full-length cDNA: Ceres: 948.
1499	266229_at			3420.61	543.599	3060.99	2195.78	1186.85	1903.11	5.14916e-13	0.149041	4.66034e-09	2.61664e-06	8.79509e-07	AT2G28840	XBAT31	putative RING zinc finger ankyrin protein ; supported by cDNA: gi_13926221_gb_AF370581.1_AF370581
1500	266230_at			86.6017	89.9264	99.8959	87.4	85.5149	60.6661	0.871392	0.60455	0.87978	0.966197	0.117327	AT2G28830	PUB12	hypothetical protein predicted by genscan and genefinder; supported by cDNA: gi_14334729_gb_AY035038.1_
1501	266231_at			107.307	70.1089	228.926	257.273	221.023	125.311	0.020888	0.00269171	1.5883e-05	0.00515293	0.0125374	AT2G02220	PSKR1	putative protein kinase
1502	266232_at			22.5694	25.3803	36.7561	30.4121	13.3867	20.7787	0.769469	0.0384377	0.669598	0.039497	0.684488	AT2G02310	AtPP2-B6	putative phloem-specific lectin
1503	266233_at			13.7767	19.6452	14.5855	30.8667	13.5564	7.00515	0.493116	0.95251	0.124611	0.983788	0.081203	AT2G02340	AtPP2-B8	putative phloem-specific lectin
1504	266234_at			91.9885	91.1937	166.763	200.361	83.5441	84.1109	0.961512	0.00694188	2.83259e-05	0.627582	0.612617	AT2G02350	SKIP3	SKP1 interacting partner 3 (SKIP3), putative almost identical to SKP1 interacting partner 3 GI:10716951 from [Arabidopsis thaliana]
1505	266235_at			353.574	194.545	606.881	489.675	122.607	164.407	2.35264e-05	0.000158024	3.15867e-05	0.000209606	0.266954	AT2G02360	AtPP2-B10	putative phloem-specific lectin
1506	266236_at			18.5216	7.61896	3.49263	4.29695	6.89765	14.6912	0.0890624	0.00611606	0.32002	0.113951	0.294832	AT2G02380	ATGSTZ2	putative glutathione S-transferase
1507	266202_at			616.056	339.021	110.102	53.455	178.099	266.649	1.76034e-06	6.29154e-06	2.68236e-08	1.22134e-05	0.0539446	AT2G02400	AT2G02400	putative cinnamoyl-CoA reductase
1508	266203_at			189.261	170.083	261.538	308.471	337.12	245.481	0.246775	0.0116746	6.0161e-05	0.0276393	0.00787072	AT2G02230	AtPP2-B1	putative phloem-specific lectin
1509	266204_at			151.88	84.2625	122.611	58.9149	76.0102	94.1003	0.000339227	0.17978	0.0649151	0.0155123	0.582287	AT2G02410	AT2G02410	hypothetical protein predicted by genscan
1510	266173_at			151.979	60.1573	182.883	85.9331	64.6543	103.606	0.000103126	0.508558	0.0736922	0.0229452	0.0175589	AT2G02410	AT2G02410	unknown protein
1511	266174_at			52.8407	46.5829	34.3814	74.2892	35.9555	31.7913	0.777042	0.3299	0.191426	0.36516	0.409017	AT2G02440	AT2G02440	hypothetical protein predicted by genscan
1512	266175_at			225.351	158.284	125.431	133.501	160.912	151.923	0.0060054	0.00100013	0.265226	0.0278048	0.820252	AT2G02450	ANAC035	NAM (no apical meristem)-like protein
1513	266176_at			30.9237	36.9907	17.7929	11.1277	22.7616	11.5697	0.594884	0.161808	0.017019	0.370228	0.00721698	AT2G02250	AtPP2-B2	lectin-like protein
1514	266177_at			17.3951	13.6397	15.7434	11.3137	9.43923	10.0346	0.727502	0.891785	0.795944	0.366106	0.722372	AT2G02270		putative phloem-specific lectin
1515	266178_at			13.4745	8.80473	1.77602	4.0915	5.07143	5.04185	0.583657	0.019165	0.364731	0.21219	0.584428	AT2G02280	AtPP2-B4	putative phloem-specific lectin
1516	266179_at			3.33356	3.37164	2.9028	3.35586	4.0173	5.63526	0.989982	0.870223	0.99578	0.790735	0.57184	AT2G02300	AtPP2-B5	putative phloem-specific lectin
1517	266180_at			435.691	510.054	580.75	762.573	643.788	538.491	0.115572	0.0516118	0.00433747	0.00306367	0.714842	AT2G02470	AL6	putative PHD-type zinc finger protein ;supported by full-length cDNA: Ceres:38635.
1518	266181_at			561.735	492.095	642.488	762.801	2433.41	1878.22	0.390833	0.276791	0.0250891	6.06963e-07	9.94465e-05	AT2G02390	ATGSTZ1	putative glutathione S-transferase ; supported by cDNA: gi_15450462_gb_AY052332.1_
1519	266182_at			280.418	249.407	331.757	555.668	368.532	276.927	0.274294	0.278385	5.20827e-06	0.0690029	0.396973	AT2G02370	AT2G02370	hypothetical protein predicted by genscan and genefinder; supported by cDNA: gi_13605570_gb_AF361611.1_AF361611
1520	266183_at			3.20021	4.53603	3.60474	1.75437	3.63236	1.78736	0.604915	0.900559	0.0843138	0.879114	0.115577	AT2G38940	ATPT2	unknown protein
1521	266184_s_at			59.012	17.4402	17.2034	86.883	50.7009	61.9271	0.0267825	0.0648093	0.0218006	0.722405	0.0887676	AT2G38940///AT3G54700	ATPT2	phosphate transporter (AtPT2) identical to GB:U62331
1522	266185_at			483.622	495.547	540.098	530.486	723.898	569.875	0.740833	0.156504	0.402065	0.000843878	0.110753	AT2G38950	AT2G38950	unknown protein
1523	266186_at			85.8643	80.4802	105.624	118.73	107.077	99.2411	0.832095	0.376209	0.208897	0.283542	0.520094	AT2G38960	AERO2	unknown protein
1524	266187_at			368.052	181.804	141.083	100.439	48.3176	147.867	6.87384e-07	1.28834e-05	0.000522134	0.0151818	0.115756	AT2G38970	AT2G38970	putative retroelement pol polyprotein
1525	266188_at			536.028	694.076	2317.14	1465.2	393.995	524.101	0.0176658	1.15939e-05	7.72485e-06	0.0729195	0.0757473	AT2G39000	AT2G39000	unknown protein
1526	266189_at			391.235	563.306	2498.3	3409.63	1515.85	882.475	0.000207508	6.54544e-07	6.49332e-10	7.15826e-06	0.00109766	AT2G39020	AT2G39020	unknown protein
1527	266190_at			169.27	204.193	178.729	182.513	223.801	208.387	0.31683	0.730927	0.701064	0.0308884	0.943473	AT2G38840	AT2G38840	unknown protein
1528	266191_at			6.69142	5.52877	6.02716	6.23801	2.88709	4.82212	0.743044	0.893278	0.783871	0.206634	0.839523	AT2G39040	AT2G39040	putative peroxidase
1529	266192_at			1771.91	1582.4	1533.82	1759.33	1208.39	1734.74	0.0601893	0.041765	0.219288	0.00194157	0.304855	AT2G39080	AT2G39080	unknown protein
1530	266193_at			671.546	616.097	600.969	632.397	521.694	602.771	0.191875	0.247135	0.769221	0.0259858	0.828112	AT2G39080	AT2G39080	unknown protein
1531	266194_at			152.285	141.606	94.2699	169.48	172.746	109.391	0.604847	0.0808292	0.201639	0.314326	0.176772	AT2G39090	AT2G39090	unknown protein
1532	266195_at			95.2319	81.6627	138.822	171.274	98.19	68.672	0.261101	0.00679611	0.000236921	0.846401	0.320283	AT2G39100	AT2G39100	putative RING zinc finger protein
1533	266196_at			11.5182	23.6539	99.3024	177.597	74.6263	33.938	0.0347726	0.00093874	5.2e-06	0.00461045	0.267288	AT2G39110	AT2G39110	putative protein kinase contains a protein kinase domain profile (PDOC00100)
1534	266197_at			85.0812	62.3839	143.4	210.699	182.306	100.18	0.0595758	0.00382568	3.70613e-05	0.000350358	0.0437829	AT2G39120	AT2G39120	hypothetical protein predicted by genscan and genefinder
1535	266198_at			10.3351	8.92427	3.8712	3.93472	9.99411	6.32596	0.857919	0.156412	0.289195	0.96878	0.753261	AT2G38890	AT2G38890	unknown protein predicted by genscan and genefinder
1536	266199_at			7.60109	11.3699	11.4568	26.1124	31.4932	27.8473	0.567643	0.722744	0.126281	0.0875196	0.129448	AT2G38910	CPK20	putative calcium-dependent protein kinase
1537	266200_at			3.35667	2.83633	2.23246	7.85389	13.3338	6.39745	0.60682	0.393715	0.00796669	0.00738001	0.0306007	AT2G38920	AT2G38920	hypothetical protein predicted by genscan
1538	266201_at			34.2564	34.4471	40.5044	11.1212	21.4333	29.2812	0.987052	0.711374	0.0201097	0.138728	0.542922	AT2G39060	AT2G39060	similar to MtN3 protein ;supported by full-length cDNA: Ceres:20810.
1539	266167_at			491.64	538.36	154.836	167.421	1373.09	1097.56	0.441069	2.29736e-05	3.02986e-06	6.94881e-06	0.00160154	AT2G38860	YLS5	unknown protein ;supported by full-length cDNA: Ceres:114031.
1540	266168_at			1476.41	1818.64	1597.72	824.19	1267.48	1517.86	0.00695343	0.45548	4.87024e-06	0.355672	0.0869971	AT2G38870	AT2G38870	putative protease inhibitor ;supported by full-length cDNA: Ceres:11662.
1541	266169_at			2.73703	3.06715	3.59615	2.97333	2.66037	2.01718	0.786642	0.325351	0.947978	0.913305	0.422698	AT2G38900	AT2G38900	putative protease inhibitor ;supported by full-length cDNA: Ceres:17830.
1542	266170_at			265.4	222.848	183.749	385.467	535.268	440.528	0.129657	0.00683576	0.000702148	0.00547154	0.00058489	AT2G39050	AT2G39050	unknown protein ;supported by full-length cDNA: Ceres:39558.
1543	266171_at			263.574	303.5	187.053	218.496	423.407	325.705	0.093002	0.0278603	0.000936854	0.00741632	0.557576	AT2G38880	NF-YB1	putative CCAAT-binding transcription factor subunit identical to GB:Y13723; contains a CBF/NF-Y subunit signature (PDOC00578) presernt in members of histone-like transcription factor family; supported by full-length cDNA: Ceres: 7805.
1544	266172_at			9446.35	10536.7	14785.1	14548.8	4335.33	8506.78	0.0641229	0.000106888	0.000738482	2.53613e-05	0.0410187	AT2G39010	PIP2E	putative aquaporin (water channel protein) ; supported by cDNA: gi_15010777_gb_AY045690.1_
1545	266142_at			32.8831	45.9122	48.3176	134.741	251.387	910.222	0.691398	0.49302	0.223791	0.000594316	0.00657575	AT2G39030	AT2G39030	unknown protein ; supported by cDNA: gi_15451161_gb_AY054661.1_
1546	266143_at			36.6939	78.8923	46.8849	20.0733	84.707	23.1433	0.00401812	0.534729	0.000459057	0.0332848	0.000302648	AT2G38905	AT2G38905	Expressed protein ; supported by cDNA: gi_15529213_gb_AY052231.1_
1547	266144_at			5.03865	6.56755	4.33653	1.95802	6.44468	8.11042	0.610408	0.852295	0.00306609	0.763721	0.699897	AT2G12170	AT2G12170	hypothetical protein
1548	266145_at			7.13023	2.15573	2.1922	1.67091	3.87226	7.46284	0.0785171	0.166209	0.746773	0.485048	0.10734			putative TNP2-like transposon protein
1549	266146_at			25.6457	20.7886	22.8061	12.9294	13.5013	25.9029	0.744722	0.85792	0.440218	0.2351	0.763829			En/Spm-like transposon protein related to En/Spm transposon family of maize
1550	266147_at			2.54437	2.92904	1.51937	4.55349	3.15874	1.99908	0.879344	0.561662	0.629474	0.816035	0.704291	AT2G12230	AT2G12280	putative C-1-tetrahydrofolate synthase
1551	266148_x_at			22.362	44.1074	29.923	41.3553	30.4768	35.9463	0.309395	0.758049	0.922609	0.721896	0.739118			En/Spm-like transposon protein related to En/Spm transposon family of maize
1552	266149_x_at			31.4687	43.0586	21.6528	37.9442	15.0317	21.9171	0.555579	0.567455	0.810885	0.302206	0.251864			En/Spm-like transposon protein related to En/Spm transposon family of maize
1553	266150_s_at			207	216.012	208.654	492.21	858.654	289.483	0.725095	0.955461	5.55781e-06	1.75083e-05	0.12802	AT2G12290///AT4G19700	RING	hypothetical protein
1554	266151_x_at			8.24495	9.77798	9.19157	12.7938	10.8436	10.2895	0.612962	0.779913	0.494254	0.528096	0.937233			En/Spm transposon protein (mosaic-like protein) related to En/Spm transposon family of maize
1555	266152_s_at			16.0745	17.0177	4.00824	4.5069	21.4477	24.6475	0.95412	0.160211	0.172249	0.70691	0.705934	AT2G12050///AT3G31908///AT3G32377		hypothetical protein predicted by genscan
1556	266153_at			6.2383	5.27537	3.92584	4.45711	7.28009	3.85953	0.706563	0.422219	0.683605	0.802274	0.39632			hypothetical protein
1557	266154_at			79.4586	61.1873	57.5658	35.7594	74.4916	62.1617	0.278118	0.336941	0.0313618	0.829028	0.958479	AT2G12190	AT2G12190	putative cytochrome p450
1558	266155_at			709.776	659.901	433.209	313.12	3037.06	1982.99	0.393295	0.00195652	1.75694e-06	3.31546e-06	3.19201e-05	AT1G64950///AT2G12190	CYP89A5	cytochrome p450, putative similar to cytochrome p450 GI:438242 from [Solanum melongena]; supported by cDNA: gi_14334809_gb_AY035078.1_
1559	266156_at			53.7133	41.5815	49.8218	58.1302	282.952	96.4957	0.376224	0.792759	0.349801	0.000181173	0.0346063	AT2G28110	FRA8	hypothetical protein predicted by genscan
1560	266157_at			52.1629	37.2965	18.6918	5.1571	25.1851	33.0414	0.442062	0.00299131	0.005079	0.00574715	0.850227	AT2G28100	ATFUC1	unknown protein
1561	266158_at			479.67	385.264	496.488	355.127	436.911	414.715	0.00498283	0.757611	0.311826	0.443247	0.408378	AT2G28070	AT2G28070	putative ABC transporter
1562	266159_at			2.64579	9.27075	7.3418	5.86076	8.2209	3.75334	0.0498206	0.151852	0.513591	0.205547	0.309375	AT2G28030	AT2G28030	putative chloroplast nucleoid DNA binding protein
1563	266160_at			8.45286	17.7463	14.6552	7.43467	5.12431	5.61241	0.207741	0.541747	0.169103	0.605979	0.112367	AT2G28180	ATCHX8	hypothetical protein
1564	266161_at			16.4814	16.3283	22.3079	3.80416	9.11698	2.82212	0.992028	0.677583	0.0525823	0.381083	0.0657331	AT2G28170	ATCHX7	hypothetical protein
1565	266162_at			39.9433	31.716	16.298	6.51707	24.2461	6.68409	0.66349	0.0264856	0.0130359	0.190332	0.0199109	AT2G28160	FRU	putative bHLH transcription factor
1566	266163_at			89.9547	156.574	86.5818	139.788	401.07	151.735	4.017e-05	0.872548	0.297671	8.52244e-05	0.709975	AT2G28130	AT2G28130	hypothetical protein predicted by genscan
1567	266164_at			53.3823	56.7282	32.4243	57.36	40.1973	40.7805	0.886248	0.358501	0.964527	0.591588	0.200437	AT2G28050	AT2G28050	putative salt-inducible protein
1568	266165_at			439.417	525.152	239.492	322.937	628.212	537.371	0.0749044	0.00109994	0.000334411	0.0285879	0.872128	AT2G28190	CSD2	putative copper/zinc superoxide dismutase identical to GP:3273753:AF061519;supported by full-length cDNA: Ceres:39796.
1569	266166_at			932.02	421.474	147.884	122.285	187.691	324.202	1.62901e-07	4.23527e-06	1.19016e-05	5.9317e-05	0.0910542	AT2G28080	AT2G28080	putative glucosyltransferase ; supported by full-length cDNA: Ceres: 13761.
1570	266138_at			530.087	574.846	437.818	341.352	723.849	598.258	0.127963	0.0166711	1.39067e-05	0.0240163	0.681019	AT2G28060	AT2G28060	unknown protein ; supported by full-length cDNA: Ceres: 17020.
1571	266139_at			226.542	9.09307	7.15095	17.5318	46.7022	66.9635	1.89437e-07	5.10977e-05	0.304936	0.000830259	0.00183335	AT2G28085	AT2G28085	Expressed protein ; supported by full-length cDNA: Ceres: 36243.
1572	266140_at			9.61548	13.1413	41.8844	114.68	140.972	118.205	0.665894	0.043425	0.003455	0.00148359	0.0083289	AT2G28120	AT2G28120	nodulin-like protein ; supported by cDNA: gi_16209713_gb_AY057618.1_
1573	266141_at			17.5694	7.05125	9.20478	45.6263	42.8618	5.94717	0.160478	0.487212	0.0142821	0.131321	0.858396	AT2G02120	PDF2.1	protease inhibitor II contains a gamma-thionin family signature (PDOC00725)
1574	266110_at			389.591	463.017	199.959	145.517	435.286	556.78	0.0554504	0.00034392	1.82837e-07	0.53658	0.0952369	AT2G02080	AtIDD4	putative C2H2-type zinc finger protein
1575	266111_at			21.3334	30.1286	53.7367	46.1562	29.8584	29.0288	0.642228	0.336255	0.338713	0.729023	0.950471	AT2G02060///AT2G02061	AT2G02061	unknown protein
1576	266112_x_at			25.5711	24.491	19.5784	8.63635	28.2102	22.7659	0.96033	0.717096	0.176037	0.896688	0.939908			hypothetical protein predicted by genscan
1577	266113_x_at			2.03804	1.69346	1.55522	1.17633	1.48063	2.41544	0.629456	0.532431	0.303839	0.481369	0.571214			hypothetical protein predicted by genscan
1578	266114_at			87.9451	86.3919	150.178	240.635	86.2191	80.9534	0.926766	0.00455746	5.35834e-05	0.917382	0.772516	AT2G02150	AT2G02150	hypothetical protein predicted by genscan
1579	266115_at			37.7496	25.243	26.7911	27.2213	17.804	22.9305	0.479536	0.301621	0.92564	0.0151522	0.909909	AT2G02140	LCR72	protease inhibitor II ;supported by full-length cDNA: Ceres:31175.
1580	266116_at			434.254	452.716	425.344	430.835	490.355	415.422	0.711239	0.866796	0.680321	0.260543	0.520061	AT2G02180	TOM3	unknown protein ;supported by full-length cDNA: Ceres:12568.
1581	266117_at			338.424	291.43	253.603	212.897	206.072	300.96	0.057146	0.00665222	0.00557524	0.00393325	0.787122	AT2G02170	AT2G02170	hypothetical protein ; supported by cDNA: gi_14326557_gb_AF385733.1_AF385733
1582	266118_at			4880.21	2980.42	6934.51	5086.66	2860.65	4873.9	3.98284e-06	0.000495766	9.0315e-05	0.00460924	0.00132557	AT2G02130	LCR68	protease inhibitor II ; supported by cDNA: gi_15293090_gb_AY050979.1_
1583	266119_at			9817.27	2060.4	3497.06	3854.83	2078.12	7353.89	3.21934e-09	1.35324e-05	0.000752482	1.40168e-05	1.56656e-05	AT2G02100	LCR69	protease inhibitor II identical to GB:X69139, contains a gamma-thionin family signature (PDOC00725); supported by cDNA: gi_13878184_gb_AF370355.1_AF370355
1584	266120_at			1109.36	456.292	547.478	297.726	285.189	641.961	2.62513e-10	3.5758e-05	0.000323104	1.40522e-05	0.00183037	AT2G02070	AtIDD5	putative C2H2-type zinc finger protein ; supported by cDNA: gi_15810270_gb_AY056174.1_
1585	266121_at			614.978	604.763	1905.78	2099.64	1155.35	805.487	0.878916	2.44731e-05	1.24121e-08	0.00130759	0.0200012	AT2G02160	AT2G02160	unknown protein ; supported by cDNA: gi_16604650_gb_AY059770.1_
1586	266122_at			791.101	796.795	1204.14	1185.23	1412.68	927.07	0.939299	0.00397666	9.0315e-05	0.00733385	0.045811	AT2G02090	ETL1	putative helicase ; supported by cDNA: gi_16648974_gb_AY059857.1_
1587	266123_at			12503.5	14104.6	18283	10661.5	1689.77	13496.9	0.0836717	0.000764904	0.00489049	2.66928e-07	0.685311	AT2G45180	AT2G45180	unknown protein identical to GB:AAB82643supported by full-length cDNA: Ceres:17187.
1588	266124_at			61.0793	78.7949	16.519	10.7698	43.5415	53.4394	0.176103	0.00823378	7.52738e-05	0.0823453	0.141671	AT2G45080	cycp3;1	putative PREG1-like negative regulator
1589	266125_at			115.462	117.013	164.336	152.994	21.7975	53.7511	0.948118	0.073841	0.15693	2.2111e-05	0.00178215	AT2G45050	GATA2	putative GATA-type zinc finger transcription factor
1590	266126_at			49.1755	58.0177	54.7591	61.0762	16.7955	33.243	0.487364	0.75496	0.87555	0.0212604	0.294189	AT2G45040	AT2G45040	putative metalloproteinase ; supported by cDNA: gi_3128476_gb_AF062640.1_AF062640
1591	266127_s_at			1053.87	1468.06	2015.49	1925.59	2853.21	2114.3	4.02116e-05	0.000184914	0.00446483	1.02924e-05	0.0145267	AT1G45332///AT2G45030	AT1G45332///AT2G45030	putative mitochondrial translation elongation factor G
1592	266128_at			4.05144	3.52588	2.02612	5.22536	3.78613	4.30773	0.742149	0.112646	0.465769	0.923489	0.816978		EMB2766	hypothetical protein predicted by genscan
1593	266129_at			92.0645	82.4727	69.7991	48.4729	55.2352	56.8729	0.485886	0.208597	0.00936759	0.0151366	0.0575709	AT2G44990	CCD7	hypothetical protein predicted by genscan
1594	266130_at			126.236	128.185	111.505	136.636	161.967	129.355	0.926679	0.398447	0.70692	0.0263416	0.966626	AT2G44980	AT2G44980	putative transcription activator
1595	266131_at			492.032	632.132	273.104	204.895	399.937	465.038	0.000196698	0.00314137	2.84931e-07	0.167826	0.00316954	AT2G45160	HAM1	putative SCARECROW gene regulator
1596	266132_at			14.5407	30.7218	7.49437	29.9946	28.2024	9.17679	0.236911	0.540673	0.942031	0.50002	0.138198	AT2G45130	SPX3	hypothetical protein predicted by genscan
1597	266133_at			26.4449	42.9453	31.4175	23.1844	41.4519	23.5553	0.028062	0.604198	0.0686368	0.143745	0.00769468	AT2G45120	AT2G45120	putative C2H2-type zinc finger protein
1598	266134_s_at			11.9269	5.61099	3.21051	7.20893	2.99473	1.75736	0.286166	0.104382	0.791607	0.0256281	0.193341	AT1G65680///AT1G65681///AT2G45110	ATEXPB2	putative beta-expansin
1599	266135_at			207.141	258.606	245.446	210.808	414.328	247.495	0.0146209	0.162562	0.0772095	0.0017425	0.741192	AT2G45100	AT2G45100	putative transcription factor IIIB 70 KD subunit (TFIIIB)
1600	266136_at			525.339	397.011	404.185	421.745	554.993	744.757	0.00232298	0.0833491	0.618155	0.737713	4.41956e-05	AT2G45060	AT2G45060	unknown protein ;supported by full-length cDNA: Ceres:151697.
1601	266137_at			590.943	392.765	246.516	455.461	808.134	514.21	0.000144922	2.37025e-06	0.303323	0.0349337	0.0557023	AT2G45010	AT2G45010	unknown protein ;supported by full-length cDNA: Ceres:34688.
1602	266103_at			683.23	829.294	1027.05	1301.95	1606.36	858.608	0.00409622	0.000484952	5.87666e-05	9.10144e-05	0.729836	AT2G45140	PVA12	putative VAMP-associated protein ;supported by full-length cDNA: Ceres:6457.
1603	266104_at	CDS4/CDP-DAGS AT2G45150		278.986	249.632	339.706	226.487	179.119	192.217	0.214847	0.0763745	0.353654	0.0013702	0.0573573	AT2G45150	CDS4	putative phosphatidate cytidylyltransferase ; supported by cDNA: gi_15292688_gb_AY050778.1_
1604	266105_at			2671.64	1999.77	2277.08	2961.5	3707.18	3298.07	0.00267641	0.149012	0.00202683	0.0123449	0.000880351	AT2G45070	SEC61 BETA	putative transport protein SEC61 beta-subunit ; supported by cDNA: gi_13878102_gb_AF370314.1_AF370314
1605	266106_at			427.116	584.098	1323.44	540.25	350.871	363.72	0.00210474	1.09138e-05	0.57113	0.174037	0.00100084	AT2G45170	ATATG8E	putative microtubule-associated protein ; supported by cDNA: gi_15724331_gb_AF412106.1_AF412106
1606	266107_at			17.2391	54.0109	54.84	31.9423	27.1165	26.1237	0.0374757	0.203877	0.087441	0.616262	0.00859966	AT2G37910	AT2G37910	hypothetical protein predicted by genscan
1607	266108_at			29.8684	84.4042	18.6246	6.42816	56.4104	106.909	0.0327604	0.614612	5.0325e-05	0.430493	0.180792	AT2G37900	AT2G37900	putative peptide/amino acid transporter
1608	266109_at			100.539	112.298	171.869	150.397	298.818	168.905	0.365917	0.00684219	0.0310746	0.000187192	0.00360163	AT2G37890	AT2G37890	putative mitochondrial carrier protein
1609	266079_at			1187.31	1346.96	454.303	441.347	750.93	928.923	0.022282	2.25582e-06	6.51448e-09	0.00546131	0.00134956	AT2G37860	LCD1	unknown protein
1610	266080_at			428.341	369.123	292.223	278.834	309.86	354.669	0.143174	0.00107034	0.0415648	0.00516028	0.791652	AT2G37840	AT2G37840	hypothetical protein predicted by genscan
1611	266081_at			59.392	54.4157	29.9999	15.8572	42.3071	60.3569	0.763894	0.181449	0.0498467	0.350581	0.712951	AT2G37840	AT2G37840	putative protein kinase contains a protein kinase domain profile (PDOC00100)
1612	266082_at			100.854	84.6839	77.9009	69.6477	34.2659	57.236	0.565451	0.340563	0.573587	0.018448	0.22831	AT2G37830		hypothetical protein predicted by genscan and genefinder
1613	266083_at			6.0351	9.82529	4.66292	5.78594	9.43052	6.70719	0.485405	0.68228	0.50619	0.526784	0.680995	AT2G37820	AT2G37820	hypothetical protein predicted by genscan
1614	266084_at			5.29054	6.39334	4.72992	3.25933	4.25363	3.03234	0.713621	0.856153	0.130618	0.701987	0.127298	AT2G37810	AT2G37810	hypothetical protein predicted by genscan
1615	266085_at			11.1724	19.669	6.22618	11.255	14.6183	16.2791	0.293776	0.523562	0.25394	0.731894	0.749897	AT2G37800	AT2G37800	hypothetical protein
1616	266086_at			19.2444	36.6232	42.4977	14.66	26.4684	48.454	0.338992	0.402755	0.205562	0.720151	0.635493	AT2G38060	PHT4;2	putative Na+-dependent inorganic phosphate cotransporter
1617	266087_at			667.816	706.889	1080.15	1469.94	676.563	836.672	0.639079	0.00673435	3.87761e-06	0.953113	0.179396	AT2G37790	AT2G37790	putative alcohol dehydrogenase
1618	266088_at			116.292	102.896	119.31	92.822	63.3228	75.9726	0.258007	0.871112	0.403168	0.00307486	0.0531194	AT2G37780	AT2G37780	hypothetical protein predicted by genscan
1619	266089_at			1001.23	502.022	185.75	241.638	500.896	662.718	3.96698e-07	3.92185e-07	1.30373e-05	0.000168485	0.0278787	AT2G38010	AT2G38010	hypothetical protein predicted by genscan
1620	266090_at			494.383	327.523	507.098	1010.26	669.734	429.399	9.9226e-05	0.767485	8.72926e-07	0.0455288	0.0281408	AT2G38000	AT2G38000	unknown protein
1621	266091_at			695.492	520.915	706.225	573.074	466.007	431.522	0.000191139	0.83926	0.251206	0.000658508	0.0453204	AT2G37920	emb1513	hypothetical protein predicted by genscan;supported by full-length cDNA: Ceres:10987.
1622	266092_at			10.8016	16.3846	6.89834	7.24943	7.13938	33.6989	0.607489	0.598053	0.288392	0.682963	0.35836	AT2G37880	AT2G37880	hypothetical protein predicted by genscan and genefinder;supported by full-length cDNA: Ceres:34976.
1623	266093_at			884.13	996.896	1005.02	1608.21	2738.48	1510.27	0.0893997	0.0888144	0.000279	3.57165e-06	0.00176334	AT2G37990	AT2G37990	unknown protein ;supported by full-length cDNA: Ceres:40538.
1624	266094_at			505.127	396.72	362.028	285.758	605.384	555.697	0.0117696	0.00171106	0.0101857	0.0510183	0.0169855	AT2G37975	AT2G37975	Expressed protein ; supported by full-length cDNA: Ceres: 109069.
1625	266095_at			362.398	294.609	245.003	224.308	248.29	413.253	0.0133068	0.00520202	0.00701137	0.00357717	0.00526368	AT2G38050	DET2	3-oxo-5-alpha-steroid 4-dehydrogenase identical to GB:U53860; contains a steroid 5-alpha reductase, C-terminal domain; supported by cDNA: gi_15028206_gb_AY045926.1_
1626	266096_at			548.15	481.071	445.062	620.086	785.752	537.993	0.118458	0.0734837	0.0117971	0.00505096	0.303204	AT2G38020	VCL1	putative vacuolar protein sorting-associated protein ; supported by cDNA: gi_15081710_gb_AY048248.1_
1627	266097_at			502.662	1981.63	1101.67	799.285	7798.95	2478.72	1.13849e-12	3.97007e-06	5.38535e-08	2.39234e-07	0.0949133	AT2G37970	SOUL-1	unknown protein ; supported by cDNA: gi_15451063_gb_AY054612.1_
1628	266098_at			149.914	277.246	157.389	113.269	869.35	1459.3	0.000348607	0.666579	0.00022303	1.08371e-05	1.64162e-05	AT2G37870	AT2G37870	hypothetical protein predicted by genscan; supported by cDNA: gi_15451109_gb_AY054635.1_
1629	266099_at	ACC alphaCT/CAC3 AT2G38040		1277.64	1166.97	2013.63	1599.03	659.468	1162.75	0.107844	0.00021403	0.000727615	0.000163337	0.971075	AT2G38040	CAC3	putative alpha-carboxyltransferase ; supported by cDNA: gi_6851090_gb_AF056969.1_AF056969
1630	266100_at			51.066	46.3826	26.1881	34.2825	81.4099	45.4731	0.662328	0.0743696	0.202872	0.0810764	0.951985	AT2G37980	AT2G37980	similar to axi 1 protein from Nicotiana tabacum ; supported by cDNA: gi_13430693_gb_AF360259.1_AF360259
1631	266101_at			490.166	182.894	125.42	278.783	728.247	390.345	8.26311e-06	0.000146411	0.0434182	0.0169747	0.00372671	AT2G37940	AtIPCS2	unknown protein ; supported by cDNA: gi_16604321_gb_AY058059.1_
1632	266102_at			112.787	81.9689	71.3607	74.57	108.064	97.1721	0.0940793	0.00786052	0.728075	0.749798	0.541852	AT2G40720	AT2G40720	unknown protein
1633	266075_s_at			2188.51	3034.39	2583.91	3664.76	3647.89	3642.76	2.66621e-05	0.158489	0.010005	0.000727935	0.023656	AT2G40710///AT4G37680///AT4G38290	HHP4	unknown protein
1634	266076_at			217.43	261.252	351.541	306.01	717.201	412.415	0.160496	0.00650143	0.269556	6.15721e-05	0.016278	AT2G40700	AT2G40700	ATP-dependent RNA helicase identical to GB:CAA09207, contains a DEAD/DEAH box family ATP-dependent helicas signature
1635	266077_at			13.2103	28.6178	12.7458	36.1979	26.8698	18.8104	0.111978	0.966406	0.633005	0.231836	0.51316			putative non-LTR retroelement reverse transcriptase
1636	266078_at			204.056	272.733	35.0573	39.5455	39.4778	78.115	0.054158	9.07462e-05	2.5235e-08	0.000182598	2.63277e-05	AT2G40670	ARR16	putative two-component response regulator protein ; supported by cDNA: gi_11870067_gb_AF305721.1_AF305721
1637	266047_at			120.512	108.061	31.3748	47.1977	43.106	106.807	0.594174	0.00616697	0.000579627	0.00663519	0.963886	AT2G40800	AT2G40800	unknown protein
1638	266048_at			14.4138	7.19166	9.52104	5.68732	10.4304	22.1823	0.219937	0.622726	0.66194	0.684449	0.0954958	AT2G40790	ATCXXS2	putative thioredoxin H contains a thioredoxin family active site (PDOC00172)
1639	266049_at			150.073	172.195	185.315	228.857	419.389	259.679	0.210479	0.0399715	0.034876	1.58292e-05	0.0101038	AT2G40780	AT2G40780	putative translation initiation factor
1640	266050_at			176.223	198.256	199.313	380.751	237.966	175.142	0.157007	0.293086	1.81975e-05	0.0358945	0.237537	AT2G40770	AT2G40770	putative SNF2/SWI2 family transcription factor
1641	266051_at			663.005	521.144	619.702	551.827	338.019	406.718	0.0357476	0.630078	0.649356	0.00125861	0.0703406	AT2G40760	AT2G40760	rhodanese-like family protein
1642	266052_at			33.7685	33.955	10.2317	20.2521	40.939	24.2094	0.989392	0.00777403	0.152359	0.620858	0.291764	AT2G40740	WRKY55	putative WRKY-type DNA binding protein
1643	266053_at			98.7324	105.767	102.418	133.774	153.224	85.7366	0.738807	0.791124	0.281895	0.0279295	0.394286	AT2G40730	AT2G40730	unknown protein
1644	266054_at			142.05	58.9363	98.0069	65.4921	55.8152	67.2812	0.000182551	0.0653083	0.690762	0.00115022	0.656635	AT2G40640	AT2G40640	hypothetical protein predicted by genefinder
1645	266055_at			395.657	380.229	584.255	618.534	1086.72	547.2	0.734245	0.00441164	0.000751004	3.12374e-05	0.0194789	AT2G40650	AT2G40650	hypothetical protein predicted by genscan;supported by full-length cDNA: Ceres:35168.
1646	266056_at			173.617	214.663	310.438	402.116	210.877	179.312	0.097621	0.00116131	0.000472426	0.177672	0.249307	AT2G40810	ATATG18C	hypothetical protein predicted by genscan; similar to sp P43601 YFJ1 YEAST; similar to sp P50079 YG4Q YEAST
1647	266057_at			873.175	879.757	852.379	935.911	1686.48	1298.31	0.933156	0.772128	0.581897	7.46209e-05	0.001448	AT2G40660	AT2G40660	putative methionyl-tRNA synthetase ; supported by cDNA: gi_14334467_gb_AY034925.1_
1648	266058_at	SFD1/GLY1 AT2G40690		214.119	212.168	157.866	95.0157	87.2622	157.457	0.948625	0.0471678	0.00024434	0.000147104	0.0677244	AT2G40690	GLY1	glycerol-3-phosphate dehydrogenase ; supported by cDNA: gi_15293068_gb_AY050968.1_
1649	266059_at			1489.05	1483.97	1159.46	1330.81	1761.84	2515.29	0.975317	0.0144048	0.327459	0.0833069	0.00187968	AT2G40765	AT2G40765	predicted protein ;supported by cDNA: Ceres:168
1650	266060_at			270.111	302.274	390.683	355.235	366.386	337.915	0.391586	0.0326338	0.205064	0.0455872	0.462247	AT2G18630	AT2G18630	unknown protein unusual splice site at second intron; GA instead of conserved GT at donor site
1651	266061_at			19.2863	14.8257	18.2289	32.4746	228.859	71.7003	0.674378	0.950139	0.137711	0.00206131	0.0120783	AT2G18720	AT2G18720	putative translation initiation factor eIF-2B gamma subunit
1652	266062_at			311.386	306.116	223.374	431.002	420.515	287.019	0.87945	0.019204	0.00344251	0.0240479	0.610796	AT2G18730	DGK3	putative diacylglycerol kinase
1653	266063_at			44.481	16.5831	41.5213	67.8675	77.2231	51.5936	0.115306	0.864119	0.0707897	0.0945866	0.17516	AT2G18760	CHR8	putative SNF2/RAD54 family DNA repair and recombination protein DNA excision repair protein ERCC6 (COCKAYNE SYNDROME PROTEIN CSB {Homo sapiens}; probable helicase RAD26 - yeast {Saccharomyces cerevisiae}
1654	266064_at			85.5138	75.5299	196.814	156.588	184.423	119.213	0.602171	0.00863475	0.00130364	0.0125787	0.0483823	AT2G18780	AT2G18780	expressed protein
1655	266065_at			880.174	1126.22	1203.98	898.793	1254.19	1130.45	0.00015886	0.0036173	0.00377809	0.0051988	0.964626	AT2G18790	PHYB	phytochrome B Identical to GB:X17342
1656	266066_at			3.08186	4.10608	3.48441	2.46614	1.52475	5.07363	0.684596	0.816216	0.516963	0.0947865	0.827157	AT2G18800	XTH21	putative xyloglucan endo-transglycosylase
1657	266067_s_at			5.0508	11.7136	10.3196	22.7543	8.41794	15.887	0.327804	0.465562	0.457191	0.558908	0.764072	AT2G18810///AT2G31720	AT2G18810///AT2G31720	hypothetical protein predicted by genscan
1658	266068_at			16.1705	8.60683	6.8915	7.22488	1.38148	14.6898	0.240082	0.112001	0.785531	0.00115017	0.385852	AT2G18640	GGPS4	putative geranylgeranyl pyrophosphate synthase contains GB:L22347
1659	266069_at			20.4967	5.66452	36.606	30.1343	6.57831	43.5061	0.00311322	0.312228	0.00133701	0.0424834	0.000323915	AT2G18650	MEE16	putative RING zinc finger protein
1660	266070_at			12.4214	26.9934	15.7563	60.8389	1663.83	468.09	0.42639	0.834558	0.416622	0.000355717	0.0179234	AT2G18660	EXLB3	hypothetical protein predicted by genscan
1661	266071_at			42.8687	40.6253	60.6305	80.7024	125.088	67.2744	0.896632	0.441652	0.0254475	0.0248343	0.114365	AT2G18670///AT2G18680	AT2G18670///AT2G18680	unknown protein
1662	266072_at			266.334	761.337	928.968	1472.35	706.121	656.728	6.21733e-07	1.65687e-05	0.0054691	0.00248642	0.419102	AT2G18700	ATTPS11	putative trehalose-6-phosphate synthase
1663	266073_at			445.423	484.562	831.636	1065.53	491.038	469.916	0.383883	0.000383695	5.76882e-06	0.361716	0.823154	AT2G18770	AT2G18770	putative signal recognition particle receptor beta subunit ;supported by full-length cDNA: Ceres:14084.
1664	266074_at			550.431	657.696	1390.64	1562.87	860.655	640.578	0.0254519	2.13685e-05	9.77257e-07	0.000660471	0.838935	AT2G18740	AT2G18740	putative small nuclear ribonucleoprotein E ;supported by full-length cDNA: Ceres:24619.
1665	266016_at			194.406	109.561	123.476	72.8778	118.42	159.471	0.000218796	0.014589	0.0109043	0.00452643	0.0379294	AT2G18670///AT2G18680	AT2G18670	putative RING zinc finger protein ; supported by full-length cDNA: Ceres: 92525.
1666	266017_at			20.2539	33.0872	47.3013	67.9422	236.949	207.666	0.578479	0.223099	0.419715	0.00370085	0.0823835	AT2G18690	AT2G18690	unknown protein ; supported by cDNA: gi_14517479_gb_AY039575.1_
1667	266018_at			2545.69	2137.13	4568.04	3781.69	897.795	1378.83	0.0139005	0.000132148	1.41391e-05	7.79056e-06	0.00767849	AT2G18710	SCY1	putative preprotein translocase SECY protein Identical to GB:U37247; targeted to the thylakoid membrane; the protein has a chloroplast targeting signal, but the processing site is not known {Arabidopsis thaliana}; supported by cDNA: gi_1049292_gb_U37247.1_ATU37247
1668	266019_at			80.8569	69.1405	53.86	109.754	90.5309	73.8146	0.529862	0.153655	0.0721276	0.613665	0.847721	AT2G18750	AT2G18750	putative calmodulin-binding protein ; supported by cDNA: gi_15983494_gb_AF424622.1_AF424622
1669	266020_at			7.08186	19.428	12.423	8.13204	5.73349	19.1925	0.0826305	0.424635	0.184192	0.740052	0.988282	AT2G05900	SDG11	hypothetical protein
1670	266021_at			56.8526	48.1724	47.9889	38.8541	74.2109	36.4844	0.472451	0.589069	0.337895	0.331784	0.297587	AT2G05910	AT2G05910	unknown protein
1671	266022_at			2116.92	2365.81	1930.82	1280.97	1228.94	2437.85	0.0809393	0.18331	1.80115e-05	0.0120399	0.791442	AT2G05920	AT2G05920	subtilisin-like serine protease, putative contains similarity to cucumisin-like serine protease GI:3176874 from [Arabidopsis thaliana]
1672	266023_at			11.4926	21.1689	19.5396	20.5929	16.3013	10.391	0.186002	0.373512	0.958088	0.486414	0.243751			copia-like retroelement pol polyprotein
1673	266024_at			3.52739	4.25999	8.16632	1.80371	1.41105	2.31135	0.845505	0.480055	0.203527	0.337601	0.412			En/Spm-like transposon protein related to En/Spm transposon family of maize
1674	266025_at			2.38815	2.10272	1.14361	1	1.02452	1.34988	0.865082	0.139966	0.275612	0.0792347	0.577963			putative retroelement pol polyprotein
1675	266026_at			14.3675	11.4394	8.41332	8.06956	2.87504	8.07099	0.721218	0.296779	0.632049	0.00691414	0.659443			putative non-LTR retroelement reverse transcriptase
1676	266027_at			23.3163	10.6796	12.9388	5.42697	8.71563	4.71468	0.0618639	0.3585	0.369107	0.0658434	0.193089			En/Spm-like transposon protein related to En/Spm transposon family of maize
1677	266028_at			167.637	166.483	161.86	155.559	197.062	179.951	0.966667	0.756687	0.699922	0.145021	0.685847	AT2G06000	AT2G06000	hypothetical protein predicted by genscan
1678	266029_at			10.0103	5.8534	7.84846	4.19489	3.55674	3.30985	0.311006	0.800711	0.486358	0.173061	0.306145	AT2G05850	scpl38	putative serine carboxypeptidase II
1679	266030_x_at			8.68922	13.7059	6.14866	3.8346	13.5664	9.33157	0.338927	0.730927	0.00275979	0.523112	0.386577			hypothetical protein predicted by genscan
1680	266031_at			2.08369	1.99186	1.77725	2.04764	1.22401	1.26744	0.896251	0.624053	0.945899	0.0422122	0.190033			hypothetical protein predicted by genefinder
1681	266032_x_at			17.9808	30.7507	6.37655	25.9077	16.3044	30.1912	0.26814	0.334305	0.692347	0.881476	0.972872			putative replication protein A1
1682	266033_at			1097.71	1022.03	809.118	518.241	523.662	1260.29	0.249109	0.0064673	3.61341e-07	0.0033218	0.0162592	AT2G05830	AT2G05830	putative translation initiation factor eIF-2B alpha subunit ;supported by full-length cDNA: Ceres:36965.
1683	266034_at			64.3287	53.9442	51.0507	63.4487	60.8783	32.8975	0.651106	0.154417	0.718965	0.745647	0.349243	AT2G06005	FIP1	Expressed protein ; supported by full-length cDNA: Ceres: 253548.
1684	266035_at	ENR1/MOD1 AT2G05990		1922.63	1983.5	710.707	380.254	720.145	2220.89	0.638578	3.00709e-06	7.45295e-09	0.000164707	0.193525	AT2G05990	MOD1	enoyl-ACP reductase (enr-A)
1685	266036_s_at			2454.4	2405.8	3062.86	4713.32	6750.63	2929.78	0.79732	0.0195292	1.01929e-06	1.71972e-05	0.0469128	AT2G05840///AT5G35590	PAA2	20S proteasome subunit (PAA2) identical to GB:AF043519; supported by cDNA: gi_15450622_gb_AY052679.1_
1686	266037_at			582.299	636.462	72.2203	55.4007	696.476	581.41	0.365807	9.32255e-07	7.44231e-10	0.16776	0.409929	AT2G05940	AT2G05940	putative protein kinase contains a protein kinase domain profile (PDOC00100); supported by cDNA: gi_15810412_gb_AY056245.1_
1687	266038_at			137.968	224.303	17.1226	14.9395	73.9668	95.7293	0.0003984	0.00024226	3.02749e-07	0.0153552	0.00018431	AT2G07680	ATMRP11	putative ABC transporter
1688	266039_s_at			19.0221	22.6938	138.198	233.984	166.516	66.9829	0.839138	0.024319	0.00264033	0.0137786	0.141769	AT2G07739	ArthMp033///AT2G07739	hypothetical protein
1689	266040_at			6.46046	10.0005	19.5617	56.9538	9.42533	7.12884	0.526782	0.203077	0.00467205	0.703837	0.597092	AT2G07738	AT2G07738	hypothetical protein
1690	266041_s_at			6.38912	8.55855	76.9207	147.702	42.63	12.6033	0.75488	0.0115107	0.00191829	0.0363792	0.71089		ArthMp028	hypothetical protein
1691	266042_s_at			106.714	101.594	3127.59	7383.7	842.502	259.146	0.842509	1.12048e-07	3.08492e-09	3.94155e-05	0.00310554	AT2G07734	AT2G07734///rps4	hypothetical protein
1692	266043_at			75.8567	69.85	105.07	162.371	78.882	58.9027	0.79983	0.313663	0.00561602	0.907452	0.594858	AT2G07724	ArthMp018///AT2G07724	hypothetical protein
1693	266044_s_at			163.031	138.703	2142.24	6121.05	872.261	223.338	0.355384	2.10394e-07	1.8056e-09	0.000288454	0.049337	AT2G07725	AT2G07725///rpl5	hypothetical protein
1694	266045_s_at			119.092	93.6561	3504.68	8608.59	1787.49	333.085	0.117829	1.71915e-07	1.47161e-10	2.22638e-05	9.04746e-05	AT2G07727	AT2G07727///cob	hypothetical protein
1695	266046_at			11.4322	23.3448	235.751	239.27	68.2364	37.8132	0.0718934	3.92266e-06	0.000207899	0.000958702	0.379562	AT2G07728	AT2G07728	hypothetical protein
1696	266012_s_at			142.831	174.953	6600.83	12685.6	3691.04	791.918	0.176979	5.36289e-07	1.2503e-11	5.34905e-06	7.81299e-06	AT2G07699///AT2G07741	AT2G07741///atp6-1///atp6-2	predicted protein
1697	266013_s_at			20.4224	21.5945	542.291	1667.15	146.738	37.4859	0.937464	0.000669871	1.8319e-06	0.0116185	0.338229	AT2G07702	ArthMp037///AT2G07702///nad1	hypothetical protein
1698	266014_s_at			28.9238	16.1535	1884.06	4450.18	1416.83	131.682	0.278039	1.54937e-06	1.08565e-06	9.09288e-06	0.00818789	AT2G07722	ArthMp016///ArthMp055///AT2G07722	hypothetical protein
1699	266015_at			278.18	503.165	95.4151	66.5305	229.001	252.572	1.99444e-06	4.66681e-06	1.60753e-07	0.322576	0.00028451	AT2G24190	AT2G24190	putative carbonyl reductase
1700	265984_at			29.3349	36.7819	24.9495	6.53948	4.37915	18.7141	0.757986	0.861056	0.00768851	0.0331843	0.430124	AT2G24210	TPS10	putative limonene cyclase
1701	265985_at			170.912	190.179	118.989	76.0764	65.0918	142.45	0.419758	0.0139861	8.816e-05	0.000242238	0.0812625	AT2G24220	ATPUP5	hypothetical protein predicted by genscan
1702	265986_at			280.354	227.009	132.748	101.069	109.567	134.396	0.0312487	0.000495697	6.88063e-06	0.000107678	0.00250319	AT2G24230	AT2G24230	putative receptor-like protein kinase
1703	265987_at			56.356	15.6589	138.567	176.791	59.0573	90.7732	0.0587992	0.0146985	0.00843875	0.904076	0.0623899	AT2G24240	AT2G24240	unknown protein
1704	265988_at			49.4292	59.446	37.4254	47.1917	34.1116	20.9258	0.499862	0.32286	0.451592	0.135614	0.00597787	AT2G24255	AT2G24255	hypothetical protein predicted by genefinder
1705	265989_at			23.8722	50.8123	43.4817	13.5945	73.1855	72.2394	0.214082	0.479277	0.0121459	0.156755	0.515546	AT2G24260	LRL1	unknown protein
1706	265990_at			1044.61	1393.3	389.461	73.4774	320.867	784.372	4.18076e-05	4.62886e-06	2.10449e-11	0.000414006	0.00530097	AT2G24280	AT2G24280	putative prolylcarboxypeptidase
1707	265991_at			436.638	352.282	1082.66	806.699	549.757	597.668	0.00756634	3.76659e-06	2.28936e-06	0.0171565	0.00076347	AT2G24120	SCA3	chloroplast single subunit DNA-dependent RNA polymerase identical to GB:Y08722
1708	265992_at			33.5965	22.3522	21.7213	38.8389	18.8068	25.716	0.443986	0.381693	0.404584	0.0294014	0.855888	AT2G24130	AT2G24130	putative receptor-like protein kinase
1709	265993_at			123.73	117.42	39.4671	25.9937	83.2752	50.3281	0.8438	0.000462912	0.000364867	0.118506	0.0117444	AT2G24160		putative disease resistance protein
1710	265994_at			180.682	143.53	53.8105	78.8689	97.914	241.311	0.0196151	0.000517084	2.13149e-05	0.0498683	0.000308596	AT2G24170	AT2G24170	putative multispanning membrane protein similar to MURA transposase of maize Mutator transposon
1711	265995_at			7.9415	9.49784	21.7954	6.47595	24.9101	17.9103	0.8667	0.349523	0.655641	0.263668	0.454527	AT2G24140	AT2G24140	hypothetical protein predicted by genscan;supported by full-length cDNA: Ceres:104717.
1712	265996_at			3747.37	3832.9	2603.69	2773.57	4382.38	6544.95	0.711836	0.0002451	0.000258072	0.223223	0.000109827	AT2G24200	AT2G24200	putative leucine aminopeptidase identical to GB:X63444; supported by cDNA: gi_14334665_gb_AY035006.1_
1713	265997_at			73.987	58.7584	104.413	109.515	78.7745	58.7864	0.491557	0.208078	0.0769977	0.829385	0.999155	AT2G24250	AT2G24250	Expressed protein ; supported by cDNA: gi_14335043_gb_AY037201.1_
1714	265998_at			3751.91	7323.09	5483.35	2904.44	1845.48	3508.38	3.79323e-09	0.00115419	1.16012e-08	0.00137653	0.000135136	AT2G24270	ALDH11A3	putative NADP-dependent glyceraldehyde-3-phosphate dehydrogenase ; supported by cDNA: gi_14335051_gb_AY037205.1_
1715	265999_at			84.1223	315.974	292.849	876.242	1103.71	248.8	3.19078e-09	4.41596e-05	1.353e-07	1.35723e-06	0.08706	AT2G24100	AT2G24100	unknown protein ; supported by cDNA: gi_14596216_gb_AY042896.1_
1716	266000_at			1239.49	1009.68	573.639	531.825	1851.19	1828.62	0.0146669	8.06521e-06	3.05233e-05	0.00520268	0.000436887	AT2G24180	CYP71B6	putative cytochrome P450 identical to GB:D78604; supported by cDNA: gi_15450907_gb_AY054534.1_
1717	266001_at			750.463	1276.93	606.561	324.134	305.925	1032.32	8.17953e-06	0.139851	4.41801e-08	0.00102429	0.0680791	AT2G24150	HHP3	hypothetical protein predicted by genefinder; supported by cDNA: gi_13877832_gb_AF370179.1_AF370179
1718	266002_at			88.6355	42.0624	80.2338	132.273	190.522	128.416	0.0896332	0.637092	0.0428328	0.00298759	0.0681145	AT2G37310	AT2G37310	hypothetical protein predicted by genscan and genefinder
1719	266003_at			41.0464	19.5794	70.5022	76.8381	50.1629	48.0606	0.176662	0.18793	0.03541	0.625744	0.198385	AT2G37320	AT2G37320	hypothetical protein predicted by genscan and genefinder
1720	266004_at			211.151	179.396	96.9109	57.3459	76.5755	127.529	0.186795	7.26666e-05	8.81527e-05	5.24624e-05	0.04146	AT2G37330	ALS3	unknown protein predicted by genscan and genefinder
1721	266005_at			1509.76	1976.17	4931.46	9815.47	1914.4	1314.01	3.27585e-05	7.52363e-07	2.39802e-10	0.0238023	0.00219808	AT2G37340	RSZ33	unknown protein
1722	266006_at			22.0524	23.0072	13.9891	38.0401	28.1505	16.7052	0.952917	0.496794	0.447433	0.632238	0.668876	AT2G37360	AT2G37360	putative ABC transporter
1723	266007_at			413.469	169.482	51.4069	25.713	8.34746	85.5402	4.11563e-06	6.8464e-05	4.37645e-05	2.52709e-05	0.00672905	AT2G37380	AT2G37380	unknown protein
1724	266008_at			112.762	80.7517	19.9603	4.79309	11.5978	73.7257	0.140819	0.00588799	3.37728e-05	0.00135956	0.793297	AT2G37390	AT2G37390	hypothetical protein predicted by genscan and genefinder
1725	266009_at			139.65	71.0131	47.6596	194.769	68.0352	80.0807	3.08175e-05	6.14781e-06	0.00015058	0.000121612	0.575832	AT2G37420	AT2G37420	putative kinesin heavy chain
1726	266010_at			4.36677	3.86282	2.04474	3.48138	2.57072	4.31057	0.803692	0.063575	0.849748	0.120171	0.893871	AT2G37430	AT2G37430	putative C2H2-type zinc finger protein likely a nucleic acid binding protein
1727	266011_at			1.99015	4.37415	3.25834	2.28185	1.70479	2.28241	0.0813714	0.454039	0.259176	0.637028	0.292231	AT2G37440	AT2G37440	unknown protein
1728	265952_at			563.383	298.329	1607.09	910.828	238.614	306.778	2.57647e-05	2.25953e-05	2.01482e-05	3.71999e-05	0.913652	AT2G37478///AT2G37480	CPuORF52	unknown protein supported by cDNA: gi:13926173
1729	265953_at			1376.67	658.368	2867.13	1821.67	652.051	876.464	1.33879e-08	2.04885e-05	4.95911e-08	4.56783e-05	0.00906344	AT2G37478///AT2G37480	CPuORF52	unknown protein
1730	265954_at			50.6638	70.392	37.5319	66.1686	29.6459	21.7522	0.0491717	0.0686206	0.759922	0.00525897	0.00177963	AT2G37260	TTG2	putative WRKY-type DNA binding protein ; supported by cDNA: gi_15384226_gb_AF404862.1_AF404862
1731	265955_at			39.0765	47.4351	19.9474	26.5669	20.0482	36.4499	0.664335	0.361129	0.153247	0.165023	0.529542	AT2G37280	PDR5	putative ABC transporter
1732	265956_at			7.65746	3.26249	11.4371	10.4917	10.8291	3.35565	0.318819	0.730826	0.159253	0.748058	0.977607	AT2G37290	AT2G37290	hypothetical protein predicted by genscan and genefinder
1733	265957_at			368.88	405.004	81.4824	69.6627	84.7014	215.403	0.349503	9.52176e-06	3.90107e-08	6.33694e-05	0.0106467	AT2G37300	AT2G37300	hypothetical protein predicted by genscan and genefinder
1734	265958_at			767.127	798.497	828.469	1611.12	2276.96	1964.73	0.64792	0.302736	1.00659e-05	2.92987e-06	0.000120506	AT2G37250	ADK	putative adenylate kinase ;supported by full-length cDNA: Ceres:15831.
1735	265959_at			1466.17	4164.95	2339.92	2470	4442.88	2206.48	2.39617e-10	0.000106701	3.34889e-05	7.54694e-06	0.000219504	AT2G37240	AT2G37240	unknown protein ;supported by full-length cDNA: Ceres:98881.
1736	265960_at			871.959	640.535	390.362	300.8	377.455	952.579	0.0167401	0.000470686	9.72813e-05	0.000200244	0.0316775	AT2G37470	AT2G37470	putative histone H2B ;supported by full-length cDNA: Ceres:31973.
1737	265961_at			553.665	485.014	1051.89	1239.6	1346.05	946.215	0.0871701	0.00023828	2.33598e-07	2.19033e-05	0.000110688	AT2G37400	AT2G37400	unknown protein ;supported by full-length cDNA: Ceres:9001.
1738	265962_at			196.572	716.853	151.588	37.4569	132.422	316.514	2.30963e-10	0.0321329	5.01273e-09	0.0371799	2.01088e-05	AT2G37460	AT2G37460	nodulin-like protein ;supported by full-length cDNA: Ceres:16393.
1739	265963_s_at			11954.6	14721.6	12473	14924.7	14001.9	15188.1	0.000374439	0.578403	0.847798	0.0735058	0.698643	AT2G37270///AT3G11940	ATRPS5B	40S ribosomal protein S5 identical to GP:3043428;supported by full-length cDNA: Ceres:8397.
1740	265964_at			95.692	87.3865	23.5357	46.7541	86.6118	179.462	0.485681	0.0555838	0.00248787	0.771443	0.00154129	AT2G37510	AT2G37510	putative RNA-binding protein ; supported by full-length cDNA: Ceres: 11642.
1741	265965_at			639.831	730.771	156.885	105.285	476.38	761.216	0.154982	1.96835e-06	2.05503e-09	0.104336	0.798166	AT2G37500	AT2G37500	putative glutamate/ornithine acetyltransferase ;supported by full-length cDNA: Ceres:121873.
1742	265966_at			10935.9	5905.01	8066.74	8839.88	4698.91	5430.6	3.89011e-09	0.00117621	2.49491e-05	1.39075e-05	0.562752	AT2G37220	AT2G37220	putative RNA-binding protein ; supported by full-length cDNA: Ceres: 8849.
1743	265967_at			1523.24	1150.94	486.115	227.901	137.604	924.985	5.51991e-05	1.42186e-06	9.32612e-10	5.99581e-07	0.0758652	AT2G37450	AT2G37450	nodulin-like protein ; supported by cDNA: gi_14994262_gb_AY044325.1_
1744	265968_at			1126.85	1269.94	1827.3	2847.61	1947.95	1491.63	0.148891	0.00209483	2.29596e-07	0.00140775	0.0694859	AT2G37410	ATTIM17-2	putative protein translocase ; supported by cDNA: gi_13430691_gb_AF360258.1_AF360258
1745	265969_at			2.39175	2.90424	1.96627	3.69539	2.15742	3.04349	0.633622	0.477787	0.653012	0.826488	0.943588			En/Spm-like transposon protein related to En/Spm transposon family of maize
1746	265970_at			5.10007	6.63675	6.2363	7.02009	5.35191	3.66427	0.52896	0.662165	0.925293	0.912621	0.238994			Mutator-like transposase similar to MURA transposase of maize Mutator transposon
1747	265971_at			4.9691	6.98655	2.29606	2.31182	6.81165	3.43074	0.690341	0.396463	0.133991	0.782511	0.409648			putative retroelement pol polyprotein
1748	265972_at			12.9387	8.2939	23.691	20.7243	6.48382	1.88526	0.537815	0.426619	0.182651	0.354754	0.0626947			putative retroelement pol polyprotein
1749	265973_at			16.1981	33.3751	35.5174	20.4326	7.88086	13.237	0.278187	0.359159	0.38963	0.414903	0.19062			putative non-LTR retroelement reverse transcriptase
1750	265974_at			154.277	135.218	237.301	197.736	138.405	104.879	0.408791	0.0254497	0.0241891	0.611752	0.161515			unknown protein
1751	265975_at			21.6595	18.6858	18.3875	8.91034	22.9386	12.1834	0.817357	0.859156	0.123973	0.947628	0.254712	AT2G11270	AT2G11270	putative citrate synthetase
1752	265976_at			3.94606	3.71617	1.72451	1.79167	2.16094	2.01122	0.945418	0.333128	0.263083	0.461694	0.397891			putative Athila retroelement ORF1 protein
1753	265977_at			2.57648	3.82693	2.75455	3.25141	2.20968	1.22466	0.609754	0.891295	0.878484	0.755049	0.20742			putative retroelement pol polyprotein
1754	265978_at			60.3503	54.2626	16.217	13.3856	32.2958	49.6586	0.72577	0.0126437	0.000872012	0.100835	0.784568			putative retroelement pol polyprotein
1755	265979_at			6.35385	8.13518	3.81816	10.0604	3.13499	6.43636	0.763894	0.572732	0.750947	0.395926	0.79381			putative replication protein A1
1756	265980_at			2.09199	3.73313	3.18982	1.1914	1.58303	2.64116	0.352936	0.500689	0.119259	0.438187	0.724812			hypothetical protein predicted by genefinder
1757	265981_s_at			7.67115	11.0644	6.25163	4.3493	7.37131	11.9161	0.588144	0.80188	0.185586	0.955776	0.939648			putative replication protein A1
1758	265982_at			3.24287	2.40903	3.43141	2.01056	2.64545	3.24584	0.521488	0.943147	0.706184	0.648923	0.712363			putative retroelement pol polyprotein
1759	265983_at			49.6828	63.9305	44.5337	45.5409	48.6048	51.6676	0.0869964	0.479708	0.0675478	0.913523	0.310408	AT2G18550	HB-2	putative homeodomain transcription factor
1760	265949_at			21.0098	34.4042	25.7614	26.3334	7.3419	11.2428	0.266498	0.785807	0.322472	0.160096	0.0917419	AT2G18540	AT2G18540	putative vicilin storage protein (globulin-like)
1761	265950_s_at			13.1336	29.2485	8.69526	6.51747	53.0815	19.7351	0.11913	0.632962	0.000204233	0.0876923	0.294345	AT2G18530///AT3G46160	AT2G18530///AT3G46160	putative protein kinase contains a protein kinase domain profile (PDOC00100)
1762	265951_at			72.8069	47.132	34.7574	77.2875	60.6251	42.2811	0.224284	0.0241853	0.241735	0.40546	0.845521	AT2G18500	OFP7	hypothetical protein predicted by genefinder and genscan
1763	265921_at			1.90818	2.60595	3.00423	1.44331	3.32619	3.12222	0.557024	0.574448	0.316882	0.481935	0.840819	AT2G18490	AT2G18490	putative C2H2-type zinc finger protein likely a nucleic acid binding protein
1764	265922_at			45.9453	46.4926	21.1169	45.7694	124.128	49.7963	0.980778	0.0445557	0.972493	0.0129393	0.896288	AT2G18480	AT2G18480	putative sugar transporter
1765	265923_at			24.932	18.8104	25.5187	28.0988	11.6702	21.4283	0.735345	0.975422	0.654018	0.258195	0.897901	AT2G18470	PERK4	putative protein kinase contains a protein kinase domain profile (PDOC00100)
1766	265924_at			7.76189	9.06958	16.9533	4.05603	6.82663	7.52254	0.858183	0.182628	0.343006	0.85586	0.866832	AT2G18620	AT2G18620	putative geranylgeranyl pyrophosphate synthase
1767	265925_at			8.77588	25.57	10.6225	12.6369	15.0013	18.4869	0.0740759	0.840018	0.340317	0.356692	0.667257	AT2G18610	AT2G18610	hypothetical protein predicted by genscan
1768	265926_at			82.2198	102.422	61.3854	96.0387	213.877	108.626	0.12911	0.146777	0.754797	5.01025e-05	0.831075	AT2G18600	AT2G18600	RUB1-conjugating enzyme, putative similar to gi:6635457
1769	265927_at			57.2578	75.3217	55.0857	93.4997	75.556	87.3921	0.439371	0.953373	0.505746	0.470052	0.710792	AT2G18590	AT2G18590	hypothetical protein
1770	265928_at			7.79235	17.8334	18.7753	10.1557	12.3125	8.42204	0.220893	0.171089	0.503867	0.544994	0.461399			Ac-like transposase related to Ac/Ds transposon family of maize
1771	265929_s_at			203.011	292.68	135.67	34.6303	66.8368	244.591	0.00122717	0.00964221	1.02728e-06	0.0105702	0.277798	AT2G18560///AT2G18570	AT2G18560///AT2G18570	putative flavonol 3-O-glucosyltransferase
1772	265930_at			226.467	247.355	757.319	1074.71	482.486	285.048	0.43578	1.5619e-05	3.05475e-08	0.000392902	0.282083	AT2G18510	emb2444	putative spliceosome associated protein ;supported by full-length cDNA: Ceres:38968.
1773	265931_at			120.042	73.0256	103.918	168.904	312.479	193.511	0.00235809	0.116777	0.000646174	1.03923e-05	0.000775967	AT2G18520	AT2G18520	unknown protein ;supported by full-length cDNA: Ceres:8441.
1774	265932_at			1.96074	2.31806	1.54785	2.39447	1.77422	2.6001	0.649834	0.591196	0.940575	0.816405	0.891764	AT2G19510	LBD8	hypothetical protein predicted by grail
1775	265933_at			34.5647	35.2009	38.1311	52.1647	17.2317	8.88051	0.970911	0.801538	0.382209	0.143481	0.0350524	AT2G19550	AT2G19550	putative esterase contains esterase/lipase/thioesterase active site serine (PS50187) and alpha/beta hydrolase fold (PF00561).
1776	265934_at			163.016	208.175	305.085	548.857	345.851	169.03	0.00620902	0.000186986	1.00399e-06	0.000454272	0.101082	AT2G19560	EER5	unknown protein
1777	265935_at			213.209	261.091	1075.53	1029.14	604.801	579.538	0.00982359	5.26791e-06	4.63555e-09	0.000134595	0.000173663	AT2G19580	TET2	putative senescence-associated protein 5 contains a transmembrane 4 family signature; rare (GC) splice donor consensus found instead of (GT) at intron 2.
1778	265936_at			313.841	270.695	305.639	349.803	221.998	252.533	0.083854	0.836894	0.0329236	0.0141194	0.505957	AT2G19600	ATKEA4	putative potassium/proton antiporter
1779	265937_at			14.0522	21.0721	25.4307	27.6382	14.484	17.2913	0.499189	0.431571	0.629857	0.969432	0.795034	AT2G19610	AT2G19610	putative RING zinc finger protein
1780	265938_at			330.907	284.079	208.641	203.322	235.433	318.682	0.064401	0.00163141	0.00367858	0.0275281	0.297253	AT2G19620	NDL3	putative SF21 protein {Helianthus annuus}
1781	265939_at			141.914	690.074	56.8553	15.7569	423.239	225.05	2.26443e-10	9.9569e-05	1.44757e-08	0.000206673	4.0553e-06	AT2G19650	AT2G19650	putative Ta11-like non-LTR retroelement protein similar to GB:AAA75253; some members of this protein family have a weak CCHC zinc fingers that is mostly from retroviral gag proteins (nucleocapsid)
1782	265940_at			2300	2135.82	3047.25	5144.11	5320.07	3529.66	0.44238	0.00552031	2.97637e-06	2.79153e-05	0.00139485	AT2G19480	NAP1;2	putative nucleosome assembly protein
1783	265941_s_at			69.5195	80.639	111.077	211.064	218.313	95.4808	0.310607	0.0177444	1.12091e-05	0.000986502	0.277405	AT2G19490///AT3G32920	AT2G19490///AT3G32920	recA, putative similar to GB:CAA39098 GI:48781 recA from [Legionella pneumophila]
1784	265942_at			597.883	310.607	847.01	803.55	1015.86	527.868	5.23089e-08	0.00146626	9.29535e-08	0.000274203	0.000279488	AT2G19470	ckl5	putative casein kinase I ;supported by full-length cDNA: Ceres:2312.
1785	265943_at			507.219	387.17	274.872	439.782	666.885	568.83	0.00234354	0.000782459	0.243048	0.0695673	0.0196717	AT2G19570	CDA1	putative cytidine deaminase ;supported by full-length cDNA: Ceres:152285.
1786	265944_at			51.6043	99.4219	60.7245	105.099	225.88	175.692	0.180359	0.85779	0.826151	0.0613498	0.0370082	AT2G19640	ASHR2	putative SET-domain transcriptional regulator ; supported by cDNA: gi_14334523_gb_AY034953.1_
1787	265945_at			55.2278	67.2052	51.8826	47.2652	48.1314	39.882	0.290842	0.83652	0.137852	0.630812	0.00848443	AT2G19500	CKX2	putative cytokinin oxidase ; supported by cDNA: gi_11120507_gb_AF303978.1_AF303978
1788	265946_s_at			1094.16	1073.99	767.784	1038.81	1219.88	839.467	0.803299	0.0140396	0.756487	0.269977	0.0207682	AT2G19520///AT4G29730	FVE	putative WD-40 repeat protein, MSI4 almost identical to GB:2599091; contains a Trp-Asp (WD-40) repeat signature; supported by cDNA: gi_2599091_gb_AF028711.1_AF028711
1789	265947_at			964.16	1585.8	1069.88	1491.05	3156.03	1827.75	4.63689e-06	0.390852	0.426587	1.9877e-05	0.164525	AT2G19540	AT2G19540	putative WD-40 repeat protein ; supported by cDNA: gi_13877610_gb_AF370506.1_AF370506
1790	265948_at			31.709	38.5234	31.5324	32.8093	20.8502	11.9695	0.755486	0.992219	0.805651	0.481388	0.116475	AT2G19590	ACO1	1-aminocyclopropane-1-carboxylate oxidase ; supported by cDNA: gi_13877864_gb_AF370195.1_AF370195
1791	265914_at			13.186	9.81058	8.81656	7.01412	15.6537	2.74944	0.765377	0.788333	0.595876	0.892473	0.0883688			En/Spm-like transposon protein related to En/Spm transposon family of maize
1792	265915_at			4.49563	2.78451	4.08205	2.27882	4.17423	1.53619	0.493366	0.934826	0.706562	0.945474	0.293382			En/Spm-like transposon protein related to En/Spm transposon family of maize
1793	265916_at			62.0833	86.2113	62.2778	54.4896	43.6233	38.9429	0.198355	0.994747	0.00920817	0.334244	0.00155665			hypothetical protein similar to En/Spm-like transposon protein GB:AAD03364 from [Arabidopsis thaliana]
1794	265917_at			77.7258	121.588	7.37676	7.93628	98.0446	99.0112	0.0305998	0.00152807	2.60648e-05	0.460786	0.430738	AT2G15080	AtRLP19	putative disease resistance protein
1795	265918_at			1520.28	432.598	1106.21	486.388	88.1686	836.787	3.99626e-10	0.0116805	0.248816	3.84822e-07	8.67657e-05	AT2G15090	KCS8	putative fatty acid elongase
1796	265919_at			3.73387	4.76045	5.22249	3.85351	2.24378	4.71938	0.68375	0.621555	0.762496	0.396948	0.989807			putative retroelement pol polyprotein
1797	265920_s_at			31.1061	25.9867	16.2876	14.5281	9.18048	56.1702	0.760954	0.403674	0.347053	0.0242538	0.247801	AT2G15120///AT2G15220	AT2G15220	unknown protein
1798	265889_at			11.0255	23.9778	11.0904	10.3798	15.9097	23.4106	0.146844	0.995359	0.222469	0.653315	0.974137	AT2G15130	AT2G15130	hypothetical protein predicted by genefinder
1799	265890_s_at			3.33325	3.88861	3.20016	4.4338	2.68007	3.1941	0.731626	0.953612	0.778225	0.814446	0.596502			En/Spm-like transposon protein related to En/Spm transposon family of maize
1800	265891_at			19.7686	21.5432	13.11	3.29686	9.1267	10.2328	0.888425	0.570231	0.00118243	0.330895	0.132507	AT2G15010	AT2G15010	putative thionin
1801	265892_at			27.9888	1478.24	23.0791	5.75754	258.906	145.998	8.62616e-10	0.721174	4.47774e-09	0.00117664	8.59969e-08	AT2G15020	AT2G15020	hypothetical protein predicted by genscan and genefinder
1802	265893_at			112.831	67.6111	55.1493	36.2833	49.3035	46.3489	0.0142052	0.0169636	0.0125534	0.00462614	0.168927	AT2G15040///AT2G15042	AtRLP18	putative disease resistance protein
1803	265894_at			2673.76	3086.1	2361.47	434.794	616.068	2292.07	0.145682	0.150222	1.05909e-08	0.000130042	0.0457673	AT2G15050	LTP	putative lipid transfer protein
1804	265895_at			442.697	698.626	1444.05	1636.97	1269.78	960.664	1.18029e-06	1.47893e-06	1.32314e-07	6.45277e-06	0.0420184	AT2G15000	AT2G15000	unknown protein ;supported by full-length cDNA: Ceres:19338.
1805	265896_at			383.313	382.291	372.837	449.661	343.971	369.312	0.98225	0.841506	0.0887146	0.390917	0.759281	AT2G25660	emb2410	unknown protein
1806	265897_at			78.818	218.263	49.5966	11.6617	68.2178	39.4217	7.90801e-05	0.373347	5.19475e-09	0.622744	0.000768165	AT2G25680	MOT1	hypothetical protein predicted by genscan
1807	265898_at			100.891	143.075	48.8161	63.5356	99.3555	77.9647	0.00044811	0.000119073	3.33385e-05	0.909285	0.000736786	AT2G25690	AT2G25690	hypothetical protein predicted by genscan
1808	265899_s_at			146.255	124.619	192.561	740.53	832.374	197.831	0.374444	0.0258869	1.79309e-06	3.88625e-05	0.0551731	AT1G20140///AT2G25700	ASK4	SKP1/ASK1 (At3), putative similar to fimbriata-associated protein fap1 GI:2673868 from [Antirrhinum majus]
1809	265900_at			1459.9	200.43	1193.92	956.383	660.085	923.308	2.26443e-10	0.00737985	6.63267e-07	1.96812e-05	9.98959e-06	AT2G25730	AT2G25730	unknown protein
1810	265901_at			98.4536	121.432	142.255	128.472	187.742	124.641	0.0867752	0.0554111	0.751349	0.000997788	0.893956	AT2G25580	AT2G25580	putative selenium-binding protein
1811	265902_at			293.661	165.576	146.538	146.388	356.767	220.613	8.57949e-05	0.00119055	0.324243	0.194189	0.0372148	AT2G25590	AT2G25590	hypothetical protein predicted by genscan
1812	265903_at			7.9738	7.19036	7.06043	7.75074	10.9628	3.84448	0.848344	0.872449	0.898777	0.730464	0.171467	AT2G25600	SPIK	putative potassium transporter/channel annotation assisted by Dr. Guillaume Pilot <pilot@ensam.inra.fr>
1813	265904_at			15.8447	20.2761	22.2512	8.07585	9.10303	5.71026	0.692764	0.664115	0.058878	0.511676	0.0911263	AT2G25630	BGLU14	putative beta-glucosidase
1814	265905_at			94.1598	112.589	78.5188	88.6588	155.938	125.721	0.231262	0.36289	0.0656296	0.0226516	0.483633	AT2G25640	AT2G25640	putative transcription elongation factor S-II
1815	265906_at			26.4213	43.4224	42.7976	39.5816	17.9589	18.6495	0.447791	0.562979	0.871407	0.638021	0.284162	AT2G25565	AT2G25565	hypothetical protein predicted by genscan
1816	265907_at			122.464	104.557	217.139	269.641	214.614	124.405	0.140203	0.0012419	2.7976e-06	0.00173181	0.168266	AT2G25650	AT2G25650	unknown protein ;supported by full-length cDNA: Ceres:100283.
1817	265908_at			208.336	144.572	168.02	200.509	141.885	133.246	0.0631244	0.50477	0.0307433	0.178125	0.652588	AT4G00270	AT4G00270	contains similarity to S. cerevisiae ADR1 gene (PID:g924931) ; supported by cDNA: gi_13605528_gb_AF361590.1_AF361590
1818	265909_at			331.482	348.39	182.634	214.365	602.858	372.609	0.512296	0.000115595	4.0076e-05	0.000205919	0.541411	AT2G25720	AT2G25720	unknown protein ;supported by full-length cDNA: Ceres:21040.
1819	265910_at			1781.62	1611.68	1757.77	1708.62	1476.59	2322.52	0.228796	0.929727	0.373958	0.154541	0.000293135	AT2G25610	AT2G25610///DBP1	putative vacuolar ATP synthase proteolipid subunit ;supported by full-length cDNA: Ceres:11111.
1820	265911_at			674.675	788.258	631.962	738.22	1129.01	865.787	0.0456636	0.475928	0.465715	0.000616187	0.355698	AT2G25670	AT2G25670	unknown protein ;supported by full-length cDNA: Ceres:12261.
1821	265912_at			505.847	512.927	356.307	440.478	735.301	606.31	0.851756	0.00100595	0.0492729	0.00127498	0.0628919	AT2G25565///AT2G25570	AT2G25570	hypothetical protein predicted by genscan;supported by full-length cDNA: Ceres:21954.
1822	265913_at			229.005	450.389	195.891	50.7291	929.514	436.062	5.82599e-05	0.358503	8.00537e-08	1.51954e-05	0.872902	AT2G25625	AT2G25625	Expressed protein ; supported by full-length cDNA: Ceres: 465.
1823	265886_at			223.275	192.764	164.94	459.587	851.765	372.792	0.0736401	0.0274101	1.58697e-06	1.62346e-05	0.00028787	AT2G25610///AT2G25620	DBP1	putative protein phosphatase 2C ; supported by cDNA: gi_14517519_gb_AY039595.1_
1824	265887_at			462.89	455.629	600.914	468.873	626.11	653.194	0.866512	0.0383102	0.809665	0.0199576	0.000483942	AT2G25710	HCS1	biotin holocarboxylase synthetase identical to GB:U41369; supported by cDNA: gi_1688071_gb_U41369.1_ATU41369
1825	265888_at			163.949	188.896	141.265	121.965	187.943	140.396	0.440721	0.224001	0.0477234	0.217031	0.239799	AT2G01735	RIE1	putative cleavage and polyadenylation specifity factor
1826	265858_at			2878.12	2228.98	1671.87	1474.51	2070.74	2665.36	0.000819271	0.000151252	0.000153404	0.0578835	0.0589163	AT2G01720	AT2G01720	putative ribophorin I
1827	265859_at			16.6007	23.0335	2.2478	29.3062	8.61151	10.7723	0.664448	0.0421243	0.653012	0.501532	0.182844			hypothetical protein predicted by genscan
1828	265860_at			59.6007	53.8144	43.7891	28.1156	39.6125	45.0283	0.827412	0.207659	0.178397	0.0396229	0.775925	AT2G01810	AT2G01810	hypothetical protein predicted by genscan
1829	265861_at			24.1966	30.004	27.9253	19.7286	14.723	10.7828	0.708864	0.862524	0.311647	0.515033	0.132504	AT2G01790	AT2G01790	hypothetical protein predicted by genscan and genefinder
1830	265862_at			5.36406	7.39284	6.82887	9.20299	4.60735	3.68837	0.443017	0.647782	0.68648	0.760819	0.193604	AT2G01780	AT2G01780	putative S-locus glycoprotein
1831	265863_at			21.4148	32.0941	32.4286	19.3728	11.9544	5.82105	0.250375	0.392523	0.111979	0.375603	0.00060922	AT2G01770	VIT1	putative membrane protein
1832	265864_at			99.3134	90.9055	90.6213	82.6149	172.241	106.24	0.604911	0.570231	0.668299	0.00574808	0.415317	AT2G01750	ATMAP70-3	putative myosin heavy chain-like protein
1833	265865_at			81.3879	100.396	189.645	200.445	168.645	135.069	0.052705	0.000133389	4.21116e-05	0.000324564	0.0285447	AT2G01740	AT2G01740	hypothetical protein predicted by genscan
1834	265866_at			359.517	312.25	692.104	732.936	735.736	348.536	0.121979	0.000271882	1.07094e-06	0.00047992	0.377983	AT2G01710	AT2G01710	unknown protein ;supported by full-length cDNA: Ceres:19157.
1835	265867_at			1251.17	1061.64	1275.46	644.374	442.137	992.959	0.0245784	0.8224	0.000100317	0.000123004	0.623081	AT2G01620	MEE11	unknown protein ;supported by full-length cDNA: Ceres:104853.
1836	265868_at			464.81	295.761	239.401	186.654	793.128	375.7	8.26649e-05	0.000269288	0.000308654	0.00190208	0.0483505	AT2G01650	PUX2	unknown protein ;supported by full-length cDNA: Ceres:103882.
1837	265869_at			391.297	345.861	290.469	106.123	94.5663	273.739	0.245355	0.0165799	2.42079e-05	0.000554079	0.112676	AT2G01760	ARR14	putative two-component response regulator protein ;supported by full-length cDNA: Ceres:41875.
1838	265870_at			57.328	24.3292	10.4522	4.61782	15.7258	23.1296	0.0303477	0.00180468	0.00738789	0.0095632	0.946403	AT2G01660	PDLP6	hypothetical protein predicted by genefinder;supported by full-length cDNA: Ceres:207066.
1839	265871_at			595.825	422.816	333.491	161.865	321.736	466.735	0.00020222	0.000148986	7.21137e-06	0.00780716	0.378054	AT2G01680	AT2G01680	unknown protein ;supported by full-length cDNA: Ceres:121540.
1840	265872_at			1510	1574.88	995.801	326.476	2512.16	1332.86	0.643315	0.00373012	1.47985e-09	0.00397492	0.051191	AT2G01670	atnudt17	unknown protein ;supported by full-length cDNA: Ceres:8247.
1841	265873_at			200.512	183.028	184.262	112.453	121.329	182.405	0.458534	0.587217	0.00198046	0.0118265	0.982508	AT2G01630	AT2G01630	putative beta-1,3-glucanase ;supported by full-length cDNA: Ceres:154469.
1842	265874_at			232.974	223.92	294.241	205.899	429.245	349.027	0.77244	0.117094	0.593477	0.000681833	0.00574303	AT2G01640	AT2G01640	hypothetical protein predicted by genefinder and genscan;supported by full-length cDNA: Ceres:9469.
1843	265875_at			380.077	408.853	286.029	314.631	430.375	310.644	0.362611	0.0147046	0.00390937	0.248509	0.0291389	AT2G01690	AT2G01690	unknown protein ; supported by cDNA: gi_15810154_gb_AY056142.1_
1844	265876_at			83.9948	95.6643	72.2148	63.8409	47.0086	45.5196	0.598603	0.664026	0.0353024	0.0709268	0.00183445	AT2G42290	AT2G42290	putative receptor-like protein kinase
1845	265877_at			17.5411	34.9348	203.734	26.2348	2.28063	18.7255	0.238768	0.00245887	0.675029	0.00620133	0.35836	AT2G42380	BZIP34	unknown protein ; supported by cDNA: gi_15100052_gb_AF401299.1_AF401299
1846	265878_at			4.10612	9.32385	8.04182	3.5954	2.97025	5.39369	0.0718114	0.25482	0.178926	0.464595	0.442092	AT2G42410	ZFP11	putative SUPERMAN-like C2H2 zinc finger transcription factor
1847	265879_at			221.256	233.168	420.661	311.202	405.579	359.992	0.671901	6.44107e-05	0.034121	0.000700414	0.00709912	AT2G42450	AT2G42450	hypothetical protein predicted by genscan
1848	265880_at			302.091	279.017	338.273	206.469	167.015	246.251	0.308395	0.227026	0.00829252	0.000393066	0.247926	AT2G42300	AT2G42300	unknown protein
1849	265881_at			7.06735	11.2886	14.9254	11.0598	7.60826	3.82892	0.439371	0.340009	0.97581	0.921446	0.100744	AT2G42480	AT2G42480	hypothetical protein predicted by genscan
1850	265882_at			579.153	879.33	1113.53	2494.2	1319.61	851.328	1.1478e-06	3.96899e-05	9.83499e-09	2.40827e-05	0.731789	AT2G42490	AT2G42490	putative copper amine oxidase
1851	265883_at			2730.51	1661.24	2350.13	2062.19	1736.23	2179.25	5.47059e-06	0.0860624	0.029553	0.000830349	0.0175114	AT2G42310	AT2G42310	unknown protein
1852	265884_at			657.874	695.415	858.412	357.794	241.236	817.336	0.363475	0.00291764	1.36749e-06	0.000495458	0.0525188	AT2G42320	AT2G42320	unknown protein
1853	265885_at			99.2313	94.5893	233.515	408.972	155.295	60.6503	0.799716	0.00160383	3.96331e-07	0.115511	0.0117033	AT2G42330	AT2G42330	hypothetical protein predicted by genefinder
1854	265851_at			26.3014	36.6337	47.2076	47.8584	19.4934	30.7015	0.572418	0.201956	0.676545	0.447973	0.819334	AT2G42340	AT2G42340	hypothetical protein predicted by genscan
1855	265852_at			10.8233	16.0581	8.26226	12.7771	11.3211	6.92749	0.462016	0.6768	0.68539	0.946386	0.167789	AT2G42350	AT2G42350	putative RING zinc finger protein
1856	265853_at			8.2718	8.61953	6.35341	2.96778	128.189	81.5571	0.958162	0.810292	0.069179	0.00340075	0.00298671	AT2G42360	AT2G42360	putative RING zinc finger protein
1857	265854_at			58.9869	37.1691	54.2211	45.15	59.5113	45.2506	0.0554762	0.767215	0.483096	0.9771	0.483621	AT2G42370	AT2G42370	hypothetical protein predicted by genscan and genefinder
1858	265855_at			735.975	440.79	875.748	256.786	257.624	503.664	1.28105e-05	0.0457203	0.000722909	0.00046315	0.290791	AT2G42390	AT2G42390	unknown protein ;supported by full-length cDNA: Ceres:123234.
1859	265856_at			49.818	66.5949	35.8831	42.0441	55.4042	21.3582	0.161146	0.131551	0.0532496	0.723764	0.0101129	AT2G42430	LBD16	hypothetical protein predicted by genefinder; supported by cDNA: gi_15294285_gb_AF410334.1_AF410334
1860	265857_s_at			1669.45	1934.98	1689.06	2054.83	2022.79	1848.64	0.0733035	0.922487	0.591518	0.0796075	0.720355	AT2G42500///AT3G58500	PP2A-4	serine threonine protein phosphatase PP2A-3 catalytic subunit ; supported by cDNA: gi_466442_gb_M96841.1_ATHPRPHC
1861	265827_at			187.642	189.978	182.346	318.077	255.826	125.938	0.922215	0.819926	0.000334796	0.0769749	0.00932722	AT2G42400	VOZ2	hypothetical protein predicted by genefinder; supported by cDNA: gi_13605699_gb_AF361831.1_AF361831
1862	265828_at			160.374	96.5657	133.893	129.543	165.009	121.599	0.000153177	0.151608	0.0402039	0.802931	0.146606	AT2G14520	AT2G14520	hypothetical protein predicted by genscan
1863	265829_at			14.2967	5.5248	10.5859	3.49212	3.06743	2.68753	0.144248	0.78624	0.446277	0.106061	0.319513	AT2G14490		unknown protein
1864	265830_at			2.53177	2.17725	1.21815	7.05473	1.27463	2.5693	0.848344	0.293742	0.0985393	0.314559	0.832483			putative helicase
1865	265831_at			876.759	637.101	276.446	466.141	1078.43	1177.14	0.000171428	8.07399e-06	0.00328746	0.0661721	7.90214e-05	AT2G14460	AT2G14460	unknown protein
1866	265832_at			18.7263	33.0982	49.9272	13.8685	6.95628	16.1579	0.535563	0.393377	0.231062	0.385479	0.333772			putative replication protein A1
1867	265833_at			27.6747	17.9704	14.5642	9.4869	2.96547	6.70259	0.272998	0.0682163	0.31714	0.000914904	0.135695			Mutator-like transposase similar to MURA transposase of maize Mutator transposon
1868	265834_at			4.33006	2.76864	3.17469	2.82173	4.76254	3.17823	0.335255	0.570769	0.973045	0.877167	0.820155	AT2G14410		hypothetical protein predicted by genscan
1869	265835_at			12.7742	16.6081	26.6962	86.6539	10.4194	10.3098	0.791743	0.614509	0.0168117	0.864076	0.578275			putative retroelement pol polyprotein
1870	265836_at			5.9131	2.98695	1.69704	3.5952	1.81675	2.81902	0.199731	0.110381	0.693785	0.122669	0.917412			Mutator-like transposase similar to MURA transposase of maize Mutator transposon
1871	265837_at			5821.19	188.708	19.7187	12.4868	415.079	191.052	4.72113e-06	1.92478e-06	0.00242917	0.00749446	0.989521	AT2G14560	LURP1	unknown protein
1872	265838_at			4.4254	4.53855	13.0832	10.8991	7.54931	2.16697	0.97295	0.159079	0.269538	0.563231	0.309055	AT2G14550		putative spliceosome associated protein
1873	265839_at			30.0119	14.3464	13.4618	23.1678	18.1993	7.7959	0.175903	0.13874	0.476536	0.127866	0.488296	AT2G14540	SRP2	putative serpin
1874	265840_at			273.347	205.145	208.689	174.326	114.186	166.665	0.00225358	0.140893	0.167425	1.85513e-05	0.117265	AT2G14530	TBL13	hypothetical protein predicted by genscan
1875	265841_at			24.8089	20.242	5.90594	16.7493	42.7044	16.023	0.78099	0.04762	0.782733	0.375432	0.774125	AT2G35710	AT2G35710	putative glycogenin
1876	265842_at			135.393	206.646	50.2363	61.775	150.773	161.155	0.0125362	6.34255e-05	3.90892e-05	0.384833	0.318059	AT2G35700	ERF38	putative AP2 domain transcription factor pFAM domain (PF00847)
1877	265843_at	ACX5 AT2G35690		357.326	340.164	519.788	606.044	363.987	284.229	0.604526	0.000981376	5.65085e-05	0.888982	0.138307	AT2G35690	ACX5	putative acyl-CoA oxidase possibly a peroxisomal component
1878	265844_at			610.164	441.051	515.095	362.153	157.59	441.149	7.34217e-05	0.0442777	0.0432563	0.000275224	0.998574	AT2G35620	FEI2	putative receptor-like protein kinase
1879	265845_at			438.839	332.064	202.725	165.066	275.009	546.748	8.22072e-06	1.40001e-05	2.46864e-05	0.00916127	5.46054e-05	AT2G35610	XEG113	unknown protein
1880	265846_at			29.1462	33.0026	15.7332	16.961	7.81811	6.2164	0.729326	0.223642	0.24647	0.0268551	0.000636607	AT2G35770	scpl28	putative serine carboxypeptidase II
1881	265847_at			320.218	402.536	1201.97	811.621	579.606	389.86	0.0355148	1.27043e-05	3.90892e-05	0.0161982	0.875858	AT2G35750	AT2G35750	unknown protein
1882	265848_at			67.3837	85.0653	67.0434	54.4662	55.1406	48.4204	0.195032	0.977885	0.0735005	0.1808	0.0274358	AT2G35740	INT3	putative sugar transporter
1883	265849_at			161.238	195.183	282.071	379.345	461.945	242.069	0.059448	0.000479155	6.28883e-05	1.59971e-05	0.150324	AT2G35736	AT2G35736	hypothetical protein predicted by genscan
1884	265850_at			220.527	291.742	270.381	685.375	749.866	373.223	0.00905166	0.104914	1.11357e-05	1.36107e-05	0.154224	AT2G35720	OWL1	putative DnaJ protein
1885	265823_at			146.079	471.624	139.078	71.6007	114.969	158.478	1.14313e-07	0.804848	4.35359e-07	0.284531	2.77369e-05	AT2G35760	AT2G35760	hypothetical protein predicted by genscan;supported by full-length cDNA: Ceres:9149.
1886	265824_at			406.483	324.702	355.567	336.309	122.103	252.421	0.00167843	0.0553302	0.713789	0.000418092	0.0159156	AT2G35650	ATCSLA07	putative glucosyltransferase ;supported by full-length cDNA: Ceres:113140.
1887	265825_at			977.039	1003.76	1312.69	3092.03	1526.52	1057.96	0.839084	0.0506639	2.02465e-07	0.0120828	0.672696	AT2G35635	UBQ7	ubiquitin-like (UBQ7), putative similar to GI:304119
1888	265826_at			1042.49	1209.21	2058.2	2339.04	1289.8	1463.82	0.0791494	0.000197136	1.20423e-05	0.0921054	0.180342	AT2G35795	AT2G35795	hypothetical protein predicted by genefinder and genscan;supported by full-length cDNA: Ceres:112110.
1889	265795_at			2032.15	1607.97	1660.55	770.051	371.583	2180.44	0.00366669	0.0601387	5.8691e-07	0.000190873	0.00687194	AT2G35780	scpl26	putative serine carboxypeptidase II ;supported by full-length cDNA: Ceres:40628.
1890	265796_at			2.61882	5.0915	1.32913	4.26837	40.9447	39.6804	0.305207	0.0477542	0.863246	0.000265584	0.0236834	AT2G35730	AT2G35730	Expressed protein ; supported by full-length cDNA: Ceres: 5598.
1891	265797_at			4.12796	7.15461	6.94268	2.77616	7.37399	11.3737	0.276267	0.180972	0.101744	0.230315	0.584676	AT2G35710	AT2G35710	Expressed protein ; supported by full-length cDNA: Ceres: 9996.
1892	265798_at			518.358	603.404	228.181	241.586	862.877	1091.45	0.0405029	0.000144785	4.44509e-07	0.00358853	0.00131048	AT2G35790	AT2G35790	unknown protein ; supported by cDNA: gi_14596214_gb_AY042895.1_
1893	265799_at			1672.65	1756.16	798.593	252.269	1208.63	1367.49	0.620149	0.000244863	7.87337e-09	0.0381125	0.0491973	AT2G35680	AT2G35680	unknown protein ; supported by cDNA: gi_15450955_gb_AY054558.1_
1894	265800_at			546.827	510.422	377.656	524.669	728.129	499.154	0.222223	0.000961547	0.690003	0.0085848	0.810998	AT2G35630	MOR1	similar to ch-TOG protein from Homo sapiens ; supported by cDNA: gi_14317952_gb_AF367246.1_AF367246
1895	265801_at			20.3479	25.2852	19.4586	5.69756	5.72656	15.6532	0.719074	0.948901	0.00937132	0.120699	0.418796	AT2G35670	FIS2	fertilization-independent seed 2 protein identical to GB:AF096095; supported by cDNA: gi_4185500_gb_AF096096.1_AF096096
1896	265802_at			71.6881	68.7107	119.716	149.511	110.721	64.5573	0.904559	0.116958	0.0109031	0.215008	0.859228	AT2G35733	AT2G35733	predicted protein
1897	265803_at			45.9944	41.0738	27.9454	32.1829	22.9604	26.3333	0.654265	0.371479	0.425823	0.0296693	0.0883227	AT2G18115		hypothetical protein predicted by genscan
1898	265804_at			428.276	353.814	439.438	312.075	476.281	552.139	0.052248	0.882536	0.286843	0.452784	0.00406965	AT2G18030	AT2G18030	putative peptide methionine sulfoxide reductase
1899	265805_s_at			16139.9	19013.6	17891	20389.3	16401.3	17525.4	0.00445411	0.161702	0.336287	0.85223	0.311064	AT2G18020///AT4G36130	EMB2296	60S ribosomal protein L2
1900	265806_at			21.0785	61.0153	64.5571	8.55871	26.2128	37.579	0.0123008	0.123117	0.000516373	0.769605	0.015365	AT2G18010	AT2G18010	putative auxin-regulated protein
1901	265807_at			468.808	269.467	839.632	738.64	467.717	408.927	2.8501e-05	0.00284879	1.03587e-07	0.988888	0.000844892	AT2G17990	AT2G17990	unknown protein
1902	265808_at			7.36394	8.0143	3.93402	4.80786	5.29352	5.93434	0.869406	0.14965	0.383121	0.446931	0.665037	AT2G17960	AT2G17960	hypothetical protein predicted by genscan
1903	265809_at			60.533	48.6695	45.285	77.5018	171.869	67.978	0.400994	0.374212	0.0702547	0.00210322	0.246291	AT2G18100	AT2G18100	unknown protein
1904	265810_at			262.903	340.667	390.512	1128.56	805.938	399.173	0.00235826	0.0100933	3.57697e-08	0.000136057	0.308667	AT2G18090	AT2G18090	unknown protein
1905	265811_at			10.7534	22.3506	17.94	14.2252	12.902	17.646	0.3841	0.702719	0.403685	0.893275	0.698626	AT2G18080	EDA2	unknown protein possibly related to thymus-specific serine peptidase from Homo sapiens
1906	265812_at			5.77514	7.23933	18.2067	20.4632	10.1995	10.2086	0.776368	0.111597	0.155209	0.445971	0.700283	AT2G18070	AT2G18070	hypothetical protein predicted by genscan
1907	265813_at			36.5498	44.2721	29.8787	41.5299	50.7796	28.4874	0.273632	0.457262	0.711989	0.114301	0.0407495	AT2G18060	VND1	putative NAM (no apical meristem)-like protein similar to ATAF1, CUC2 and NAM
1908	265814_at			838.151	804.35	676.74	1044.53	1067.66	746.601	0.731581	0.022513	0.0418825	0.0188575	0.622618	AT2G17930	AT2G17930	hypothetical protein similar to hypothetical proteins from S. pombe (C1F5.11C, PID:g1351684), S. cerevisiae (YHP9, PID:g731689), and C. elegans (C47D12.1, PID:g1216120
1909	265815_at			160.656	122.22	235.125	162.725	145.25	134.61	0.110905	0.000877942	0.224658	0.316911	0.713596	AT2G17975	AT2G17975	predicted protein
1910	265816_s_at			6424.58	7065.73	11077.4	15431.3	8946.94	8073.06	0.0397932	3.20177e-05	4.7912e-08	0.00543176	0.112189	AT1G30230///AT2G18110	AT1G30230///AT2G18110	putative elongation factor beta-1 ;supported by full-length cDNA: Ceres:35337.
1911	265817_at			630.789	321.903	84.7088	42.6007	360.815	346.742	0.000887151	5.96101e-06	1.74705e-06	0.0025027	0.788001	AT2G18050	HIS1-3	histone H1 ;supported by full-length cDNA: Ceres:112970.
1912	265818_at			2293.55	2015.15	1455.71	1603.82	2759.63	2609.86	0.00205214	0.000305892	0.000433469	0.0539199	0.000745104	AT2G18040	PIN1AT	putative peptidyl-prolyl cis-trans isomerase similar to ESS1 (S.cerevisiae) and dodo (D.melanogaster.); supported by full-length cDNA: Ceres: 12602.
1913	265819_at			1565.2	1517.86	1330.95	661.012	637.93	1153.8	0.564195	0.0295603	7.75025e-07	4.03493e-05	0.00278198	AT2G17972	AT2G17972	Expressed protein ; supported by full-length cDNA: Ceres: 18284.
1914	265820_at			20.9204	13.5731	17.2821	9.43397	5.76373	9.96626	0.60771	0.680192	0.740075	0.058399	0.800001	AT2G17940	AT2G17940	hypothetical protein predicted by genscan; supported by full-length cDNA: Ceres: 18625.
1915	265821_at			4.61343	10.5551	10.7407	2.50723	2.35512	2.69224	0.143443	0.188827	0.0400284	0.14086	0.0867075	AT2G17950	WUS	putative homeodomain transcription factor (WUSCHEL, WUS) ;supported by full-length cDNA: Ceres:248156.
1916	265822_at			581.595	539.909	680.724	717.893	1040.4	719.95	0.445186	0.140729	0.0257625	0.000494412	0.0263433	AT2G17980	ATSLY1	putative SEC1 family transport protein similar to SLY1 proteins and vesicle transport proteins; supported by cDNA: gi_15215769_gb_AY050414.1_
1917	265763_at			375.738	182.409	298.191	272.494	265.498	308.56	4.56696e-08	0.0164112	0.000765334	0.00911907	0.000399278	AT2G48060	AT2G48060	unknown protein
1918	265764_at			43.0815	22.616	44.7044	39.35	16.2171	28.0241	0.237973	0.918657	0.404091	0.0232602	0.802059	AT2G48060	AT2G48060	hypothetical protein predicted by genscan and genefinder
1919	265765_at			57.2189	74.2557	91.4592	93.8845	54.6775	45.7294	0.223391	0.0837218	0.290323	0.85223	0.0731093	AT2G48060	AT2G48060	hypothetical protein predicted by genscan
1920	265766_at			44.6805	61.5463	52.2714	44.1635	38.9431	39.1781	0.42755	0.807152	0.230944	0.823387	0.117363	AT2G48080	AT2G48080	unknown protein
1921	265767_at			22.2709	19.5657	56.7204	41.36	36.4827	33.6781	0.892084	0.24278	0.371448	0.516737	0.550399	AT2G48110	REF4	putative exonuclease contains zinc-finger C2H2-type domain; similar to X.laevis XPMC2 protein (XPMC2 prevents mitotic catastrophe in fission yeast)
1922	265768_at			379.675	1221.58	255.589	239.62	1070.46	1216.58	4.47524e-11	0.00228211	7.06036e-10	1.41554e-05	0.969404	AT2G48020	AT2G48020	putative sugar transporter ;supported by full-length cDNA: Ceres:114959.
1923	265769_at			35.8162	32.2362	36.1194	46.6231	32.9962	41.6872	0.877752	0.988232	0.558175	0.862502	0.725377	AT2G48090	AT2G48090	unknown protein weak similarity to protein kinase;supported by full-length cDNA: Ceres:39971.
1924	265770_at			599.026	594.769	1072.04	947.691	806.288	618.473	0.940373	0.000239215	0.000199732	0.0240843	0.736566	AT2G48100	AT2G48100	Expressed protein ; supported by full-length cDNA: Ceres: 157460.
1925	265771_at			172.464	86.5201	76.6042	118.126	188.819	107.983	4.87756e-05	0.000404717	0.066225	0.511873	0.272203	AT2G48030	AT2G48030	unknown protein ;supported by full-length cDNA: Ceres:38690.
1926	265772_at			117.113	175.155	143.928	251.682	425.724	200.786	0.00290628	0.164006	0.00975154	3.96248e-05	0.375928	AT2G48010	RKF3	putative protein kinase contains a protein kinase domain profile (PDOC00100); supported by cDNA: gi_14335115_gb_AY037237.1_
1927	265773_at			1828.59	1531.37	1547.4	899.621	603.408	1026.94	0.00373016	0.039471	3.18523e-06	5.66069e-06	0.00745627	AT2G48070	RPH1	unknown protein ; supported by cDNA: gi_15027852_gb_AY045783.1_
1928	265774_at			52.4354	49.1129	21.8387	34.6626	9.35922	5.9318	0.881879	0.215218	0.384331	0.0110962	0.00078816	AT2G07240	AT2G07240	hypothetical protein predicted by genscan
1929	265775_at			21.8459	28.7612	32.2023	22.6228	16.9829	5.95247	0.502111	0.50477	0.539217	0.628102	0.00146176			Mutator-like transposase similar to MURA transposase of maize Mutator transposon
1930	265776_at			430.398	385.491	185.428	208.148	462.769	529.373	0.0687859	7.87859e-06	5.15675e-05	0.603061	0.00301971	AT2G07340	PFD1	hypothetical protein predicted by genefinder
1931	265777_at			1002.43	894.667	419.793	455.795	1007.42	1142.01	0.040153	3.79738e-05	1.42472e-06	0.9678	0.00794755	AT2G07340	PFD1	hypothetical protein predicted by genefinder
1932	265778_at			960.371	929.024	703.576	694.394	863.354	792.924	0.694995	0.00338231	0.00297892	0.289614	0.0934129	AT2G07360	AT2G07360	unknown protein
1933	265779_at			84.2092	80.8678	69.7395	67.7915	78.8542	75.5674	0.794385	0.264145	0.364725	0.732392	0.750114	AT2G07360	AT2G07360	unknown protein
1934	265780_at			17.6824	17.3641	9.53436	17.1254	11.2656	4.69798	0.983865	0.515428	0.986942	0.625376	0.110251			Mutator-like transposase similar to MURA transposase of maize Mutator transposon
1935	265781_at			11.3225	4.22164	4.84239	4.11912	6.36835	3.28071	0.170221	0.348413	0.979851	0.442829	0.794639			putative Athila retroelement ORF1 protein
1936	265782_at			3.59486	3.63111	17.5157	21.6846	2.84539	7.46601	0.989982	0.00378893	0.0196448	0.615855	0.433774	AT2G07440	AT2G07440	putative two-component response regulator protein non-consensus (GC) donor site at intron 1
1937	265783_at			2.94775	3.96453	14.4228	12.5051	5.39674	7.19063	0.457372	0.0334201	0.0312563	0.37926	0.258854			putative Athila retroelement ORF1 protein
1938	265784_at			3.38683	6.3899	8.28483	2.65594	6.87214	4.03743	0.176311	0.236772	0.0552928	0.378793	0.472612	AT2G07280	AT2G07280	hypothetical protein predicted by genscan
1939	265785_at			9.10496	15.2117	10.4463	8.68169	1.90918	5.66902	0.241819	0.875268	0.280463	0.0187841	0.100673	AT2G07290	AT2G07290	hypothetical protein predicted by genscan
1940	265786_at			5.08653	7.30657	23.6862	10.3442	2.51344	2.87967	0.523039	0.0264675	0.56077	0.248875	0.174276			putative replication protein A1
1941	265787_at			3.21814	13.5174	8.55108	14.549	14.4095	4.85362	0.0175583	0.0487299	0.937124	0.00837469	0.286859			Mutator-like transposase similar to MURA transposase of maize Mutator transposon
1942	265788_at			23.5123	9.9159	8.13102	10.6445	5.96453	4.95921	0.193625	0.180054	0.92884	0.0551402	0.447806	AT2G01200	IAA32	putative auxin-induced protein
1943	265789_at			61.9376	63.8671	48.2913	47.2472	9.42847	49.2386	0.901316	0.229663	0.206351	0.000758985	0.316638	AT2G01210	AT2G01210	putative receptor-like protein kinase
1944	265790_at			600.631	102.388	204.89	271.886	188.032	365.012	1.86634e-09	1.99229e-05	6.25467e-05	2.05833e-05	0.000107408	AT2G01170	BAT1	putative amino acid or GABA permease identical to GP|AF019637
1945	265791_at			10.9999	12.7961	7.61435	22.7463	22.2985	10.7727	0.851783	0.665297	0.384868	0.292081	0.862747	AT2G01280	MEE65	putative transcription factor
1946	265792_at			8.32058	6.34692	33.9783	8.77123	18.2242	6.17896	0.636931	0.00986196	0.610045	0.0981868	0.977471	AT2G01390	AT2G01390	predicted by genscan and genefinder
1947	265793_at			416.911	391.837	432.313	364.975	303.484	374.111	0.414045	0.761446	0.402714	0.0299938	0.708968	AT2G01220	AT2G01220	unknown protein
1948	265794_at			7.74971	7.39559	24.887	1.25242	2.10943	6.68994	0.959233	0.170745	0.01668	0.133045	0.925539	AT2G01310	AT2G01310	unknown protein
1949	265760_at			890.144	823.565	1370.42	1726.98	817.471	888.709	0.348211	0.00164027	1.10252e-06	0.482941	0.436704	AT2G01220	AT2G01220	unknown protein
1950	265761_at			158.627	170.479	196.286	152.425	179.344	136.558	0.657971	0.370606	0.335369	0.608889	0.0694601	AT2G01330	AT2G01330	putative stress protein
1951	265762_at			11.5035	10.4631	9.14959	6.64414	7.75643	7.27884	0.745385	0.422175	0.192977	0.116445	0.289745	AT2G01240	AT2G01240	hypothetical protein
1952	265731_at			54.2404	45.4876	20.3729	38.7418	27.037	34.3283	0.343836	0.00282793	0.476066	0.272601	0.388591	AT2G01130	AT2G01130	putative RNA helicase A 3' end of this gene is located at the beginning of F10A8, GB:AAD14515
1953	265732_at			21.5653	19.528	43.0953	25.8096	11.4373	36.2475	0.896632	0.34958	0.637894	0.455388	0.326536	AT2G01300	AT2G01300	predicted by genscan and genefinder ;supported by full-length cDNA: Ceres:120459.
1954	265733_at			103.64	123.991	288.105	419.829	229.264	86.6797	0.373629	0.00413394	6.47179e-07	0.0168195	0.0309676	AT2G01190	AT2G01190	unknown protein ;supported by full-length cDNA: Ceres:17996.
1955	265734_at			426.745	655.685	216.633	227.131	368.397	284.48	3.63366e-06	0.000225547	1.8214e-08	0.124823	2.53043e-06	AT2G01260	AT2G01260	predicted by genscan and genefinder ;supported by full-length cDNA: Ceres:8949.
1956	265735_at			1037.79	1206.24	853.212	1444.26	1538.42	2079.23	0.0394631	0.0664576	0.031169	0.0341601	0.00012104	AT2G01140	AT2G01140	putative aldolase ;supported by full-length cDNA: Ceres:22418.
1957	265736_at			10397	12451.9	7357.12	6910.76	9324.55	12099.6	0.000106782	0.000297331	2.22151e-07	0.248975	0.663414	AT2G01250	AT2G01250	putative ribosomal protein L7 ;supported by full-length cDNA: Ceres:13298.
1958	265737_at	LPP1/PAP1 AT2G01180		202.918	111.472	99.0149	157.749	148.992	109.859	0.027882	0.000321655	0.347239	0.207391	0.974009	AT2G01180	ATPAP1	putative phosphatidic acid phosphatase ;supported by full-length cDNA: Ceres:19163.
1959	265738_at			1415.74	1233.91	789.673	533.347	1318.92	1978.57	0.0086406	1.67986e-05	5.73655e-08	0.504667	6.42983e-05	AT2G01350	QPT	NADC homolog identical to GP|1216074|gnl|PID|e225599|F20096;supported by full-length cDNA: Ceres:2877.
1960	265739_at			655.204	725.657	1597.76	1409.93	874.816	973.895	0.101081	2.4033e-05	6.34647e-07	0.0442894	0.00344679	AT2G01270	AtQSOX2	unknown protein ; supported by cDNA: gi_14334541_gb_AY035175.1_
1961	265740_at			724.578	319.908	355.354	414.001	260.054	217.994	6.13089e-07	0.000268935	0.0890455	8.89028e-05	0.0164678	AT2G01150	RHA2B	RING-H2 finger protein RHA2b identical to GP|AF078823; supported by cDNA: gi_3790570_gb_AF078823.1_AF078823
1962	265741_at			723.078	648.112	1167.4	922.486	593.644	833.131	0.0906936	0.000443501	0.000272496	0.127079	0.00712493	AT2G01320	AT2G01320	putative membrane transporter ; supported by cDNA: gi_13605838_gb_AF367318.1_AF367318
1963	265742_at			1557.3	1369.46	725.856	490.09	836.095	968.648	0.0480215	1.27021e-05	2.56709e-07	0.000297253	0.0110443	AT2G01290	RPI2	putative ribose 5-phosphate isomerase ; supported by cDNA: gi_15809809_gb_AY054172.1_
1964	265743_s_at			4.88676	4.16802	3.03213	5.90173	6.47519	4.44617	0.712964	0.411175	0.367892	0.672387	0.894626			En/Spm-like transposon protein related to En/Spm transposon family of maize
1965	265744_at			13.2197	10.3103	11.2366	12.5752	14.131	24.812	0.678951	0.864651	0.711688	0.928113	0.0982754			putative CENP-B/ARS binding protein-like protein also related to Drosophila pogo transposon proein
1966	265745_at			1.48035	1.71317	2.25973	3.09195	4.21232	1.71424	0.782858	0.577071	0.407657	0.111198	0.999287			hypothetical protein predicted by genscan
1967	265746_at			2.41642	2.51779	3.05436	1.22946	6.1583	6.1198	0.953624	0.678296	0.25534	0.0546936	0.282858			hypothetical protein predicted by genscan
1968	265747_s_at			14.3038	8.37818	13.3377	19.651	11.3622	7.6502	0.390413	0.944848	0.139156	0.786639	0.913849	AT2G06570///AT2G06645	AT2G06570///AT2G06645	hypothetical protein predicted by genefinder
1969	265748_at			8.03996	4.58221	7.07774	2.12608	1.4424	2.04956	0.451822	0.894055	0.351119	0.0278638	0.341659			putative Athila retroelement ORF1 protein
1970	265749_at			2.75196	2.59419	5.72112	1.56855	1.91268	1.88547	0.916689	0.0993903	0.370165	0.298835	0.635217			putative retroelement pol polyprotein
1971	265750_x_at			52.5826	56.6442	50.2786	32.3017	22.4864	33.6476	0.783689	0.875364	0.0300708	0.0195443	0.121624			putative Athila retroelement ORF1 protein appears to be truncated version of ORF1
1972	265751_at			8.07788	18.5538	8.65767	8.71897	21.8861	9.72608	0.191464	0.956873	0.222663	0.209211	0.423678			putative retroelement pol polyprotein
1973	265752_at			3.69111	4.54854	5.16555	1.77279	1.15075	2.89799	0.687437	0.653794	0.07308	0.0253451	0.558761			putative Athila retroelement ORF1 protein
1974	265753_at			7.21277	8.04882	12.2954	5.09204	4.08107	4.64049	0.925798	0.617324	0.672965	0.629452	0.647113			putative Athila retroelement ORF1 protein
1975	265754_x_at			41.9793	53.5123	47.3608	46.4756	30.3531	36.3788	0.393971	0.772128	0.536683	0.452836	0.148763			En/Spm transposon protein (mosaic-like protein) related to the Tam1 transposon protein (TNP1) of Antirrhinum majus and the Ptt transposon proteins of Petunia hybrida
1976	265755_at			2.52078	2.06706	2.51202	1.46026	1.5867	2.57622	0.827813	0.997938	0.643005	0.596893	0.834352			En/Spm transposon hypothetical protein 1 related to the Tam1 transposon protein (TNP2) of Antirrhinum majus
1977	265756_at			6.41085	2.18945	3.09971	2.67233	4.52244	1.76997	0.0272789	0.386161	0.628273	0.677702	0.685689	AT2G13150	AT2G13150	putative bZIP transcription factor similar to vsf-1 transcription factors; contains a bZIP transcription factor basic domain signature (PDOC00036)
1978	265757_x_at			19.1274	32.0792	30.8883	24.8363	16.3637	12.1126	0.20271	0.494103	0.47807	0.790164	0.0643615			putative PttA2-like transposon protein related to En/Spm transposon family of maize
1979	265758_at			3.36219	6.02037	12.9406	2.84171	2.77756	7.24228	0.140617	0.0323519	0.126307	0.692045	0.759791			hypothetical protein similar to myosin-like protein GP:3377830
1980	265759_at			519.013	292.883	733.188	638.851	459.197	623.063	8.91887e-06	0.0131736	3.57605e-06	0.326033	3.74689e-05	AT2G13100	AT2G13100	putative membrane transporter
1981	265699_at			2004.31	1378.75	1052	512.713	355.607	917.713	6.90649e-06	1.30915e-05	1.70087e-07	3.12103e-05	0.0516469	AT2G03550	AT2G03550	putative esterase (contains an esterase/lipase/thioesterase active site serine domain (prosite: PS50187); related to plant sensitive response proteins
1982	265700_at			562.125	568.03	477.716	440.618	643.936	595.873	0.889208	0.0387307	0.00286123	0.101868	0.644459	AT2G03470	AT2G03470	putative MYB family transcription factor
1983	265701_at			7.36711	6.49892	8.97023	12.4228	18.437	7.3825	0.862155	0.592973	0.404775	0.0395527	0.903512	AT2G03460	AT2G03460	unknown protein related to uncharacterized Arabidopsis gene family
1984	265702_at			127.975	126.917	123.013	92.0266	157.477	193.997	0.972453	0.837275	0.20563	0.174037	0.0954958	AT2G03450	PAP9	putative purple acid phosphatase contains metallo-phosphoesterase motif (PS50185)
1985	265703_at			307.875	273.577	383.97	630.878	1348.31	417.345	0.177946	0.0788849	9.31905e-07	4.41564e-06	0.00838177	AT2G03430	AT2G03430	putative ankyrin
1986	265704_at			4445.59	1929.26	1482.42	395.413	826.96	2379.63	7.10312e-11	1.51267e-06	3.82815e-09	0.000123178	0.0801054	AT2G03420	AT2G03420	hypothetical protein predicted by genscan
1987	265705_at			3.2238	5.19228	15.2763	6.12441	66.2488	13.5993	0.208888	0.0144396	0.634595	0.000407701	0.0680157	AT2G03410	AT2G03410	unknown protein related to MO25 (mouse) early mouse development protein family
1988	265706_at			317.97	332.078	328.007	417.757	327.366	195.789	0.818827	0.727158	0.25398	0.755049	0.0255965	AT2G03390	AT2G03390	unknown protein
1989	265707_at			2379.68	2149.62	2136.84	2245.6	2078.49	1438.29	0.409989	0.270998	0.782667	0.182932	0.0343653	AT2G03390	AT2G03390	unknown protein
1990	265708_at			50.7025	52.4534	45.2258	49.3484	76.1146	82.8466	0.937734	0.862591	0.762821	0.456648	0.011108	AT2G03380	AT2G03380	unknown protein member of a large uncharacterized Arabidopsis gene family, contains a weak hormone-receptor domain (prosite: QDOC50227)
1991	265709_at			7.14243	9.21914	6.14503	8.57514	17.4081	6.18548	0.656286	0.811256	0.910405	0.113239	0.542966			hypothetical protein predicted by genscan
1992	265710_at			8.53036	7.87812	4.68031	4.93737	3.69956	4.24062	0.891891	0.366192	0.209822	0.192023	0.148346	AT2G03370	AT2G03370	unknown protein
1993	265711_at			7.43732	10.8956	4.00786	3.70995	11.6711	16.5333	0.493154	0.33081	0.051611	0.58867	0.546448	AT2G03360	AT2G03360	unknown protein
1994	265712_s_at			1527.55	1038.77	1145.95	1037.69	779.05	1027.31	2.22482e-06	0.0142656	0.990735	0.000117357	0.910129	AT2G03330///AT3G11810	AT2G03330///AT3G11810	unknown protein
1995	265713_at			301.389	202.417	162.681	65.7315	111.869	130.435	0.00142851	0.00053188	1.96066e-06	0.000327025	0.0291891	AT2G03530	UPS2	putative integral membrane protein
[truncated: 20,815 more rows]
